# Supplementary material for: Alterations of Gab2 signalling complexes in imatinib and dasatinib treated chronic myeloid leukaemia cells
Source: Cell Commun Signal. 2013 Apr 22;11:30. doi: 10.1186/1478-811X-11-30 (PMC3640961; doi:10.1186/1478-811X-11-30)
Supplement: Additional file 1: Table S1 — Kinase predictions from NetworKin. Amino acid sequences surrounding phosphorylation sites were employed to predict potential kinases responsible for phosphorylation using the NetworKIN algorithm. [file 1478-811X-11-30-S1.xlsx]

## Sheet: networKIN_result
Accession	Phosphorylation Site	Kinase Family	NetPhorest Posterior Probability	String Score	NetworKIN Score	Substrate ID	Kinase ID	Substrate Gene Symbol	Kinase Gene Symbol	Substrate Description	Kinase Description	Phospho_Peptide Sequence
Q9UQC2	S2	MAP2K6_MAP2K3_MAP2K4_MAP2K7_group	0.1094	0.996	2.723	ENSP00000302452	ENSP00000262445	GAB2	MAP2K4	GRB2_associated binding protein 2 (GRB2_associated binder_2) (pp100).	Dual specificity mitogen_activated protein kinase kinase 4 (EC 2.7.1.37) (EC 2.7.1.112) (MAP kinase kinase 4) (JNK activating kinase 1) (c_Jun N_terminal kinase kinase 1) (JNKK) (SAPK/ERK kinase 1) (SEK1).	____MsGGGDV
Q9UQC2	S2	MAP2K6_MAP2K3_MAP2K4_MAP2K7_group	0.1094	0.994	2.7176	ENSP00000302452	ENSP00000319139	GAB2	MAP2K3	GRB2_associated binding protein 2 (GRB2_associated binder_2) (pp100).	Dual specificity mitogen_activated protein kinase kinase 3 (EC 2.7.1._) (MAP kinase kinase 3) (MAPKK 3) (MAPK/ERK kinase 3).	____MsGGGDV
Q9UQC2	S2	MAP2K6_MAP2K3_MAP2K4_MAP2K7_group	0.1094	0.994	2.7176	ENSP00000302452	ENSP00000351997	GAB2	MAP2K6	GRB2_associated binding protein 2 (GRB2_associated binder_2) (pp100).	Dual specificity mitogen_activated protein kinase kinase 6 (EC 2.7.1._) (MAP kinase kinase 6) (MAPKK 6) (MAPK/ERK kinase 6) (SAPKK3).	____MsGGGDV
Q9UQC2	S2	MAP2K6_MAP2K3_MAP2K4_MAP2K7_group	0.1094	0.991	2.7094	ENSP00000302452	ENSP00000314228	GAB2		GRB2_associated binding protein 2 (GRB2_associated binder_2) (pp100).		____MsGGGDV
Q9UQC2	S2	PKC_group	0.1338	0.995	2.2184	ENSP00000302452	ENSP00000331602	GAB2	PRKCD	GRB2_associated binding protein 2 (GRB2_associated binder_2) (pp100).	Protein kinase C, delta type (EC 2.7.1._) (nPKC_delta).	____MsGGGDV
Q9UQC2	S2	PKC_group	0.1338	0.991	2.2094	ENSP00000302452	ENSP00000295797	GAB2	PRKCI	GRB2_associated binding protein 2 (GRB2_associated binder_2) (pp100).	Protein kinase C, iota type (EC 2.7.1.37) (nPKC_iota) (Atypical protein kinase C_lambda/iota) (aPKC_lambda/iota) (PRKC_lambda/iota).	____MsGGGDV
Q9UQC2	S2	PKC_group	0.1338	0.99	2.2072	ENSP00000302452	ENSP00000288816	GAB2	PRKCZ	GRB2_associated binding protein 2 (GRB2_associated binder_2) (pp100).	Protein kinase C, zeta type (EC 2.7.1.37) (nPKC_zeta).	____MsGGGDV
Q9UQC2	S2	PKC_group	0.1338	0.99	2.2072	ENSP00000302452	ENSP00000284384	GAB2	PRKCA	GRB2_associated binding protein 2 (GRB2_associated binder_2) (pp100).	Protein kinase C, alpha type (EC 2.7.1.37) (PKC_alpha) (PKC_A).	____MsGGGDV
Q9UQC2	S2	PKC_group	0.1338	0.988	2.2027	ENSP00000302452	ENSP00000263431	GAB2	PRKCG	GRB2_associated binding protein 2 (GRB2_associated binder_2) (pp100).	Protein kinase C, gamma type (EC 2.7.1.37) (PKC_gamma).	____MsGGGDV
Q9UQC2	S2	PKC_group	0.1338	0.988	2.2027	ENSP00000302452	ENSP00000349837	GAB2	PRKCQ	GRB2_associated binding protein 2 (GRB2_associated binder_2) (pp100).	Protein kinase C, theta type (EC 2.7.1._) (nPKC_theta).	____MsGGGDV
Q9UQC2	S2	PKC_group	0.1338	0.978	2.1805	ENSP00000302452	ENSP00000305355	GAB2	PRKCB1	GRB2_associated binding protein 2 (GRB2_associated binder_2) (pp100).	Protein kinase C, beta type (EC 2.7.1.37) (PKC_beta) (PKC_B).	____MsGGGDV
Q9UQC2	S2	PKC_group	0.1338	0.963	2.147	ENSP00000302452	ENSP00000306124	GAB2	PRKCE	GRB2_associated binding protein 2 (GRB2_associated binder_2) (pp100).	Protein kinase C, epsilon type (EC 2.7.1._) (nPKC_epsilon).	____MsGGGDV
Q9UQC2	S2	CDK4_CDK6_group	0.0609	0.993	2.1394	ENSP00000302452	ENSP00000257904	GAB2	CDK4	GRB2_associated binding protein 2 (GRB2_associated binder_2) (pp100).	Cell division protein kinase 4 (EC 2.7.1.37) (Cyclin_dependent kinase 4) (PSK_J3).	____MsGGGDV
Q9UQC2	S2	CDK4_CDK6_group	0.0609	0.993	2.1394	ENSP00000302452	ENSP00000265734	GAB2	CDK6	GRB2_associated binding protein 2 (GRB2_associated binder_2) (pp100).	Cell division protein kinase 6 (EC 2.7.1.37) (Serine/threonine_protein kinase PLSTIRE).	____MsGGGDV
Q9UQC2	S132	DMPK_group	0.1471	0.937	3.4451	ENSP00000302452	ENSP00000346168	GAB2	DMPK	GRB2_associated binding protein 2 (GRB2_associated binder_2) (pp100).	Myotonin_protein kinase (EC 2.7.1._) (Myotonic dystrophy protein kinase) (MDPK) (DM_kinase) (DMK) (DMPK) (MT_PK).	SLRNVsSAGHG
Q9UQC2	S132	DMPK_group	0.1471	0.896	3.2943	ENSP00000302452	ENSP00000295191	GAB2	CDC42BPA	GRB2_associated binding protein 2 (GRB2_associated binder_2) (pp100).	CDC42_binding protein kinase alpha isoform B	SLRNVsSAGHG
Q9UQC2	S132	ACTR2_ACTR2B_TGFbR2_group	0.1161	0.993	3.3278	ENSP00000302452	ENSP00000295754	GAB2	TGFBR2	GRB2_associated binding protein 2 (GRB2_associated binder_2) (pp100).	TGF_beta receptor type II precursor (EC 2.7.1.37) (TGFR_2) (TGF_beta type II receptor).	SLRNVsSAGHG
Q9UQC2	S132	ACTR2_ACTR2B_TGFbR2_group	0.1161	0.988	3.311	ENSP00000302452	ENSP00000241416	GAB2		GRB2_associated binding protein 2 (GRB2_associated binder_2) (pp100).	Activin receptor type II precursor (EC 2.7.1.37) (ACTR_II) (ACTRIIA).	SLRNVsSAGHG
Q9UQC2	S132	ACTR2_ACTR2B_TGFbR2_group	0.1161	0.985	3.301	ENSP00000302452	ENSP00000340361	GAB2	ACVR2B	GRB2_associated binding protein 2 (GRB2_associated binder_2) (pp100).	Activin receptor type IIB precursor (EC 2.7.1.37) (ACTR_IIB).	SLRNVsSAGHG
Q9UQC2	S132	PKA_group	0.1041	0.981	2.9478	ENSP00000302452	ENSP00000319504	GAB2	PRKACB	GRB2_associated binding protein 2 (GRB2_associated binder_2) (pp100).	cAMP_dependent protein kinase, beta_catalytic subunit (EC 2.7.1.37) (PKA C_beta).	SLRNVsSAGHG
Q9UQC2	S132	PKA_group	0.1041	0.98	2.9448	ENSP00000302452	ENSP00000309591	GAB2	PKACA	GRB2_associated binding protein 2 (GRB2_associated binder_2) (pp100).	cAMP_dependent protein kinase, alpha_catalytic subunit (EC 2.7.1.37) (PKA C_alpha).	SLRNVsSAGHG
Q9UQC2	S132	PKA_group	0.1041	0.956	2.8726	ENSP00000302452	ENSP00000297734	GAB2	PRKACG	GRB2_associated binding protein 2 (GRB2_associated binder_2) (pp100).	cAMP_dependent protein kinase, gamma_catalytic subunit (EC 2.7.1.37) (PKA C_gamma).	SLRNVsSAGHG
Q9UQC2	S132	Pim3_Pim1_group	0.0976	0.828	2.8574	ENSP00000302452	ENSP00000259722	GAB2		GRB2_associated binding protein 2 (GRB2_associated binder_2) (pp100).	Proto_oncogene serine/threonine_protein kinase Pim_1 (EC 2.7.1.37).	SLRNVsSAGHG
Q9UQC2	S132	RCK_group	0.1079	0.848	2.6404	ENSP00000302452	ENSP00000355304	GAB2	MOK	GRB2_associated binding protein 2 (GRB2_associated binder_2) (pp100).	MAPK/MAK/MRK overlapping kinase (EC 2.7.1.37) (MOK protein kinase) (Renal tumor antigen 1) (RAGE_1).	SLRNVsSAGHG
Q9UQC2	S132	RCK_group	0.1079	0.835	2.5999	ENSP00000302452	ENSP00000308912	GAB2	ICK	GRB2_associated binding protein 2 (GRB2_associated binder_2) (pp100).	Serine/threonine_protein kinase ICK (EC 2.7.1.37) (Intestinal cell kinase) (hICK) (MAK_related kinase) (MRK) (Laryngeal cancer kinase 2) (LCK2).	SLRNVsSAGHG
Q9UQC2	S132	NEK1_NEK5_NEK3_NEK4_NEK11_NEK2_group	0.1295	0.959	2.5353	ENSP00000302452	ENSP00000261456	GAB2	NEK2	GRB2_associated binding protein 2 (GRB2_associated binder_2) (pp100).	Serine/threonine_protein kinase Nek2 (EC 2.7.1.37) (NimA_related protein kinase 2) (NimA_like protein kinase 1) (HSPK 21).	SLRNVsSAGHG
Q9UQC2	S133	GSK3_group	0.1038	0.994	3.6469	ENSP00000302452	ENSP00000324806	GAB2	GSK3B	GRB2_associated binding protein 2 (GRB2_associated binder_2) (pp100).	Glycogen synthase kinase_3 beta (EC 2.7.1.37) (GSK_3 beta).	LRNVSsAGHGP
Q9UQC2	S133	GSK3_group	0.1038	0.993	3.6432	ENSP00000302452	ENSP00000222330	GAB2	GSK3A	GRB2_associated binding protein 2 (GRB2_associated binder_2) (pp100).	Glycogen synthase kinase_3 alpha (EC 2.7.1.37) (GSK_3 alpha).	LRNVSsAGHGP
Q9UQC2	S133	AMPK_group	0.1035	0.969	3.5453	ENSP00000302452	ENSP00000346148	GAB2	PRKAA1	GRB2_associated binding protein 2 (GRB2_associated binder_2) (pp100).	5'_AMP_activated protein kinase, catalytic alpha_1 chain (EC 2.7.1._) (AMPK alpha_1 chain).	LRNVSsAGHGP
Q9UQC2	S133	AMPK_group	0.1035	0.963	3.5233	ENSP00000302452	ENSP00000294393	GAB2	PRKAA2	GRB2_associated binding protein 2 (GRB2_associated binder_2) (pp100).	5'_AMP_activated protein kinase, catalytic alpha_2 chain (EC 2.7.1._) (AMPK alpha_2 chain).	LRNVSsAGHGP
Q9UQC2	S133	CDK2_CDK3_group	0.0988	0.994	3.4739	ENSP00000302452	ENSP00000266970	GAB2	CDK2	GRB2_associated binding protein 2 (GRB2_associated binder_2) (pp100).	Cell division protein kinase 2 (EC 2.7.1.37) (p33 protein kinase).	LRNVSsAGHGP
Q9UQC2	S133	CDK2_CDK3_group	0.0988	0.966	3.376	ENSP00000302452	ENSP00000293215	GAB2	CDK3	GRB2_associated binding protein 2 (GRB2_associated binder_2) (pp100).	Cell division protein kinase 3 (EC 2.7.1.37).	LRNVSsAGHGP
Q9UQC2	S133	RCK_group	0.1217	0.848	2.9789	ENSP00000302452	ENSP00000355304	GAB2	MOK	GRB2_associated binding protein 2 (GRB2_associated binder_2) (pp100).	MAPK/MAK/MRK overlapping kinase (EC 2.7.1.37) (MOK protein kinase) (Renal tumor antigen 1) (RAGE_1).	LRNVSsAGHGP
Q9UQC2	S133	RCK_group	0.1217	0.835	2.9333	ENSP00000302452	ENSP00000308912	GAB2	ICK	GRB2_associated binding protein 2 (GRB2_associated binder_2) (pp100).	Serine/threonine_protein kinase ICK (EC 2.7.1.37) (Intestinal cell kinase) (hICK) (MAK_related kinase) (MRK) (Laryngeal cancer kinase 2) (LCK2).	LRNVSsAGHGP
Q9UQC2	S133	AuroraA	0.054	0.978	2.6396	ENSP00000302452	ENSP00000321591	GAB2	STK6	GRB2_associated binding protein 2 (GRB2_associated binder_2) (pp100).	Serine/threonine_protein kinase 6 (EC 2.7.1.37) (Serine/threonine kinase 15) (Aurora/IPL1_related kinase 1) (Aurora_related kinase 1) (hARK1) (Aurora_A) (Breast_tumor_amplified kinase).	LRNVSsAGHGP
Q9UQC2	S140	MAPK3_MAPK1_MAPK7_NLK_group	0.1825	0.996	4.5452	ENSP00000302452	ENSP00000215832	GAB2	MAPK1	GRB2_associated binding protein 2 (GRB2_associated binder_2) (pp100).	Mitogen_activated protein kinase 1 (EC 2.7.1.37) (Extracellular signal_regulated kinase 2) (ERK_2) (Mitogen_activated protein kinase 2) (MAP kinase 2) (MAPK 2) (p42_MAPK) (ERT1).	GHGPRsSPAEL
Q9UQC2	S140	MAPK3_MAPK1_MAPK7_NLK_group	0.1825	0.995	4.5407	ENSP00000302452	ENSP00000263025	GAB2	MAPK3	GRB2_associated binding protein 2 (GRB2_associated binder_2) (pp100).	Mitogen_activated protein kinase 3 (EC 2.7.1.37) (Extracellular signal_regulated kinase 1) (ERK_1) (Insulin_stimulated MAP2 kinase) (MAP kinase 1) (MAPK 1) (p44_ERK1) (ERT2) (p44_MAPK) (Microtubule_ associated protein 2 kinase).	GHGPRsSPAEL
Q9UQC2	S140	MAPK3_MAPK1_MAPK7_NLK_group	0.1825	0.99	4.5179	ENSP00000302452	ENSP00000316736	GAB2	MAPK7	GRB2_associated binding protein 2 (GRB2_associated binder_2) (pp100).	Mitogen_activated protein kinase 7 (EC 2.7.1.37) (Extracellular signal_regulated kinase 5) (ERK_5) (ERK4) (BMK1 kinase).	GHGPRsSPAEL
Q9UQC2	S140	MAPK3_MAPK1_MAPK7_NLK_group	0.1825	0.975	4.4494	ENSP00000302452	ENSP00000262393	GAB2	LAK1	GRB2_associated binding protein 2 (GRB2_associated binder_2) (pp100).	Serine/threonine kinase NLK (EC 2.7.1.37) (Nemo_like kinase) (LAK1 protein).	GHGPRsSPAEL
Q9UQC2	S141	JNK_group	0.2668	0.997	7.6785	ENSP00000302452	ENSP00000353483	GAB2	MAPK8	GRB2_associated binding protein 2 (GRB2_associated binder_2) (pp100).	Mitogen_activated protein kinase 8 (EC 2.7.1.37) (Stress_activated protein kinase JNK1) (c_Jun N_terminal kinase 1) (JNK_46).	HGPRSsPAELS
Q9UQC2	S141	JNK_group	0.2668	0.996	7.6708	ENSP00000302452	ENSP00000352157	GAB2	MAPK10	GRB2_associated binding protein 2 (GRB2_associated binder_2) (pp100).	Mitogen_activated protein kinase 10 (EC 2.7.1.37) (Stress_activated protein kinase JNK3) (c_Jun N_terminal kinase 3) (MAP kinase p49 3F12).	HGPRSsPAELS
Q9UQC2	S141	JNK_group	0.2668	0.995	7.6631	ENSP00000302452	ENSP00000345524	GAB2	MAPK9	GRB2_associated binding protein 2 (GRB2_associated binder_2) (pp100).	Mitogen_activated protein kinase 9 (EC 2.7.1.37) (Stress_activated protein kinase JNK2) (c_Jun N_terminal kinase 2) (JNK_55).	HGPRSsPAELS
Q9UQC2	S141	CDK2_CDK3_group	0.2127	0.994	7.4745	ENSP00000302452	ENSP00000266970	GAB2	CDK2	GRB2_associated binding protein 2 (GRB2_associated binder_2) (pp100).	Cell division protein kinase 2 (EC 2.7.1.37) (p33 protein kinase).	HGPRSsPAELS
Q9UQC2	S141	CDK2_CDK3_group	0.2127	0.966	7.2639	ENSP00000302452	ENSP00000293215	GAB2	CDK3	GRB2_associated binding protein 2 (GRB2_associated binder_2) (pp100).	Cell division protein kinase 3 (EC 2.7.1.37).	HGPRSsPAELS
Q9UQC2	S141	p38_group	0.2932	0.995	7.2944	ENSP00000302452	ENSP00000229794	GAB2	MAPK14	GRB2_associated binding protein 2 (GRB2_associated binder_2) (pp100).	Mitogen_activated protein kinase 14 (EC 2.7.1.37) (Mitogen_activated protein kinase p38 alpha) (MAP kinase p38 alpha) (Cytokine suppressive anti_inflammatory drug binding protein) (CSAID binding protein) (CSBP) (MAX_interacting protein 2) (MAP kinase MXI2	HGPRSsPAELS
Q9UQC2	S141	p38_group	0.2932	0.995	7.2944	ENSP00000302452	ENSP00000333685	GAB2	MAPK11	GRB2_associated binding protein 2 (GRB2_associated binder_2) (pp100).	Mitogen_activated protein kinase 11 (EC 2.7.1.37) (Mitogen_activated protein kinase p38 beta) (MAP kinase p38 beta) (p38b) (p38_2) (Stress_ activated protein kinase 2).	HGPRSsPAELS
Q9UQC2	S141	p38_group	0.2932	0.992	7.2724	ENSP00000302452	ENSP00000351092	GAB2	MAPK13	GRB2_associated binding protein 2 (GRB2_associated binder_2) (pp100).	Mitogen_activated protein kinase 13 (EC 2.7.1.37) (Stress_activated protein kinase 4) (Mitogen_activated protein kinase p38 delta) (MAP kinase p38 delta).	HGPRSsPAELS
Q9UQC2	S141	p38_group	0.2932	0.982	7.1991	ENSP00000302452	ENSP00000215659	GAB2	MAPK12	GRB2_associated binding protein 2 (GRB2_associated binder_2) (pp100).	Mitogen_activated protein kinase 12 (EC 2.7.1.37) (Extracellular signal_regulated kinase 6) (ERK_6) (ERK5) (Stress_activated protein kinase 3) (Mitogen_activated protein kinase p38 gamma) (MAP kinase p38 gamma).	HGPRSsPAELS
Q9UQC2	S146	ACTR2_ACTR2B_TGFbR2_group	0.2704	0.993	7.7517	ENSP00000302452	ENSP00000295754	GAB2	TGFBR2	GRB2_associated binding protein 2 (GRB2_associated binder_2) (pp100).	TGF_beta receptor type II precursor (EC 2.7.1.37) (TGFR_2) (TGF_beta type II receptor).	SPAELsSSSQH
Q9UQC2	S146	ACTR2_ACTR2B_TGFbR2_group	0.2704	0.988	7.7127	ENSP00000302452	ENSP00000241416	GAB2		GRB2_associated binding protein 2 (GRB2_associated binder_2) (pp100).	Activin receptor type II precursor (EC 2.7.1.37) (ACTR_II) (ACTRIIA).	SPAELsSSSQH
Q9UQC2	S146	ACTR2_ACTR2B_TGFbR2_group	0.2704	0.985	7.6892	ENSP00000302452	ENSP00000340361	GAB2	ACVR2B	GRB2_associated binding protein 2 (GRB2_associated binder_2) (pp100).	Activin receptor type IIB precursor (EC 2.7.1.37) (ACTR_IIB).	SPAELsSSSQH
Q9UQC2	S147	ACTR2_ACTR2B_TGFbR2_group	0.1115	0.993	3.1975	ENSP00000302452	ENSP00000295754	GAB2	TGFBR2	GRB2_associated binding protein 2 (GRB2_associated binder_2) (pp100).	TGF_beta receptor type II precursor (EC 2.7.1.37) (TGFR_2) (TGF_beta type II receptor).	PAELSsSSQHL
Q9UQC2	S147	ACTR2_ACTR2B_TGFbR2_group	0.1115	0.988	3.1814	ENSP00000302452	ENSP00000241416	GAB2		GRB2_associated binding protein 2 (GRB2_associated binder_2) (pp100).	Activin receptor type II precursor (EC 2.7.1.37) (ACTR_II) (ACTRIIA).	PAELSsSSQHL
Q9UQC2	S147	ACTR2_ACTR2B_TGFbR2_group	0.1115	0.985	3.1717	ENSP00000302452	ENSP00000340361	GAB2	ACVR2B	GRB2_associated binding protein 2 (GRB2_associated binder_2) (pp100).	Activin receptor type IIB precursor (EC 2.7.1.37) (ACTR_IIB).	PAELSsSSQHL
Q9UQC2	S147	NEK1_NEK5_NEK3_NEK4_NEK11_NEK2_group	0.1507	0.959	2.9504	ENSP00000302452	ENSP00000261456	GAB2	NEK2	GRB2_associated binding protein 2 (GRB2_associated binder_2) (pp100).	Serine/threonine_protein kinase Nek2 (EC 2.7.1.37) (NimA_related protein kinase 2) (NimA_like protein kinase 1) (HSPK 21).	PAELSsSSQHL
Q9UQC2	S147	CK2_group	0.0834	0.981	2.892	ENSP00000302452	ENSP00000262506	GAB2	CSNK2A2	GRB2_associated binding protein 2 (GRB2_associated binder_2) (pp100).	Casein kinase II, alpha' chain (CK II) (EC 2.7.1.37).	PAELSsSSQHL
Q9UQC2	S147	CK2_group	0.0834	0.981	2.892	ENSP00000302452	ENSP00000339247	GAB2	CK2A1	GRB2_associated binding protein 2 (GRB2_associated binder_2) (pp100).	Casein kinase II, alpha chain (CK II) (EC 2.7.1.37).	PAELSsSSQHL
Q9UQC2	S147	RCK_group	0.0952	0.848	2.3301	ENSP00000302452	ENSP00000355304	GAB2	MOK	GRB2_associated binding protein 2 (GRB2_associated binder_2) (pp100).	MAPK/MAK/MRK overlapping kinase (EC 2.7.1.37) (MOK protein kinase) (Renal tumor antigen 1) (RAGE_1).	PAELSsSSQHL
Q9UQC2	S147	RCK_group	0.0952	0.835	2.2944	ENSP00000302452	ENSP00000308912	GAB2	ICK	GRB2_associated binding protein 2 (GRB2_associated binder_2) (pp100).	Serine/threonine_protein kinase ICK (EC 2.7.1.37) (Intestinal cell kinase) (hICK) (MAK_related kinase) (MRK) (Laryngeal cancer kinase 2) (LCK2).	PAELSsSSQHL
Q9UQC2	S148	NEK1_NEK5_NEK3_NEK4_NEK11_NEK2_group	0.2834	0.959	5.5468	ENSP00000302452	ENSP00000261456	GAB2	NEK2	GRB2_associated binding protein 2 (GRB2_associated binder_2) (pp100).	Serine/threonine_protein kinase Nek2 (EC 2.7.1.37) (NimA_related protein kinase 2) (NimA_like protein kinase 1) (HSPK 21).	AELSSsSQHLL
Q9UQC2	S148	CK2_group	0.124	0.981	4.3014	ENSP00000302452	ENSP00000262506	GAB2	CSNK2A2	GRB2_associated binding protein 2 (GRB2_associated binder_2) (pp100).	Casein kinase II, alpha' chain (CK II) (EC 2.7.1.37).	AELSSsSQHLL
Q9UQC2	S148	CK2_group	0.124	0.981	4.3014	ENSP00000302452	ENSP00000339247	GAB2	CK2A1	GRB2_associated binding protein 2 (GRB2_associated binder_2) (pp100).	Casein kinase II, alpha chain (CK II) (EC 2.7.1.37).	AELSSsSQHLL
Q9UQC2	S149	ATM_ATR_group	0.4743	0.995	16.6869	ENSP00000302452	ENSP00000278616	GAB2	ATM	GRB2_associated binding protein 2 (GRB2_associated binder_2) (pp100).	Serine_protein kinase ATM (EC 2.7.1.37) (Ataxia telangiectasia mutated) (A_T, mutated).	ELSSSsQHLLR
Q9UQC2	S149	ATM_ATR_group	0.4743	0.994	16.6701	ENSP00000302452	ENSP00000343741	GAB2		GRB2_associated binding protein 2 (GRB2_associated binder_2) (pp100).	Serine_protein kinase ATR (EC 2.7.1.37) (Ataxia telangiectasia and Rad3_related protein) (FRAP_related protein 1).	ELSSSsQHLLR
Q9UQC2	S210	p70S6K_group	0.265	0.995	9.3241	ENSP00000302452	ENSP00000225577	GAB2	RPS6KB1	GRB2_associated binding protein 2 (GRB2_associated binder_2) (pp100).	Ribosomal protein S6 kinase 1 (EC 2.7.1.37) (S6K) (S6K1) (70 kDa ribosomal protein S6 kinase 1) (p70 S6 kinase alpha) (p70(S6K)_alpha) (p70_S6K) (p70_alpha).	NARSAsFSQGT
Q9UQC2	S210	p70S6K_group	0.265	0.967	9.0617	ENSP00000302452	ENSP00000308413	GAB2	RPS6KB2	GRB2_associated binding protein 2 (GRB2_associated binder_2) (pp100).	Ribosomal protein S6 kinase 2 (EC 2.7.1.37) (S6K2) (70 kDa ribosomal protein S6 kinase 2) (p70_S6KB) (p70 ribosomal S6 kinase beta) (p70 S6Kbeta) (p70 S6 kinase beta) (S6K_beta) (p70_beta) (S6 kinase_related kinase) (SRK) (Serine/threonine_protein kinase	NARSAsFSQGT
Q9UQC2	S210	Pim2	0.1708	0.981	8.3758	ENSP00000302452	ENSP00000218217	GAB2	PIM2	GRB2_associated binding protein 2 (GRB2_associated binder_2) (pp100).	Serine/threonine_protein kinase Pim_2 (EC 2.7.1.37) (Pim_2h).	NARSAsFSQGT
Q9UQC2	S218	PKA_group	0.2102	0.981	5.9524	ENSP00000302452	ENSP00000319504	GAB2	PRKACB	GRB2_associated binding protein 2 (GRB2_associated binder_2) (pp100).	cAMP_dependent protein kinase, beta_catalytic subunit (EC 2.7.1.37) (PKA C_beta).	QGTRAsFLMRS
Q9UQC2	S218	PKA_group	0.2102	0.98	5.9463	ENSP00000302452	ENSP00000309591	GAB2	PKACA	GRB2_associated binding protein 2 (GRB2_associated binder_2) (pp100).	cAMP_dependent protein kinase, alpha_catalytic subunit (EC 2.7.1.37) (PKA C_alpha).	QGTRAsFLMRS
Q9UQC2	S218	PKA_group	0.2102	0.956	5.8007	ENSP00000302452	ENSP00000297734	GAB2	PRKACG	GRB2_associated binding protein 2 (GRB2_associated binder_2) (pp100).	cAMP_dependent protein kinase, gamma_catalytic subunit (EC 2.7.1.37) (PKA C_gamma).	QGTRAsFLMRS
Q9UQC2	S218	AuroraC_AuroraB_group	0.1715	0.979	5.9354	ENSP00000302452	ENSP00000313950	GAB2	AURKB	GRB2_associated binding protein 2 (GRB2_associated binder_2) (pp100).	Serine/threonine_protein kinase 12 (EC 2.7.1.37) (Aurora_ and Ipl1_ like midbody_associated protein 1) (AIM_1) (Aurora/IPL1_related kinase 2) (Aurora_related kinase 2) (STK_1) (Aurora_B).	QGTRAsFLMRS
Q9UQC2	S218	PKC_group	0.2923	0.995	4.8474	ENSP00000302452	ENSP00000331602	GAB2	PRKCD	GRB2_associated binding protein 2 (GRB2_associated binder_2) (pp100).	Protein kinase C, delta type (EC 2.7.1._) (nPKC_delta).	QGTRAsFLMRS
Q9UQC2	S218	PKC_group	0.2923	0.991	4.828	ENSP00000302452	ENSP00000295797	GAB2	PRKCI	GRB2_associated binding protein 2 (GRB2_associated binder_2) (pp100).	Protein kinase C, iota type (EC 2.7.1.37) (nPKC_iota) (Atypical protein kinase C_lambda/iota) (aPKC_lambda/iota) (PRKC_lambda/iota).	QGTRAsFLMRS
Q9UQC2	S218	PKC_group	0.2923	0.99	4.8231	ENSP00000302452	ENSP00000288816	GAB2	PRKCZ	GRB2_associated binding protein 2 (GRB2_associated binder_2) (pp100).	Protein kinase C, zeta type (EC 2.7.1.37) (nPKC_zeta).	QGTRAsFLMRS
Q9UQC2	S218	PKC_group	0.2923	0.99	4.8231	ENSP00000302452	ENSP00000284384	GAB2	PRKCA	GRB2_associated binding protein 2 (GRB2_associated binder_2) (pp100).	Protein kinase C, alpha type (EC 2.7.1.37) (PKC_alpha) (PKC_A).	QGTRAsFLMRS
Q9UQC2	S218	PKC_group	0.2923	0.988	4.8133	ENSP00000302452	ENSP00000263431	GAB2	PRKCG	GRB2_associated binding protein 2 (GRB2_associated binder_2) (pp100).	Protein kinase C, gamma type (EC 2.7.1.37) (PKC_gamma).	QGTRAsFLMRS
Q9UQC2	S218	PKC_group	0.2923	0.988	4.8133	ENSP00000302452	ENSP00000349837	GAB2	PRKCQ	GRB2_associated binding protein 2 (GRB2_associated binder_2) (pp100).	Protein kinase C, theta type (EC 2.7.1._) (nPKC_theta).	QGTRAsFLMRS
Q9UQC2	S218	PKC_group	0.2923	0.978	4.7646	ENSP00000302452	ENSP00000305355	GAB2	PRKCB1	GRB2_associated binding protein 2 (GRB2_associated binder_2) (pp100).	Protein kinase C, beta type (EC 2.7.1.37) (PKC_beta) (PKC_B).	QGTRAsFLMRS
Q9UQC2	S218	PKC_group	0.2923	0.963	4.6915	ENSP00000302452	ENSP00000306124	GAB2	PRKCE	GRB2_associated binding protein 2 (GRB2_associated binder_2) (pp100).	Protein kinase C, epsilon type (EC 2.7.1._) (nPKC_epsilon).	QGTRAsFLMRS
Q9UQC2	S218	PAKA_group	0.1682	0.995	4.8312	ENSP00000302452	ENSP00000278568	GAB2		GRB2_associated binding protein 2 (GRB2_associated binder_2) (pp100).	Serine/threonine_protein kinase PAK 1 (EC 2.7.1.37) (p21_activated kinase 1) (PAK_1) (P65_PAK) (Alpha_PAK).	QGTRAsFLMRS
Q9UQC2	S218	PAKA_group	0.1682	0.994	4.8264	ENSP00000302452	ENSP00000314067	GAB2	PAK2	GRB2_associated binding protein 2 (GRB2_associated binder_2) (pp100).	Serine/threonine_protein kinase PAK 2 (EC 2.7.1.37) (p21_activated kinase 2) (PAK_2) (PAK65) (Gamma_PAK) (S6/H4 kinase).	QGTRAsFLMRS
Q9UQC2	S218	PAKA_group	0.1682	0.989	4.8021	ENSP00000302452	ENSP00000262836	GAB2	PAK3	GRB2_associated binding protein 2 (GRB2_associated binder_2) (pp100).	Serine/threonine_protein kinase PAK 3 (EC 2.7.1.37) (p21_activated kinase 3) (PAK_3) (Beta_PAK) (Oligophrenin_3).	QGTRAsFLMRS
Q9UQC2	S218	AuroraA	0.0921	0.978	4.5014	ENSP00000302452	ENSP00000321591	GAB2	STK6	GRB2_associated binding protein 2 (GRB2_associated binder_2) (pp100).	Serine/threonine_protein kinase 6 (EC 2.7.1.37) (Serine/threonine kinase 15) (Aurora/IPL1_related kinase 1) (Aurora_related kinase 1) (hARK1) (Aurora_A) (Breast_tumor_amplified kinase).	QGTRAsFLMRS
Q9UQC2	S223	DMPK_group	0.1993	0.937	4.6679	ENSP00000302452	ENSP00000346168	GAB2	DMPK	GRB2_associated binding protein 2 (GRB2_associated binder_2) (pp100).	Myotonin_protein kinase (EC 2.7.1._) (Myotonic dystrophy protein kinase) (MDPK) (DM_kinase) (DMK) (DMPK) (MT_PK).	SFLMRsDTAVQ
Q9UQC2	S223	DMPK_group	0.1993	0.896	4.4636	ENSP00000302452	ENSP00000295191	GAB2	CDC42BPA	GRB2_associated binding protein 2 (GRB2_associated binder_2) (pp100).	CDC42_binding protein kinase alpha isoform B	SFLMRsDTAVQ
Q9UQC2	S223	NEK1_NEK5_NEK3_NEK4_NEK11_NEK2_group	0.1972	0.959	3.8598	ENSP00000302452	ENSP00000261456	GAB2	NEK2	GRB2_associated binding protein 2 (GRB2_associated binder_2) (pp100).	Serine/threonine_protein kinase Nek2 (EC 2.7.1.37) (NimA_related protein kinase 2) (NimA_like protein kinase 1) (HSPK 21).	SFLMRsDTAVQ
Q9UQC2	T225	AMPK_group	0.1066	0.969	3.653	ENSP00000302452	ENSP00000346148	GAB2	PRKAA1	GRB2_associated binding protein 2 (GRB2_associated binder_2) (pp100).	5'_AMP_activated protein kinase, catalytic alpha_1 chain (EC 2.7.1._) (AMPK alpha_1 chain).	LMRSDtAVQKL
Q9UQC2	T225	AMPK_group	0.1066	0.963	3.6304	ENSP00000302452	ENSP00000294393	GAB2	PRKAA2	GRB2_associated binding protein 2 (GRB2_associated binder_2) (pp100).	5'_AMP_activated protein kinase, catalytic alpha_2 chain (EC 2.7.1._) (AMPK alpha_2 chain).	LMRSDtAVQKL
Q9UQC2	T225	ACTR2_ACTR2B_TGFbR2_group	0.127	0.993	3.641	ENSP00000302452	ENSP00000295754	GAB2	TGFBR2	GRB2_associated binding protein 2 (GRB2_associated binder_2) (pp100).	TGF_beta receptor type II precursor (EC 2.7.1.37) (TGFR_2) (TGF_beta type II receptor).	LMRSDtAVQKL
Q9UQC2	T225	ACTR2_ACTR2B_TGFbR2_group	0.127	0.988	3.6227	ENSP00000302452	ENSP00000241416	GAB2		GRB2_associated binding protein 2 (GRB2_associated binder_2) (pp100).	Activin receptor type II precursor (EC 2.7.1.37) (ACTR_II) (ACTRIIA).	LMRSDtAVQKL
Q9UQC2	T225	ACTR2_ACTR2B_TGFbR2_group	0.127	0.985	3.6117	ENSP00000302452	ENSP00000340361	GAB2	ACVR2B	GRB2_associated binding protein 2 (GRB2_associated binder_2) (pp100).	Activin receptor type IIB precursor (EC 2.7.1.37) (ACTR_IIB).	LMRSDtAVQKL
Q9UQC2	T225	RCK_group	0.1462	0.848	3.5797	ENSP00000302452	ENSP00000355304	GAB2	MOK	GRB2_associated binding protein 2 (GRB2_associated binder_2) (pp100).	MAPK/MAK/MRK overlapping kinase (EC 2.7.1.37) (MOK protein kinase) (Renal tumor antigen 1) (RAGE_1).	LMRSDtAVQKL
Q9UQC2	T225	RCK_group	0.1462	0.835	3.5249	ENSP00000302452	ENSP00000308912	GAB2	ICK	GRB2_associated binding protein 2 (GRB2_associated binder_2) (pp100).	Serine/threonine_protein kinase ICK (EC 2.7.1.37) (Intestinal cell kinase) (hICK) (MAK_related kinase) (MRK) (Laryngeal cancer kinase 2) (LCK2).	LMRSDtAVQKL
Q9UQC2	T225	DMPK_group	0.1471	0.937	3.4451	ENSP00000302452	ENSP00000346168	GAB2	DMPK	GRB2_associated binding protein 2 (GRB2_associated binder_2) (pp100).	Myotonin_protein kinase (EC 2.7.1._) (Myotonic dystrophy protein kinase) (MDPK) (DM_kinase) (DMK) (DMPK) (MT_PK).	LMRSDtAVQKL
Q9UQC2	T225	DMPK_group	0.1471	0.896	3.2943	ENSP00000302452	ENSP00000295191	GAB2	CDC42BPA	GRB2_associated binding protein 2 (GRB2_associated binder_2) (pp100).	CDC42_binding protein kinase alpha isoform B	LMRSDtAVQKL
Q9UQC2	T225	CaMKIIalpha_CaMKIIdelta_group	0.0835	0.986	2.9099	ENSP00000302452	ENSP00000261793	GAB2	CAMK2A	GRB2_associated binding protein 2 (GRB2_associated binder_2) (pp100).	Calcium/calmodulin_dependent protein kinase type II alpha chain (EC 2.7.1.123) (CaM_kinase II alpha chain) (CaM kinase II alpha subunit) (CaMK_II alpha subunit).	LMRSDtAVQKL
Q9UQC2	T225	PKD_group	0.102	0.965	2.8409	ENSP00000302452	ENSP00000333568	GAB2	PRKD1	GRB2_associated binding protein 2 (GRB2_associated binder_2) (pp100).	Protein kinase, D1 type (EC 2.7.1._) (nPKC_D1) (Protein kinase D) (Protein kinase C, mu type) (nPKC_mu).	LMRSDtAVQKL
Q9UQC2	T225	p70S6K_group	0.0742	0.995	2.6113	ENSP00000302452	ENSP00000225577	GAB2	RPS6KB1	GRB2_associated binding protein 2 (GRB2_associated binder_2) (pp100).	Ribosomal protein S6 kinase 1 (EC 2.7.1.37) (S6K) (S6K1) (70 kDa ribosomal protein S6 kinase 1) (p70 S6 kinase alpha) (p70(S6K)_alpha) (p70_S6K) (p70_alpha).	LMRSDtAVQKL
Q9UQC2	S264	NEK1_NEK5_NEK3_NEK4_NEK11_NEK2_group	0.2536	0.959	4.9651	ENSP00000302452	ENSP00000261456	GAB2	NEK2	GRB2_associated binding protein 2 (GRB2_associated binder_2) (pp100).	Serine/threonine_protein kinase Nek2 (EC 2.7.1.37) (NimA_related protein kinase 2) (NimA_like protein kinase 1) (HSPK 21).	TEFRDsTYDLP
Q9UQC2	S264	CK2_group	0.1408	0.981	4.8841	ENSP00000302452	ENSP00000262506	GAB2	CSNK2A2	GRB2_associated binding protein 2 (GRB2_associated binder_2) (pp100).	Casein kinase II, alpha' chain (CK II) (EC 2.7.1.37).	TEFRDsTYDLP
Q9UQC2	S264	CK2_group	0.1408	0.981	4.8841	ENSP00000302452	ENSP00000339247	GAB2	CK2A1	GRB2_associated binding protein 2 (GRB2_associated binder_2) (pp100).	Casein kinase II, alpha chain (CK II) (EC 2.7.1.37).	TEFRDsTYDLP
Q9UQC2	S264	AuroraA	0.0963	0.978	4.7083	ENSP00000302452	ENSP00000321591	GAB2	STK6	GRB2_associated binding protein 2 (GRB2_associated binder_2) (pp100).	Serine/threonine_protein kinase 6 (EC 2.7.1.37) (Serine/threonine kinase 15) (Aurora/IPL1_related kinase 1) (Aurora_related kinase 1) (hARK1) (Aurora_A) (Breast_tumor_amplified kinase).	TEFRDsTYDLP
Q9UQC2	S264	AuroraC_AuroraB_group	0.1242	0.979	4.3004	ENSP00000302452	ENSP00000313950	GAB2	AURKB	GRB2_associated binding protein 2 (GRB2_associated binder_2) (pp100).	Serine/threonine_protein kinase 12 (EC 2.7.1.37) (Aurora_ and Ipl1_ like midbody_associated protein 1) (AIM_1) (Aurora/IPL1_related kinase 2) (Aurora_related kinase 2) (STK_1) (Aurora_B).	TEFRDsTYDLP
Q9UQC2	S264	PAKA_group	0.1484	0.995	4.2629	ENSP00000302452	ENSP00000278568	GAB2		GRB2_associated binding protein 2 (GRB2_associated binder_2) (pp100).	Serine/threonine_protein kinase PAK 1 (EC 2.7.1.37) (p21_activated kinase 1) (PAK_1) (P65_PAK) (Alpha_PAK).	TEFRDsTYDLP
Q9UQC2	S264	PAKA_group	0.1484	0.994	4.2586	ENSP00000302452	ENSP00000314067	GAB2	PAK2	GRB2_associated binding protein 2 (GRB2_associated binder_2) (pp100).	Serine/threonine_protein kinase PAK 2 (EC 2.7.1.37) (p21_activated kinase 2) (PAK_2) (PAK65) (Gamma_PAK) (S6/H4 kinase).	TEFRDsTYDLP
Q9UQC2	S264	PAKA_group	0.1484	0.989	4.2372	ENSP00000302452	ENSP00000262836	GAB2	PAK3	GRB2_associated binding protein 2 (GRB2_associated binder_2) (pp100).	Serine/threonine_protein kinase PAK 3 (EC 2.7.1.37) (p21_activated kinase 3) (PAK_3) (Beta_PAK) (Oligophrenin_3).	TEFRDsTYDLP
Q9UQC2	T265	CaMKIIbeta_CaMKIIgamma_group	0.2926	0.919	9.5072	ENSP00000302452	ENSP00000307082	GAB2	CAMK2G	GRB2_associated binding protein 2 (GRB2_associated binder_2) (pp100).	Calcium/calmodulin_dependent protein kinase type II gamma chain (EC 2.7.1.123) (CaM_kinase II gamma chain) (CaM kinase II gamma subunit) (CaMK_II gamma subunit).	EFRDStYDLPR
Q9UQC2	S271	DMPK_group	0.308	0.937	7.2153	ENSP00000302452	ENSP00000346168	GAB2	DMPK	GRB2_associated binding protein 2 (GRB2_associated binder_2) (pp100).	Myotonin_protein kinase (EC 2.7.1._) (Myotonic dystrophy protein kinase) (MDPK) (DM_kinase) (DMK) (DMPK) (MT_PK).	YDLPRsLASHG
Q9UQC2	S271	DMPK_group	0.308	0.896	6.8996	ENSP00000302452	ENSP00000295191	GAB2	CDC42BPA	GRB2_associated binding protein 2 (GRB2_associated binder_2) (pp100).	CDC42_binding protein kinase alpha isoform B	YDLPRsLASHG
Q9UQC2	S271	PAKB_group	0.2393	0.987	6.8181	ENSP00000302452	ENSP00000351049	GAB2	PAK4	GRB2_associated binding protein 2 (GRB2_associated binder_2) (pp100).	Serine/threonine_protein kinase PAK 4 (EC 2.7.1.37) (p21_activated kinase 4) (PAK_4).	YDLPRsLASHG
Q9UQC2	S271	PAKB_group	0.2393	0.977	6.7491	ENSP00000302452	ENSP00000321126	GAB2	PAK7	GRB2_associated binding protein 2 (GRB2_associated binder_2) (pp100).	Serine/threonine_protein kinase PAK 7 (EC 2.7.1.37) (p21_activated kinase 7) (PAK_7) (PAK_5).	YDLPRsLASHG
Q9UQC2	S271	PAKB_group	0.2393	0.961	6.6385	ENSP00000302452	ENSP00000260404	GAB2	PAK6	GRB2_associated binding protein 2 (GRB2_associated binder_2) (pp100).	Serine/threonine_protein kinase PAK 6 (EC 2.7.1.37) (p21_activated kinase 6) (PAK_6) (PAK_5).	YDLPRsLASHG
Q9UQC2	T278	AMPK_group	0.0957	0.969	3.2772	ENSP00000302452	ENSP00000346148	GAB2	PRKAA1	GRB2_associated binding protein 2 (GRB2_associated binder_2) (pp100).	5'_AMP_activated protein kinase, catalytic alpha_1 chain (EC 2.7.1._) (AMPK alpha_1 chain).	ASHGHtKGSLT
Q9UQC2	T278	AMPK_group	0.0957	0.963	3.2569	ENSP00000302452	ENSP00000294393	GAB2	PRKAA2	GRB2_associated binding protein 2 (GRB2_associated binder_2) (pp100).	5'_AMP_activated protein kinase, catalytic alpha_2 chain (EC 2.7.1._) (AMPK alpha_2 chain).	ASHGHtKGSLT
Q9UQC2	T278	AuroraA	0.0546	0.978	2.6692	ENSP00000302452	ENSP00000321591	GAB2	STK6	GRB2_associated binding protein 2 (GRB2_associated binder_2) (pp100).	Serine/threonine_protein kinase 6 (EC 2.7.1.37) (Serine/threonine kinase 15) (Aurora/IPL1_related kinase 1) (Aurora_related kinase 1) (hARK1) (Aurora_A) (Breast_tumor_amplified kinase).	ASHGHtKGSLT
Q9UQC2	T278	SLK_group	0.1079	0.685	2.6137	ENSP00000302452	ENSP00000278065	GAB2		GRB2_associated binding protein 2 (GRB2_associated binder_2) (pp100).	serine/threonine kinase 2	ASHGHtKGSLT
Q9UQC2	T278	MST_group	0.0675	0.967	2.309	ENSP00000302452	ENSP00000347009	GAB2	MST2	GRB2_associated binding protein 2 (GRB2_associated binder_2) (pp100).	Serine/threonine_protein kinase 3 (EC 2.7.1.37) (STE20_like kinase MST2) (MST_2) (Mammalian STE20_like protein kinase 2) (Serine/threonine_protein kinase Krs_1).	ASHGHtKGSLT
Q9UQC2	S281	NEK1_NEK5_NEK3_NEK4_NEK11_NEK2_group	0.1639	0.959	3.2081	ENSP00000302452	ENSP00000261456	GAB2	NEK2	GRB2_associated binding protein 2 (GRB2_associated binder_2) (pp100).	Serine/threonine_protein kinase Nek2 (EC 2.7.1.37) (NimA_related protein kinase 2) (NimA_like protein kinase 1) (HSPK 21).	GHTKGsLTGSE
Q9UQC2	S281	DMPK_group	0.1037	0.937	2.4292	ENSP00000302452	ENSP00000346168	GAB2	DMPK	GRB2_associated binding protein 2 (GRB2_associated binder_2) (pp100).	Myotonin_protein kinase (EC 2.7.1._) (Myotonic dystrophy protein kinase) (MDPK) (DM_kinase) (DMK) (DMPK) (MT_PK).	GHTKGsLTGSE
Q9UQC2	S281	DMPK_group	0.1037	0.896	2.3229	ENSP00000302452	ENSP00000295191	GAB2	CDC42BPA	GRB2_associated binding protein 2 (GRB2_associated binder_2) (pp100).	CDC42_binding protein kinase alpha isoform B	GHTKGsLTGSE
Q9UQC2	S281	CK1_group	0.1237	0.992	2.3197	ENSP00000302452	ENSP00000352929	GAB2	CSNK1E	GRB2_associated binding protein 2 (GRB2_associated binder_2) (pp100).	Casein kinase I, epsilon isoform (EC 2.7.1._) (CKI_epsilon) (CKIe).	GHTKGsLTGSE
Q9UQC2	S281	CK1_group	0.1237	0.989	2.3127	ENSP00000302452	ENSP00000261798	GAB2	CSNK1A1	GRB2_associated binding protein 2 (GRB2_associated binder_2) (pp100).	Casein kinase I, alpha isoform (EC 2.7.1._) (CKI_alpha) (CK1).	GHTKGsLTGSE
Q9UQC2	S281	CK1_group	0.1237	0.983	2.2986	ENSP00000302452	ENSP00000324464	GAB2	CSNK1D	GRB2_associated binding protein 2 (GRB2_associated binder_2) (pp100).	Casein kinase I, delta isoform (EC 2.7.1._) (CKI_delta) (CKId).	GHTKGsLTGSE
Q9UQC2	T283	CK2_group	0.4679	0.981	16.2285	ENSP00000302452	ENSP00000262506	GAB2	CSNK2A2	GRB2_associated binding protein 2 (GRB2_associated binder_2) (pp100).	Casein kinase II, alpha' chain (CK II) (EC 2.7.1.37).	TKGSLtGSETD
Q9UQC2	T283	CK2_group	0.4679	0.981	16.2285	ENSP00000302452	ENSP00000339247	GAB2	CK2A1	GRB2_associated binding protein 2 (GRB2_associated binder_2) (pp100).	Casein kinase II, alpha chain (CK II) (EC 2.7.1.37).	TKGSLtGSETD
Q9UQC2	S285	CK2_group	0.4939	0.981	17.1311	ENSP00000302452	ENSP00000262506	GAB2	CSNK2A2	GRB2_associated binding protein 2 (GRB2_associated binder_2) (pp100).	Casein kinase II, alpha' chain (CK II) (EC 2.7.1.37).	GSLTGsETDNE
Q9UQC2	S285	CK2_group	0.4939	0.981	17.1311	ENSP00000302452	ENSP00000339247	GAB2	CK2A1	GRB2_associated binding protein 2 (GRB2_associated binder_2) (pp100).	Casein kinase II, alpha chain (CK II) (EC 2.7.1.37).	GSLTGsETDNE
Q9UQC2	T287	CK2_group	0.6013	0.981	20.8558	ENSP00000302452	ENSP00000262506	GAB2	CSNK2A2	GRB2_associated binding protein 2 (GRB2_associated binder_2) (pp100).	Casein kinase II, alpha' chain (CK II) (EC 2.7.1.37).	LTGSEtDNEDV
Q9UQC2	T287	CK2_group	0.6013	0.981	20.8558	ENSP00000302452	ENSP00000339247	GAB2	CK2A1	GRB2_associated binding protein 2 (GRB2_associated binder_2) (pp100).	Casein kinase II, alpha chain (CK II) (EC 2.7.1.37).	LTGSEtDNEDV
Q9UQC2	T319	CDK2_CDK3_group	0.3882	0.994	13.6415	ENSP00000302452	ENSP00000266970	GAB2	CDK2	GRB2_associated binding protein 2 (GRB2_associated binder_2) (pp100).	Cell division protein kinase 2 (EC 2.7.1.37) (p33 protein kinase).	MDVPAtPLSAY
Q9UQC2	T319	CDK2_CDK3_group	0.3882	0.966	13.2572	ENSP00000302452	ENSP00000293215	GAB2	CDK3	GRB2_associated binding protein 2 (GRB2_associated binder_2) (pp100).	Cell division protein kinase 3 (EC 2.7.1.37).	MDVPAtPLSAY
Q9UQC2	Y324	EphA7_EphA6_EphA4_EphA3_EphA5_group	0.1719	0.987	3.7933	ENSP00000302452	ENSP00000281821	GAB2	EPHA4	GRB2_associated binding protein 2 (GRB2_associated binder_2) (pp100).	Ephrin type_A receptor 4 precursor (EC 2.7.1.112) (Tyrosine_protein kinase receptor SEK) (Receptor protein_tyrosine kinase HEK8).	TPLSAyQIPRT
Q9UQC2	Y324	EphA7_EphA6_EphA4_EphA3_EphA5_group	0.1719	0.983	3.7779	ENSP00000302452	ENSP00000257785	GAB2	EPHA7	GRB2_associated binding protein 2 (GRB2_associated binder_2) (pp100).	Ephrin type_A receptor 7 precursor (EC 2.7.1.112) (Tyrosine_protein kinase receptor EHK_3) (EPH homology kinase 3) (Receptor protein_ tyrosine kinase HEK11).	TPLSAyQIPRT
Q9UQC2	Y324	EphA7_EphA6_EphA4_EphA3_EphA5_group	0.1719	0.981	3.7703	ENSP00000302452	ENSP00000337451	GAB2	EPHA3	GRB2_associated binding protein 2 (GRB2_associated binder_2) (pp100).	Ephrin type_A receptor 3 precursor (EC 2.7.1.112) (Tyrosine_protein kinase receptor ETK1) (HEK) (HEK4).	TPLSAyQIPRT
Q9UQC2	Y324	EphA7_EphA6_EphA4_EphA3_EphA5_group	0.1719	0.977	3.7549	ENSP00000302452	ENSP00000273854	GAB2	EPHA5	GRB2_associated binding protein 2 (GRB2_associated binder_2) (pp100).	Ephrin type_A receptor 5 precursor (EC 2.7.1.112) (Tyrosine_protein kinase receptor EHK_1) (EPH homology kinase 1) (Receptor protein_ tyrosine kinase HEK7).	TPLSAyQIPRT
Q9UQC2	Y324	EphA7_EphA6_EphA4_EphA3_EphA5_group	0.1719	0.948	3.6434	ENSP00000302452	ENSP00000334999	GAB2	EPHA6	GRB2_associated binding protein 2 (GRB2_associated binder_2) (pp100).		TPLSAyQIPRT
Q9UQC2	T329	MAPK3_MAPK1_MAPK7_NLK_group	0.1683	0.996	4.1908	ENSP00000302452	ENSP00000215832	GAB2	MAPK1	GRB2_associated binding protein 2 (GRB2_associated binder_2) (pp100).	Mitogen_activated protein kinase 1 (EC 2.7.1.37) (Extracellular signal_regulated kinase 2) (ERK_2) (Mitogen_activated protein kinase 2) (MAP kinase 2) (MAPK 2) (p42_MAPK) (ERT1).	YQIPRtFTLDK
Q9UQC2	T329	MAPK3_MAPK1_MAPK7_NLK_group	0.1683	0.995	4.1866	ENSP00000302452	ENSP00000263025	GAB2	MAPK3	GRB2_associated binding protein 2 (GRB2_associated binder_2) (pp100).	Mitogen_activated protein kinase 3 (EC 2.7.1.37) (Extracellular signal_regulated kinase 1) (ERK_1) (Insulin_stimulated MAP2 kinase) (MAP kinase 1) (MAPK 1) (p44_ERK1) (ERT2) (p44_MAPK) (Microtubule_ associated protein 2 kinase).	YQIPRtFTLDK
Q9UQC2	T329	MAPK3_MAPK1_MAPK7_NLK_group	0.1683	0.99	4.1655	ENSP00000302452	ENSP00000316736	GAB2	MAPK7	GRB2_associated binding protein 2 (GRB2_associated binder_2) (pp100).	Mitogen_activated protein kinase 7 (EC 2.7.1.37) (Extracellular signal_regulated kinase 5) (ERK_5) (ERK4) (BMK1 kinase).	YQIPRtFTLDK
Q9UQC2	T329	MAPK3_MAPK1_MAPK7_NLK_group	0.1683	0.975	4.1024	ENSP00000302452	ENSP00000262393	GAB2	LAK1	GRB2_associated binding protein 2 (GRB2_associated binder_2) (pp100).	Serine/threonine kinase NLK (EC 2.7.1.37) (Nemo_like kinase) (LAK1 protein).	YQIPRtFTLDK
Q9UQC2	T329	CDK2_CDK3_group	0.0973	0.994	3.4177	ENSP00000302452	ENSP00000266970	GAB2	CDK2	GRB2_associated binding protein 2 (GRB2_associated binder_2) (pp100).	Cell division protein kinase 2 (EC 2.7.1.37) (p33 protein kinase).	YQIPRtFTLDK
Q9UQC2	T329	CDK2_CDK3_group	0.0973	0.966	3.3215	ENSP00000302452	ENSP00000293215	GAB2	CDK3	GRB2_associated binding protein 2 (GRB2_associated binder_2) (pp100).	Cell division protein kinase 3 (EC 2.7.1.37).	YQIPRtFTLDK
Q9UQC2	T343	CDK2_CDK3_group	0.3679	0.994	12.9299	ENSP00000302452	ENSP00000266970	GAB2	CDK2	GRB2_associated binding protein 2 (GRB2_associated binder_2) (pp100).	Cell division protein kinase 2 (EC 2.7.1.37) (p33 protein kinase).	AMTVAtPGDSA
Q9UQC2	T343	CDK2_CDK3_group	0.3679	0.966	12.5657	ENSP00000302452	ENSP00000293215	GAB2	CDK3	GRB2_associated binding protein 2 (GRB2_associated binder_2) (pp100).	Cell division protein kinase 3 (EC 2.7.1.37).	AMTVAtPGDSA
Q9UQC2	S368	CDK2_CDK3_group	0.3269	0.994	11.4876	ENSP00000302452	ENSP00000266970	GAB2	CDK2	GRB2_associated binding protein 2 (GRB2_associated binder_2) (pp100).	Cell division protein kinase 2 (EC 2.7.1.37) (p33 protein kinase).	TPRWGsPQQRP
Q9UQC2	S368	CDK2_CDK3_group	0.3269	0.966	11.164	ENSP00000302452	ENSP00000293215	GAB2	CDK3	GRB2_associated binding protein 2 (GRB2_associated binder_2) (pp100).	Cell division protein kinase 3 (EC 2.7.1.37).	TPRWGsPQQRP
Q9UQC2	S368	p38_group	0.3417	0.995	8.5006	ENSP00000302452	ENSP00000229794	GAB2	MAPK14	GRB2_associated binding protein 2 (GRB2_associated binder_2) (pp100).	Mitogen_activated protein kinase 14 (EC 2.7.1.37) (Mitogen_activated protein kinase p38 alpha) (MAP kinase p38 alpha) (Cytokine suppressive anti_inflammatory drug binding protein) (CSAID binding protein) (CSBP) (MAX_interacting protein 2) (MAP kinase MXI2	TPRWGsPQQRP
Q9UQC2	S368	p38_group	0.3417	0.995	8.5006	ENSP00000302452	ENSP00000333685	GAB2	MAPK11	GRB2_associated binding protein 2 (GRB2_associated binder_2) (pp100).	Mitogen_activated protein kinase 11 (EC 2.7.1.37) (Mitogen_activated protein kinase p38 beta) (MAP kinase p38 beta) (p38b) (p38_2) (Stress_ activated protein kinase 2).	TPRWGsPQQRP
Q9UQC2	S368	p38_group	0.3417	0.992	8.475	ENSP00000302452	ENSP00000351092	GAB2	MAPK13	GRB2_associated binding protein 2 (GRB2_associated binder_2) (pp100).	Mitogen_activated protein kinase 13 (EC 2.7.1.37) (Stress_activated protein kinase 4) (Mitogen_activated protein kinase p38 delta) (MAP kinase p38 delta).	TPRWGsPQQRP
Q9UQC2	S368	p38_group	0.3417	0.982	8.3895	ENSP00000302452	ENSP00000215659	GAB2	MAPK12	GRB2_associated binding protein 2 (GRB2_associated binder_2) (pp100).	Mitogen_activated protein kinase 12 (EC 2.7.1.37) (Extracellular signal_regulated kinase 6) (ERK_6) (ERK5) (Stress_activated protein kinase 3) (Mitogen_activated protein kinase p38 gamma) (MAP kinase p38 gamma).	TPRWGsPQQRP
Q9UQC2	T385	MST_group	0.229	0.967	7.8306	ENSP00000302452	ENSP00000347009	GAB2	MST2	GRB2_associated binding protein 2 (GRB2_associated binder_2) (pp100).	Serine/threonine_protein kinase 3 (EC 2.7.1.37) (STE20_like kinase MST2) (MST_2) (Mammalian STE20_like protein kinase 2) (Serine/threonine_protein kinase Krs_1).	RSVAAtIPRRN
Q9UQC2	T385	MST_group	0.229	0.954	7.7253	ENSP00000302452	ENSP00000262978	GAB2	STK4	GRB2_associated binding protein 2 (GRB2_associated binder_2) (pp100).	Serine/threonine_protein kinase 4 (EC 2.7.1.37) (STE20_like kinase MST1) (MST_1) (Mammalian STE20_like protein kinase 1) (Serine/threonine_protein kinase Krs_2).	RSVAAtIPRRN
Q9UQC2	T385	YSK_group	0.2888	0.884	7.3695	ENSP00000302452	ENSP00000261573	GAB2	STK24	GRB2_associated binding protein 2 (GRB2_associated binder_2) (pp100).	Serine/threonine_protein kinase 24 (EC 2.7.1.37) (STE20_like kinase MST3) (MST_3) (Mammalian STE20_like protein kinase 3).	RSVAAtIPRRN
Q9UQC2	T391	DMPK_group	0.3861	0.937	9.0449	ENSP00000302452	ENSP00000346168	GAB2	DMPK	GRB2_associated binding protein 2 (GRB2_associated binder_2) (pp100).	Myotonin_protein kinase (EC 2.7.1._) (Myotonic dystrophy protein kinase) (MDPK) (DM_kinase) (DMK) (DMPK) (MT_PK).	IPRRNtLPAMD
Q9UQC2	T391	DMPK_group	0.3861	0.896	8.6491	ENSP00000302452	ENSP00000295191	GAB2	CDC42BPA	GRB2_associated binding protein 2 (GRB2_associated binder_2) (pp100).	CDC42_binding protein kinase alpha isoform B	IPRRNtLPAMD
Q9UQC2	T391	PAKB_group	0.2584	0.987	7.3626	ENSP00000302452	ENSP00000351049	GAB2	PAK4	GRB2_associated binding protein 2 (GRB2_associated binder_2) (pp100).	Serine/threonine_protein kinase PAK 4 (EC 2.7.1.37) (p21_activated kinase 4) (PAK_4).	IPRRNtLPAMD
Q9UQC2	T391	PAKB_group	0.2584	0.977	7.288	ENSP00000302452	ENSP00000321126	GAB2	PAK7	GRB2_associated binding protein 2 (GRB2_associated binder_2) (pp100).	Serine/threonine_protein kinase PAK 7 (EC 2.7.1.37) (p21_activated kinase 7) (PAK_7) (PAK_5).	IPRRNtLPAMD
Q9UQC2	T391	PAKB_group	0.2584	0.961	7.1686	ENSP00000302452	ENSP00000260404	GAB2	PAK6	GRB2_associated binding protein 2 (GRB2_associated binder_2) (pp100).	Serine/threonine_protein kinase PAK 6 (EC 2.7.1.37) (p21_activated kinase 6) (PAK_6) (PAK_5).	IPRRNtLPAMD
Q9UQC2	S404	p70S6K_group	0.1915	0.995	6.7372	ENSP00000302452	ENSP00000225577	GAB2	RPS6KB1	GRB2_associated binding protein 2 (GRB2_associated binder_2) (pp100).	Ribosomal protein S6 kinase 1 (EC 2.7.1.37) (S6K) (S6K1) (70 kDa ribosomal protein S6 kinase 1) (p70 S6 kinase alpha) (p70(S6K)_alpha) (p70_S6K) (p70_alpha).	RLHRAsSCETY
Q9UQC2	S404	p70S6K_group	0.1915	0.967	6.5476	ENSP00000302452	ENSP00000308413	GAB2	RPS6KB2	GRB2_associated binding protein 2 (GRB2_associated binder_2) (pp100).	Ribosomal protein S6 kinase 2 (EC 2.7.1.37) (S6K2) (70 kDa ribosomal protein S6 kinase 2) (p70_S6KB) (p70 ribosomal S6 kinase beta) (p70 S6Kbeta) (p70 S6 kinase beta) (S6K_beta) (p70_beta) (S6 kinase_related kinase) (SRK) (Serine/threonine_protein kinase	RLHRAsSCETY
Q9UQC2	S404	CK2_group	0.1827	0.981	6.3359	ENSP00000302452	ENSP00000262506	GAB2	CSNK2A2	GRB2_associated binding protein 2 (GRB2_associated binder_2) (pp100).	Casein kinase II, alpha' chain (CK II) (EC 2.7.1.37).	RLHRAsSCETY
Q9UQC2	S404	CK2_group	0.1827	0.981	6.3359	ENSP00000302452	ENSP00000339247	GAB2	CK2A1	GRB2_associated binding protein 2 (GRB2_associated binder_2) (pp100).	Casein kinase II, alpha chain (CK II) (EC 2.7.1.37).	RLHRAsSCETY
Q9UQC2	S404	AuroraC_AuroraB_group	0.1726	0.979	5.9742	ENSP00000302452	ENSP00000313950	GAB2	AURKB	GRB2_associated binding protein 2 (GRB2_associated binder_2) (pp100).	Serine/threonine_protein kinase 12 (EC 2.7.1.37) (Aurora_ and Ipl1_ like midbody_associated protein 1) (AIM_1) (Aurora/IPL1_related kinase 2) (Aurora_related kinase 2) (STK_1) (Aurora_B).	RLHRAsSCETY
Q9UQC2	S404	PKA_group	0.2094	0.981	5.9295	ENSP00000302452	ENSP00000319504	GAB2	PRKACB	GRB2_associated binding protein 2 (GRB2_associated binder_2) (pp100).	cAMP_dependent protein kinase, beta_catalytic subunit (EC 2.7.1.37) (PKA C_beta).	RLHRAsSCETY
Q9UQC2	S404	PKA_group	0.2094	0.98	5.9234	ENSP00000302452	ENSP00000309591	GAB2	PKACA	GRB2_associated binding protein 2 (GRB2_associated binder_2) (pp100).	cAMP_dependent protein kinase, alpha_catalytic subunit (EC 2.7.1.37) (PKA C_alpha).	RLHRAsSCETY
Q9UQC2	S404	PKA_group	0.2094	0.956	5.7784	ENSP00000302452	ENSP00000297734	GAB2	PRKACG	GRB2_associated binding protein 2 (GRB2_associated binder_2) (pp100).	cAMP_dependent protein kinase, gamma_catalytic subunit (EC 2.7.1.37) (PKA C_gamma).	RLHRAsSCETY
Q9UQC2	S404	Pim3_Pim1_group	0.1948	0.828	5.7026	ENSP00000302452	ENSP00000259722	GAB2		GRB2_associated binding protein 2 (GRB2_associated binder_2) (pp100).	Proto_oncogene serine/threonine_protein kinase Pim_1 (EC 2.7.1.37).	RLHRAsSCETY
Q9UQC2	S404	PAKA_group	0.179	0.995	5.1425	ENSP00000302452	ENSP00000278568	GAB2		GRB2_associated binding protein 2 (GRB2_associated binder_2) (pp100).	Serine/threonine_protein kinase PAK 1 (EC 2.7.1.37) (p21_activated kinase 1) (PAK_1) (P65_PAK) (Alpha_PAK).	RLHRAsSCETY
Q9UQC2	S404	PAKA_group	0.179	0.994	5.1373	ENSP00000302452	ENSP00000314067	GAB2	PAK2	GRB2_associated binding protein 2 (GRB2_associated binder_2) (pp100).	Serine/threonine_protein kinase PAK 2 (EC 2.7.1.37) (p21_activated kinase 2) (PAK_2) (PAK65) (Gamma_PAK) (S6/H4 kinase).	RLHRAsSCETY
Q9UQC2	S404	PAKA_group	0.179	0.989	5.1114	ENSP00000302452	ENSP00000262836	GAB2	PAK3	GRB2_associated binding protein 2 (GRB2_associated binder_2) (pp100).	Serine/threonine_protein kinase PAK 3 (EC 2.7.1.37) (p21_activated kinase 3) (PAK_3) (Beta_PAK) (Oligophrenin_3).	RLHRAsSCETY
Q9UQC2	S404	PAKB_group	0.1792	0.987	5.107	ENSP00000302452	ENSP00000351049	GAB2	PAK4	GRB2_associated binding protein 2 (GRB2_associated binder_2) (pp100).	Serine/threonine_protein kinase PAK 4 (EC 2.7.1.37) (p21_activated kinase 4) (PAK_4).	RLHRAsSCETY
Q9UQC2	S404	PAKB_group	0.1792	0.977	5.0552	ENSP00000302452	ENSP00000321126	GAB2	PAK7	GRB2_associated binding protein 2 (GRB2_associated binder_2) (pp100).	Serine/threonine_protein kinase PAK 7 (EC 2.7.1.37) (p21_activated kinase 7) (PAK_7) (PAK_5).	RLHRAsSCETY
Q9UQC2	S404	PAKB_group	0.1792	0.961	4.9724	ENSP00000302452	ENSP00000260404	GAB2	PAK6	GRB2_associated binding protein 2 (GRB2_associated binder_2) (pp100).	Serine/threonine_protein kinase PAK 6 (EC 2.7.1.37) (p21_activated kinase 6) (PAK_6) (PAK_5).	RLHRAsSCETY
Q9UQC2	S405	CLK_group	0.404	0.959	9.6867	ENSP00000302452	ENSP00000326830	GAB2	CLK1	GRB2_associated binding protein 2 (GRB2_associated binder_2) (pp100).	Dual specificity protein kinase CLK1 (EC 2.7.1.37) (EC 2.7.1.112) (CDC_like kinase 1).	LHRASsCETYE
Q9UQC2	S405	CLK_group	0.404	0.958	9.6766	ENSP00000302452	ENSP00000347759	GAB2	CLK2	GRB2_associated binding protein 2 (GRB2_associated binder_2) (pp100).	Dual specificity protein kinase CLK2 (EC 2.7.1.37) (EC 2.7.1.112) (CDC_like kinase 2).	LHRASsCETYE
Q9UQC2	S422	CK2_group	0.0911	0.981	3.161	ENSP00000302452	ENSP00000262506	GAB2	CSNK2A2	GRB2_associated binding protein 2 (GRB2_associated binder_2) (pp100).	Casein kinase II, alpha' chain (CK II) (EC 2.7.1.37).	ESAGRsAESMS
Q9UQC2	S422	CK2_group	0.0911	0.981	3.161	ENSP00000302452	ENSP00000339247	GAB2	CK2A1	GRB2_associated binding protein 2 (GRB2_associated binder_2) (pp100).	Casein kinase II, alpha chain (CK II) (EC 2.7.1.37).	ESAGRsAESMS
Q9UQC2	S422	DMPK_group	0.1037	0.937	2.4292	ENSP00000302452	ENSP00000346168	GAB2	DMPK	GRB2_associated binding protein 2 (GRB2_associated binder_2) (pp100).	Myotonin_protein kinase (EC 2.7.1._) (Myotonic dystrophy protein kinase) (MDPK) (DM_kinase) (DMK) (DMPK) (MT_PK).	ESAGRsAESMS
Q9UQC2	S422	DMPK_group	0.1037	0.896	2.3229	ENSP00000302452	ENSP00000295191	GAB2	CDC42BPA	GRB2_associated binding protein 2 (GRB2_associated binder_2) (pp100).	CDC42_binding protein kinase alpha isoform B	ESAGRsAESMS
Q9UQC2	S422	CDK4_CDK6_group	0.0631	0.993	2.2142	ENSP00000302452	ENSP00000257904	GAB2	CDK4	GRB2_associated binding protein 2 (GRB2_associated binder_2) (pp100).	Cell division protein kinase 4 (EC 2.7.1.37) (Cyclin_dependent kinase 4) (PSK_J3).	ESAGRsAESMS
Q9UQC2	S422	CDK4_CDK6_group	0.0631	0.993	2.2142	ENSP00000302452	ENSP00000265734	GAB2	CDK6	GRB2_associated binding protein 2 (GRB2_associated binder_2) (pp100).	Cell division protein kinase 6 (EC 2.7.1.37) (Serine/threonine_protein kinase PLSTIRE).	ESAGRsAESMS
Q9UQC2	S425	CK2_group	0.2531	0.981	8.7779	ENSP00000302452	ENSP00000262506	GAB2	CSNK2A2	GRB2_associated binding protein 2 (GRB2_associated binder_2) (pp100).	Casein kinase II, alpha' chain (CK II) (EC 2.7.1.37).	GRSAEsMSDGV
Q9UQC2	S425	CK2_group	0.2531	0.981	8.7779	ENSP00000302452	ENSP00000339247	GAB2	CK2A1	GRB2_associated binding protein 2 (GRB2_associated binder_2) (pp100).	Casein kinase II, alpha chain (CK II) (EC 2.7.1.37).	GRSAEsMSDGV
Q9UQC2	S427	CK2_group	0.1969	0.981	6.829	ENSP00000302452	ENSP00000262506	GAB2	CSNK2A2	GRB2_associated binding protein 2 (GRB2_associated binder_2) (pp100).	Casein kinase II, alpha' chain (CK II) (EC 2.7.1.37).	SAESMsDGVGS
Q9UQC2	S427	CK2_group	0.1969	0.981	6.829	ENSP00000302452	ENSP00000339247	GAB2	CK2A1	GRB2_associated binding protein 2 (GRB2_associated binder_2) (pp100).	Casein kinase II, alpha chain (CK II) (EC 2.7.1.37).	SAESMsDGVGS
Q9UQC2	S443	CK2_group	0.2688	0.981	9.3221	ENSP00000302452	ENSP00000262506	GAB2	CSNK2A2	GRB2_associated binding protein 2 (GRB2_associated binder_2) (pp100).	Casein kinase II, alpha' chain (CK II) (EC 2.7.1.37).	MIVGRsDSTNS
Q9UQC2	S443	CK2_group	0.2688	0.981	9.3221	ENSP00000302452	ENSP00000339247	GAB2	CK2A1	GRB2_associated binding protein 2 (GRB2_associated binder_2) (pp100).	Casein kinase II, alpha chain (CK II) (EC 2.7.1.37).	MIVGRsDSTNS
Q9UQC2	S445	CLK_group	0.2731	0.959	6.5473	ENSP00000302452	ENSP00000326830	GAB2	CLK1	GRB2_associated binding protein 2 (GRB2_associated binder_2) (pp100).	Dual specificity protein kinase CLK1 (EC 2.7.1.37) (EC 2.7.1.112) (CDC_like kinase 1).	VGRSDsTNSED
Q9UQC2	S445	CLK_group	0.2731	0.958	6.5405	ENSP00000302452	ENSP00000347759	GAB2	CLK2	GRB2_associated binding protein 2 (GRB2_associated binder_2) (pp100).	Dual specificity protein kinase CLK2 (EC 2.7.1.37) (EC 2.7.1.112) (CDC_like kinase 2).	VGRSDsTNSED
Q9UQC2	S445	ACTR2_ACTR2B_TGFbR2_group	0.222	0.993	6.3624	ENSP00000302452	ENSP00000295754	GAB2	TGFBR2	GRB2_associated binding protein 2 (GRB2_associated binder_2) (pp100).	TGF_beta receptor type II precursor (EC 2.7.1.37) (TGFR_2) (TGF_beta type II receptor).	VGRSDsTNSED
Q9UQC2	S445	ACTR2_ACTR2B_TGFbR2_group	0.222	0.988	6.3304	ENSP00000302452	ENSP00000241416	GAB2		GRB2_associated binding protein 2 (GRB2_associated binder_2) (pp100).	Activin receptor type II precursor (EC 2.7.1.37) (ACTR_II) (ACTRIIA).	VGRSDsTNSED
Q9UQC2	S445	ACTR2_ACTR2B_TGFbR2_group	0.222	0.985	6.3112	ENSP00000302452	ENSP00000340361	GAB2	ACVR2B	GRB2_associated binding protein 2 (GRB2_associated binder_2) (pp100).	Activin receptor type IIB precursor (EC 2.7.1.37) (ACTR_IIB).	VGRSDsTNSED
Q9UQC2	S445	p70S6K_group	0.1451	0.995	5.104	ENSP00000302452	ENSP00000225577	GAB2	RPS6KB1	GRB2_associated binding protein 2 (GRB2_associated binder_2) (pp100).	Ribosomal protein S6 kinase 1 (EC 2.7.1.37) (S6K) (S6K1) (70 kDa ribosomal protein S6 kinase 1) (p70 S6 kinase alpha) (p70(S6K)_alpha) (p70_S6K) (p70_alpha).	VGRSDsTNSED
Q9UQC2	S445	p70S6K_group	0.1451	0.967	4.9603	ENSP00000302452	ENSP00000308413	GAB2	RPS6KB2	GRB2_associated binding protein 2 (GRB2_associated binder_2) (pp100).	Ribosomal protein S6 kinase 2 (EC 2.7.1.37) (S6K2) (70 kDa ribosomal protein S6 kinase 2) (p70_S6KB) (p70 ribosomal S6 kinase beta) (p70 S6Kbeta) (p70 S6 kinase beta) (S6K_beta) (p70_beta) (S6 kinase_related kinase) (SRK) (Serine/threonine_protein kinase	VGRSDsTNSED
Q9UQC2	T446	CK2_group	0.5688	0.981	19.7285	ENSP00000302452	ENSP00000262506	GAB2	CSNK2A2	GRB2_associated binding protein 2 (GRB2_associated binder_2) (pp100).	Casein kinase II, alpha' chain (CK II) (EC 2.7.1.37).	GRSDStNSEDN
Q9UQC2	T446	CK2_group	0.5688	0.981	19.7285	ENSP00000302452	ENSP00000339247	GAB2	CK2A1	GRB2_associated binding protein 2 (GRB2_associated binder_2) (pp100).	Casein kinase II, alpha chain (CK II) (EC 2.7.1.37).	GRSDStNSEDN
Q9UQC2	S448	ACTR2_ACTR2B_TGFbR2_group	0.1594	0.993	4.57	ENSP00000302452	ENSP00000295754	GAB2	TGFBR2	GRB2_associated binding protein 2 (GRB2_associated binder_2) (pp100).	TGF_beta receptor type II precursor (EC 2.7.1.37) (TGFR_2) (TGF_beta type II receptor).	SDSTNsEDNYV
Q9UQC2	S448	ACTR2_ACTR2B_TGFbR2_group	0.1594	0.988	4.547	ENSP00000302452	ENSP00000241416	GAB2		GRB2_associated binding protein 2 (GRB2_associated binder_2) (pp100).	Activin receptor type II precursor (EC 2.7.1.37) (ACTR_II) (ACTRIIA).	SDSTNsEDNYV
Q9UQC2	S448	ACTR2_ACTR2B_TGFbR2_group	0.1594	0.985	4.5332	ENSP00000302452	ENSP00000340361	GAB2	ACVR2B	GRB2_associated binding protein 2 (GRB2_associated binder_2) (pp100).	Activin receptor type IIB precursor (EC 2.7.1.37) (ACTR_IIB).	SDSTNsEDNYV
Q9UQC2	S448	CK2_group	0.1161	0.981	4.0285	ENSP00000302452	ENSP00000262506	GAB2	CSNK2A2	GRB2_associated binding protein 2 (GRB2_associated binder_2) (pp100).	Casein kinase II, alpha' chain (CK II) (EC 2.7.1.37).	SDSTNsEDNYV
Q9UQC2	S448	CK2_group	0.1161	0.981	4.0285	ENSP00000302452	ENSP00000339247	GAB2	CK2A1	GRB2_associated binding protein 2 (GRB2_associated binder_2) (pp100).	Casein kinase II, alpha chain (CK II) (EC 2.7.1.37).	SDSTNsEDNYV
Q9UQC2	Y452	InsR_group	0.2194	0.997	6.3149	ENSP00000302452	ENSP00000268035	GAB2	IGF1R	GRB2_associated binding protein 2 (GRB2_associated binder_2) (pp100).	Insulin_like growth factor 1 receptor precursor (EC 2.7.1.112) (Insulin_like growth factor I receptor) (CD221 antigen) [Contains: Insulin_like growth factor 1 receptor alpha chain; Insulin_like growth factor 1 receptor beta chain].	NSEDNyVPMNP
Q9UQC2	Y452	InsR_group	0.2194	0.997	6.3149	ENSP00000302452	ENSP00000303830	GAB2	INSR	GRB2_associated binding protein 2 (GRB2_associated binder_2) (pp100).	Insulin receptor precursor (EC 2.7.1.112) (IR) (CD220 antigen) [Contains: Insulin receptor alpha subunit; Insulin receptor beta subunit].	NSEDNyVPMNP
Q9UQC2	S480	CDK2_CDK3_group	0.3442	0.994	12.0949	ENSP00000302452	ENSP00000266970	GAB2	CDK2	GRB2_associated binding protein 2 (GRB2_associated binder_2) (pp100).	Cell division protein kinase 2 (EC 2.7.1.37) (p33 protein kinase).	VYIPMsPGAHH
Q9UQC2	S480	CDK2_CDK3_group	0.3442	0.966	11.7542	ENSP00000302452	ENSP00000293215	GAB2	CDK3	GRB2_associated binding protein 2 (GRB2_associated binder_2) (pp100).	Cell division protein kinase 3 (EC 2.7.1.37).	VYIPMsPGAHH
Q9UQC2	S480	p38_group	0.3447	0.995	8.5737	ENSP00000302452	ENSP00000229794	GAB2	MAPK14	GRB2_associated binding protein 2 (GRB2_associated binder_2) (pp100).	Mitogen_activated protein kinase 14 (EC 2.7.1.37) (Mitogen_activated protein kinase p38 alpha) (MAP kinase p38 alpha) (Cytokine suppressive anti_inflammatory drug binding protein) (CSAID binding protein) (CSBP) (MAX_interacting protein 2) (MAP kinase MXI2	VYIPMsPGAHH
Q9UQC2	S480	p38_group	0.3447	0.995	8.5737	ENSP00000302452	ENSP00000333685	GAB2	MAPK11	GRB2_associated binding protein 2 (GRB2_associated binder_2) (pp100).	Mitogen_activated protein kinase 11 (EC 2.7.1.37) (Mitogen_activated protein kinase p38 beta) (MAP kinase p38 beta) (p38b) (p38_2) (Stress_ activated protein kinase 2).	VYIPMsPGAHH
Q9UQC2	S480	p38_group	0.3447	0.992	8.5478	ENSP00000302452	ENSP00000351092	GAB2	MAPK13	GRB2_associated binding protein 2 (GRB2_associated binder_2) (pp100).	Mitogen_activated protein kinase 13 (EC 2.7.1.37) (Stress_activated protein kinase 4) (Mitogen_activated protein kinase p38 delta) (MAP kinase p38 delta).	VYIPMsPGAHH
Q9UQC2	S488	NEK1_NEK5_NEK3_NEK4_NEK11_NEK2_group	0.152	0.959	2.9749	ENSP00000302452	ENSP00000261456	GAB2	NEK2	GRB2_associated binding protein 2 (GRB2_associated binder_2) (pp100).	Serine/threonine_protein kinase Nek2 (EC 2.7.1.37) (NimA_related protein kinase 2) (NimA_like protein kinase 1) (HSPK 21).	AHHFDsLGYPS
Q9UQC2	S488	TLK_group	0.0892	0.904	2.8516	ENSP00000302452	ENSP00000354089	GAB2	TLK1	GRB2_associated binding protein 2 (GRB2_associated binder_2) (pp100).	Serine/threonine_protein kinase tousled_like 1 (EC 2.7.1.37) (Tousled_ like kinase 1) (PKU_beta).	AHHFDsLGYPS
Q9UQC2	S488	PKA_group	0.0887	0.981	2.5114	ENSP00000302452	ENSP00000319504	GAB2	PRKACB	GRB2_associated binding protein 2 (GRB2_associated binder_2) (pp100).	cAMP_dependent protein kinase, beta_catalytic subunit (EC 2.7.1.37) (PKA C_beta).	AHHFDsLGYPS
Q9UQC2	S488	PKA_group	0.0887	0.98	2.5089	ENSP00000302452	ENSP00000309591	GAB2	PKACA	GRB2_associated binding protein 2 (GRB2_associated binder_2) (pp100).	cAMP_dependent protein kinase, alpha_catalytic subunit (EC 2.7.1.37) (PKA C_alpha).	AHHFDsLGYPS
Q9UQC2	S488	PKA_group	0.0887	0.956	2.4474	ENSP00000302452	ENSP00000297734	GAB2	PRKACG	GRB2_associated binding protein 2 (GRB2_associated binder_2) (pp100).	cAMP_dependent protein kinase, gamma_catalytic subunit (EC 2.7.1.37) (PKA C_gamma).	AHHFDsLGYPS
Q9UQC2	S488	DMPK_group	0.1037	0.937	2.4292	ENSP00000302452	ENSP00000346168	GAB2	DMPK	GRB2_associated binding protein 2 (GRB2_associated binder_2) (pp100).	Myotonin_protein kinase (EC 2.7.1._) (Myotonic dystrophy protein kinase) (MDPK) (DM_kinase) (DMK) (DMPK) (MT_PK).	AHHFDsLGYPS
Q9UQC2	S488	DMPK_group	0.1037	0.896	2.3229	ENSP00000302452	ENSP00000295191	GAB2	CDC42BPA	GRB2_associated binding protein 2 (GRB2_associated binder_2) (pp100).	CDC42_binding protein kinase alpha isoform B	AHHFDsLGYPS
Q9UQC2	Y491	InsR_group	0.2142	0.997	6.1645	ENSP00000302452	ENSP00000268035	GAB2	IGF1R	GRB2_associated binding protein 2 (GRB2_associated binder_2) (pp100).	Insulin_like growth factor 1 receptor precursor (EC 2.7.1.112) (Insulin_like growth factor I receptor) (CD221 antigen) [Contains: Insulin_like growth factor 1 receptor alpha chain; Insulin_like growth factor 1 receptor beta chain].	FDSLGyPSTTL
Q9UQC2	Y491	InsR_group	0.2142	0.997	6.1645	ENSP00000302452	ENSP00000303830	GAB2	INSR	GRB2_associated binding protein 2 (GRB2_associated binder_2) (pp100).	Insulin receptor precursor (EC 2.7.1.112) (IR) (CD220 antigen) [Contains: Insulin receptor alpha subunit; Insulin receptor beta subunit].	FDSLGyPSTTL
Q9UQC2	S506	AuroraC_AuroraB_group	0.1643	0.979	5.6876	ENSP00000302452	ENSP00000313950	GAB2	AURKB	GRB2_associated binding protein 2 (GRB2_associated binder_2) (pp100).	Serine/threonine_protein kinase 12 (EC 2.7.1.37) (Aurora_ and Ipl1_ like midbody_associated protein 1) (AIM_1) (Aurora/IPL1_related kinase 2) (Aurora_related kinase 2) (STK_1) (Aurora_B).	GPSRGsEIQPP
Q9UQC2	S543	CDK2_CDK3_group	0.3471	0.994	12.1987	ENSP00000302452	ENSP00000266970	GAB2	CDK2	GRB2_associated binding protein 2 (GRB2_associated binder_2) (pp100).	Cell division protein kinase 2 (EC 2.7.1.37) (p33 protein kinase).	ELPFKsPITKS
Q9UQC2	S543	CDK2_CDK3_group	0.3471	0.966	11.8551	ENSP00000302452	ENSP00000293215	GAB2	CDK3	GRB2_associated binding protein 2 (GRB2_associated binder_2) (pp100).	Cell division protein kinase 3 (EC 2.7.1.37).	ELPFKsPITKS
Q9UQC2	T546	GSK3_group	0.1699	0.994	5.9698	ENSP00000302452	ENSP00000324806	GAB2	GSK3B	GRB2_associated binding protein 2 (GRB2_associated binder_2) (pp100).	Glycogen synthase kinase_3 beta (EC 2.7.1.37) (GSK_3 beta).	FKSPItKSWSR
Q9UQC2	T546	GSK3_group	0.1699	0.993	5.9638	ENSP00000302452	ENSP00000222330	GAB2	GSK3A	GRB2_associated binding protein 2 (GRB2_associated binder_2) (pp100).	Glycogen synthase kinase_3 alpha (EC 2.7.1.37) (GSK_3 alpha).	FKSPItKSWSR
Q9UQC2	T546	CDK2_CDK3_group	0.1357	0.994	4.7695	ENSP00000302452	ENSP00000266970	GAB2	CDK2	GRB2_associated binding protein 2 (GRB2_associated binder_2) (pp100).	Cell division protein kinase 2 (EC 2.7.1.37) (p33 protein kinase).	FKSPItKSWSR
Q9UQC2	T546	CDK2_CDK3_group	0.1357	0.966	4.6351	ENSP00000302452	ENSP00000293215	GAB2	CDK3	GRB2_associated binding protein 2 (GRB2_associated binder_2) (pp100).	Cell division protein kinase 3 (EC 2.7.1.37).	FKSPItKSWSR
Q9UQC2	S608	AuroraC_AuroraB_group	0.1579	0.979	5.4671	ENSP00000302452	ENSP00000313950	GAB2	AURKB	GRB2_associated binding protein 2 (GRB2_associated binder_2) (pp100).	Serine/threonine_protein kinase 12 (EC 2.7.1.37) (Aurora_ and Ipl1_ like midbody_associated protein 1) (AIM_1) (Aurora/IPL1_related kinase 2) (Aurora_related kinase 2) (STK_1) (Aurora_B).	PAPKKsTGSVD
Q9UQC2	S608	ACTR2_ACTR2B_TGFbR2_group	0.1459	0.993	4.1813	ENSP00000302452	ENSP00000295754	GAB2	TGFBR2	GRB2_associated binding protein 2 (GRB2_associated binder_2) (pp100).	TGF_beta receptor type II precursor (EC 2.7.1.37) (TGFR_2) (TGF_beta type II receptor).	PAPKKsTGSVD
Q9UQC2	S608	ACTR2_ACTR2B_TGFbR2_group	0.1459	0.988	4.1603	ENSP00000302452	ENSP00000241416	GAB2		GRB2_associated binding protein 2 (GRB2_associated binder_2) (pp100).	Activin receptor type II precursor (EC 2.7.1.37) (ACTR_II) (ACTRIIA).	PAPKKsTGSVD
Q9UQC2	S608	ACTR2_ACTR2B_TGFbR2_group	0.1459	0.985	4.1476	ENSP00000302452	ENSP00000340361	GAB2	ACVR2B	GRB2_associated binding protein 2 (GRB2_associated binder_2) (pp100).	Activin receptor type IIB precursor (EC 2.7.1.37) (ACTR_IIB).	PAPKKsTGSVD
Q9UQC2	S608	NEK1_NEK5_NEK3_NEK4_NEK11_NEK2_group	0.2039	0.959	3.9905	ENSP00000302452	ENSP00000261456	GAB2	NEK2	GRB2_associated binding protein 2 (GRB2_associated binder_2) (pp100).	Serine/threonine_protein kinase Nek2 (EC 2.7.1.37) (NimA_related protein kinase 2) (NimA_like protein kinase 1) (HSPK 21).	PAPKKsTGSVD
Q9UQC2	S622	AMPK_group	0.0797	0.969	2.73	ENSP00000302452	ENSP00000346148	GAB2	PRKAA1	GRB2_associated binding protein 2 (GRB2_associated binder_2) (pp100).	5'_AMP_activated protein kinase, catalytic alpha_1 chain (EC 2.7.1._) (AMPK alpha_1 chain).	LDFQPsSPSPH
Q9UQC2	S622	AMPK_group	0.0797	0.963	2.7131	ENSP00000302452	ENSP00000294393	GAB2	PRKAA2	GRB2_associated binding protein 2 (GRB2_associated binder_2) (pp100).	5'_AMP_activated protein kinase, catalytic alpha_2 chain (EC 2.7.1._) (AMPK alpha_2 chain).	LDFQPsSPSPH
Q9UQC2	S622	PKC_group	0.1511	0.995	2.5066	ENSP00000302452	ENSP00000331602	GAB2	PRKCD	GRB2_associated binding protein 2 (GRB2_associated binder_2) (pp100).	Protein kinase C, delta type (EC 2.7.1._) (nPKC_delta).	LDFQPsSPSPH
Q9UQC2	S622	PKC_group	0.1511	0.991	2.4965	ENSP00000302452	ENSP00000295797	GAB2	PRKCI	GRB2_associated binding protein 2 (GRB2_associated binder_2) (pp100).	Protein kinase C, iota type (EC 2.7.1.37) (nPKC_iota) (Atypical protein kinase C_lambda/iota) (aPKC_lambda/iota) (PRKC_lambda/iota).	LDFQPsSPSPH
Q9UQC2	S622	PKC_group	0.1511	0.99	2.494	ENSP00000302452	ENSP00000288816	GAB2	PRKCZ	GRB2_associated binding protein 2 (GRB2_associated binder_2) (pp100).	Protein kinase C, zeta type (EC 2.7.1.37) (nPKC_zeta).	LDFQPsSPSPH
Q9UQC2	S622	PKC_group	0.1511	0.99	2.494	ENSP00000302452	ENSP00000284384	GAB2	PRKCA	GRB2_associated binding protein 2 (GRB2_associated binder_2) (pp100).	Protein kinase C, alpha type (EC 2.7.1.37) (PKC_alpha) (PKC_A).	LDFQPsSPSPH
Q9UQC2	S622	PKC_group	0.1511	0.988	2.4889	ENSP00000302452	ENSP00000263431	GAB2	PRKCG	GRB2_associated binding protein 2 (GRB2_associated binder_2) (pp100).	Protein kinase C, gamma type (EC 2.7.1.37) (PKC_gamma).	LDFQPsSPSPH
Q9UQC2	S622	PKC_group	0.1511	0.988	2.4889	ENSP00000302452	ENSP00000349837	GAB2	PRKCQ	GRB2_associated binding protein 2 (GRB2_associated binder_2) (pp100).	Protein kinase C, theta type (EC 2.7.1._) (nPKC_theta).	LDFQPsSPSPH
Q9UQC2	S622	PKC_group	0.1511	0.978	2.4637	ENSP00000302452	ENSP00000305355	GAB2	PRKCB1	GRB2_associated binding protein 2 (GRB2_associated binder_2) (pp100).	Protein kinase C, beta type (EC 2.7.1.37) (PKC_beta) (PKC_B).	LDFQPsSPSPH
Q9UQC2	S622	PKC_group	0.1511	0.963	2.4259	ENSP00000302452	ENSP00000306124	GAB2	PRKCE	GRB2_associated binding protein 2 (GRB2_associated binder_2) (pp100).	Protein kinase C, epsilon type (EC 2.7.1._) (nPKC_epsilon).	LDFQPsSPSPH
Q9UQC2	S622	ACTR2_ACTR2B_TGFbR2_group	0.0835	0.993	2.3926	ENSP00000302452	ENSP00000295754	GAB2	TGFBR2	GRB2_associated binding protein 2 (GRB2_associated binder_2) (pp100).	TGF_beta receptor type II precursor (EC 2.7.1.37) (TGFR_2) (TGF_beta type II receptor).	LDFQPsSPSPH
Q9UQC2	S622	ACTR2_ACTR2B_TGFbR2_group	0.0835	0.988	2.3806	ENSP00000302452	ENSP00000241416	GAB2		GRB2_associated binding protein 2 (GRB2_associated binder_2) (pp100).	Activin receptor type II precursor (EC 2.7.1.37) (ACTR_II) (ACTRIIA).	LDFQPsSPSPH
Q9UQC2	S622	ACTR2_ACTR2B_TGFbR2_group	0.0835	0.985	2.3734	ENSP00000302452	ENSP00000340361	GAB2	ACVR2B	GRB2_associated binding protein 2 (GRB2_associated binder_2) (pp100).	Activin receptor type IIB precursor (EC 2.7.1.37) (ACTR_IIB).	LDFQPsSPSPH
Q9UQC2	S622	NEK1_NEK5_NEK3_NEK4_NEK11_NEK2_group	0.1195	0.959	2.3385	ENSP00000302452	ENSP00000261456	GAB2	NEK2	GRB2_associated binding protein 2 (GRB2_associated binder_2) (pp100).	Serine/threonine_protein kinase Nek2 (EC 2.7.1.37) (NimA_related protein kinase 2) (NimA_like protein kinase 1) (HSPK 21).	LDFQPsSPSPH
Q9UQC2	S623	CDK2_CDK3_group	0.3899	0.994	13.7032	ENSP00000302452	ENSP00000266970	GAB2	CDK2	GRB2_associated binding protein 2 (GRB2_associated binder_2) (pp100).	Cell division protein kinase 2 (EC 2.7.1.37) (p33 protein kinase).	DFQPSsPSPHR
Q9UQC2	S623	CDK2_CDK3_group	0.3899	0.966	13.3172	ENSP00000302452	ENSP00000293215	GAB2	CDK3	GRB2_associated binding protein 2 (GRB2_associated binder_2) (pp100).	Cell division protein kinase 3 (EC 2.7.1.37).	DFQPSsPSPHR
Q9UQC2	S625	CDK2_CDK3_group	0.2891	0.994	10.161	ENSP00000302452	ENSP00000266970	GAB2	CDK2	GRB2_associated binding protein 2 (GRB2_associated binder_2) (pp100).	Cell division protein kinase 2 (EC 2.7.1.37) (p33 protein kinase).	QPSSPsPHRKP
Q9UQC2	S625	CDK2_CDK3_group	0.2891	0.966	9.8748	ENSP00000302452	ENSP00000293215	GAB2	CDK3	GRB2_associated binding protein 2 (GRB2_associated binder_2) (pp100).	Cell division protein kinase 3 (EC 2.7.1.37).	QPSSPsPHRKP
Q9UQC2	S625	p38_group	0.3439	0.995	8.5546	ENSP00000302452	ENSP00000229794	GAB2	MAPK14	GRB2_associated binding protein 2 (GRB2_associated binder_2) (pp100).	Mitogen_activated protein kinase 14 (EC 2.7.1.37) (Mitogen_activated protein kinase p38 alpha) (MAP kinase p38 alpha) (Cytokine suppressive anti_inflammatory drug binding protein) (CSAID binding protein) (CSBP) (MAX_interacting protein 2) (MAP kinase MXI2	QPSSPsPHRKP
Q9UQC2	S625	p38_group	0.3439	0.995	8.5546	ENSP00000302452	ENSP00000333685	GAB2	MAPK11	GRB2_associated binding protein 2 (GRB2_associated binder_2) (pp100).	Mitogen_activated protein kinase 11 (EC 2.7.1.37) (Mitogen_activated protein kinase p38 beta) (MAP kinase p38 beta) (p38b) (p38_2) (Stress_ activated protein kinase 2).	QPSSPsPHRKP
Q9UQC2	S625	p38_group	0.3439	0.992	8.5288	ENSP00000302452	ENSP00000351092	GAB2	MAPK13	GRB2_associated binding protein 2 (GRB2_associated binder_2) (pp100).	Mitogen_activated protein kinase 13 (EC 2.7.1.37) (Stress_activated protein kinase 4) (Mitogen_activated protein kinase p38 delta) (MAP kinase p38 delta).	QPSSPsPHRKP
Q9UQC2	S625	p38_group	0.3439	0.982	8.4428	ENSP00000302452	ENSP00000215659	GAB2	MAPK12	GRB2_associated binding protein 2 (GRB2_associated binder_2) (pp100).	Mitogen_activated protein kinase 12 (EC 2.7.1.37) (Extracellular signal_regulated kinase 6) (ERK_6) (ERK5) (Stress_activated protein kinase 3) (Mitogen_activated protein kinase p38 gamma) (MAP kinase p38 gamma).	QPSSPsPHRKP
Q9UQC2	S631	Pim2	0.1711	0.981	8.3947	ENSP00000302452	ENSP00000218217	GAB2	PIM2	GRB2_associated binding protein 2 (GRB2_associated binder_2) (pp100).	Serine/threonine_protein kinase Pim_2 (EC 2.7.1.37) (Pim_2h).	PHRKPsTSSVT
Q9UQC2	S633	p70S6K_group	0.166	0.995	5.8395	ENSP00000302452	ENSP00000225577	GAB2	RPS6KB1	GRB2_associated binding protein 2 (GRB2_associated binder_2) (pp100).	Ribosomal protein S6 kinase 1 (EC 2.7.1.37) (S6K) (S6K1) (70 kDa ribosomal protein S6 kinase 1) (p70 S6 kinase alpha) (p70(S6K)_alpha) (p70_S6K) (p70_alpha).	RKPSTsSVTSD
Q9UQC2	S633	p70S6K_group	0.166	0.967	5.6752	ENSP00000302452	ENSP00000308413	GAB2	RPS6KB2	GRB2_associated binding protein 2 (GRB2_associated binder_2) (pp100).	Ribosomal protein S6 kinase 2 (EC 2.7.1.37) (S6K2) (70 kDa ribosomal protein S6 kinase 2) (p70_S6KB) (p70 ribosomal S6 kinase beta) (p70 S6Kbeta) (p70 S6 kinase beta) (S6K_beta) (p70_beta) (S6 kinase_related kinase) (SRK) (Serine/threonine_protein kinase	RKPSTsSVTSD
Q9UQC2	S633	Pim3_Pim1_group	0.1594	0.828	4.6655	ENSP00000302452	ENSP00000259722	GAB2		GRB2_associated binding protein 2 (GRB2_associated binder_2) (pp100).	Proto_oncogene serine/threonine_protein kinase Pim_1 (EC 2.7.1.37).	RKPSTsSVTSD
Q9UQC2	S633	NEK1_NEK5_NEK3_NEK4_NEK11_NEK2_group	0.2337	0.959	4.5751	ENSP00000302452	ENSP00000261456	GAB2	NEK2	GRB2_associated binding protein 2 (GRB2_associated binder_2) (pp100).	Serine/threonine_protein kinase Nek2 (EC 2.7.1.37) (NimA_related protein kinase 2) (NimA_like protein kinase 1) (HSPK 21).	RKPSTsSVTSD
Q9UQC2	S633	CLK_group	0.1887	0.959	4.523	ENSP00000302452	ENSP00000326830	GAB2	CLK1	GRB2_associated binding protein 2 (GRB2_associated binder_2) (pp100).	Dual specificity protein kinase CLK1 (EC 2.7.1.37) (EC 2.7.1.112) (CDC_like kinase 1).	RKPSTsSVTSD
Q9UQC2	S633	CLK_group	0.1887	0.958	4.5183	ENSP00000302452	ENSP00000347759	GAB2	CLK2	GRB2_associated binding protein 2 (GRB2_associated binder_2) (pp100).	Dual specificity protein kinase CLK2 (EC 2.7.1.37) (EC 2.7.1.112) (CDC_like kinase 2).	RKPSTsSVTSD
Q9UQC2	S633	RCK_group	0.1825	0.848	4.468	ENSP00000302452	ENSP00000355304	GAB2	MOK	GRB2_associated binding protein 2 (GRB2_associated binder_2) (pp100).	MAPK/MAK/MRK overlapping kinase (EC 2.7.1.37) (MOK protein kinase) (Renal tumor antigen 1) (RAGE_1).	RKPSTsSVTSD
Q9UQC2	S633	RCK_group	0.1825	0.835	4.3995	ENSP00000302452	ENSP00000308912	GAB2	ICK	GRB2_associated binding protein 2 (GRB2_associated binder_2) (pp100).	Serine/threonine_protein kinase ICK (EC 2.7.1.37) (Intestinal cell kinase) (hICK) (MAK_related kinase) (MRK) (Laryngeal cancer kinase 2) (LCK2).	RKPSTsSVTSD
Q9UQC2	S633	Pim2	0.0895	0.981	4.388	ENSP00000302452	ENSP00000218217	GAB2	PIM2	GRB2_associated binding protein 2 (GRB2_associated binder_2) (pp100).	Serine/threonine_protein kinase Pim_2 (EC 2.7.1.37) (Pim_2h).	RKPSTsSVTSD
Q9UQC2	S633	ACTR2_ACTR2B_TGFbR2_group	0.1444	0.993	4.1394	ENSP00000302452	ENSP00000295754	GAB2	TGFBR2	GRB2_associated binding protein 2 (GRB2_associated binder_2) (pp100).	TGF_beta receptor type II precursor (EC 2.7.1.37) (TGFR_2) (TGF_beta type II receptor).	RKPSTsSVTSD
Q9UQC2	S633	ACTR2_ACTR2B_TGFbR2_group	0.1444	0.988	4.1186	ENSP00000302452	ENSP00000241416	GAB2		GRB2_associated binding protein 2 (GRB2_associated binder_2) (pp100).	Activin receptor type II precursor (EC 2.7.1.37) (ACTR_II) (ACTRIIA).	RKPSTsSVTSD
Q9UQC2	S633	ACTR2_ACTR2B_TGFbR2_group	0.1444	0.985	4.1061	ENSP00000302452	ENSP00000340361	GAB2	ACVR2B	GRB2_associated binding protein 2 (GRB2_associated binder_2) (pp100).	Activin receptor type IIB precursor (EC 2.7.1.37) (ACTR_IIB).	RKPSTsSVTSD
Q9UQC2	S634	NEK1_NEK5_NEK3_NEK4_NEK11_NEK2_group	0.2647	0.959	5.1823	ENSP00000302452	ENSP00000261456	GAB2	NEK2	GRB2_associated binding protein 2 (GRB2_associated binder_2) (pp100).	Serine/threonine_protein kinase Nek2 (EC 2.7.1.37) (NimA_related protein kinase 2) (NimA_like protein kinase 1) (HSPK 21).	KPSTSsVTSDE
Q9UQC2	S634	ACTR2_ACTR2B_TGFbR2_group	0.1532	0.993	4.392	ENSP00000302452	ENSP00000295754	GAB2	TGFBR2	GRB2_associated binding protein 2 (GRB2_associated binder_2) (pp100).	TGF_beta receptor type II precursor (EC 2.7.1.37) (TGFR_2) (TGF_beta type II receptor).	KPSTSsVTSDE
Q9UQC2	S634	ACTR2_ACTR2B_TGFbR2_group	0.1532	0.988	4.3699	ENSP00000302452	ENSP00000241416	GAB2		GRB2_associated binding protein 2 (GRB2_associated binder_2) (pp100).	Activin receptor type II precursor (EC 2.7.1.37) (ACTR_II) (ACTRIIA).	KPSTSsVTSDE
Q9UQC2	S634	ACTR2_ACTR2B_TGFbR2_group	0.1532	0.985	4.3567	ENSP00000302452	ENSP00000340361	GAB2	ACVR2B	GRB2_associated binding protein 2 (GRB2_associated binder_2) (pp100).	Activin receptor type IIB precursor (EC 2.7.1.37) (ACTR_IIB).	KPSTSsVTSDE
Q9UQC2	S634	PAKB_group	0.1473	0.987	4.1956	ENSP00000302452	ENSP00000351049	GAB2	PAK4	GRB2_associated binding protein 2 (GRB2_associated binder_2) (pp100).	Serine/threonine_protein kinase PAK 4 (EC 2.7.1.37) (p21_activated kinase 4) (PAK_4).	KPSTSsVTSDE
Q9UQC2	S634	PAKB_group	0.1473	0.977	4.1531	ENSP00000302452	ENSP00000321126	GAB2	PAK7	GRB2_associated binding protein 2 (GRB2_associated binder_2) (pp100).	Serine/threonine_protein kinase PAK 7 (EC 2.7.1.37) (p21_activated kinase 7) (PAK_7) (PAK_5).	KPSTSsVTSDE
Q9UQC2	S634	PAKB_group	0.1473	0.961	4.0851	ENSP00000302452	ENSP00000260404	GAB2	PAK6	GRB2_associated binding protein 2 (GRB2_associated binder_2) (pp100).	Serine/threonine_protein kinase PAK 6 (EC 2.7.1.37) (p21_activated kinase 6) (PAK_6) (PAK_5).	KPSTSsVTSDE
Q9UQC2	S634	PAKA_group	0.1328	0.995	3.8146	ENSP00000302452	ENSP00000278568	GAB2		GRB2_associated binding protein 2 (GRB2_associated binder_2) (pp100).	Serine/threonine_protein kinase PAK 1 (EC 2.7.1.37) (p21_activated kinase 1) (PAK_1) (P65_PAK) (Alpha_PAK).	KPSTSsVTSDE
Q9UQC2	S634	PAKA_group	0.1328	0.994	3.8107	ENSP00000302452	ENSP00000314067	GAB2	PAK2	GRB2_associated binding protein 2 (GRB2_associated binder_2) (pp100).	Serine/threonine_protein kinase PAK 2 (EC 2.7.1.37) (p21_activated kinase 2) (PAK_2) (PAK65) (Gamma_PAK) (S6/H4 kinase).	KPSTSsVTSDE
Q9UQC2	S634	PAKA_group	0.1328	0.989	3.7916	ENSP00000302452	ENSP00000262836	GAB2	PAK3	GRB2_associated binding protein 2 (GRB2_associated binder_2) (pp100).	Serine/threonine_protein kinase PAK 3 (EC 2.7.1.37) (p21_activated kinase 3) (PAK_3) (Beta_PAK) (Oligophrenin_3).	KPSTSsVTSDE
Q9UQC2	T636	CK2_group	0.561	0.981	19.4568	ENSP00000302452	ENSP00000262506	GAB2	CSNK2A2	GRB2_associated binding protein 2 (GRB2_associated binder_2) (pp100).	Casein kinase II, alpha' chain (CK II) (EC 2.7.1.37).	STSSVtSDEKV
Q9UQC2	T636	CK2_group	0.561	0.981	19.4568	ENSP00000302452	ENSP00000339247	GAB2	CK2A1	GRB2_associated binding protein 2 (GRB2_associated binder_2) (pp100).	Casein kinase II, alpha chain (CK II) (EC 2.7.1.37).	STSSVtSDEKV
Q9UQC2	S637	CK2_group	0.4749	0.981	16.4721	ENSP00000302452	ENSP00000262506	GAB2	CSNK2A2	GRB2_associated binding protein 2 (GRB2_associated binder_2) (pp100).	Casein kinase II, alpha' chain (CK II) (EC 2.7.1.37).	TSSVTsDEKVD
Q9UQC2	S637	CK2_group	0.4749	0.981	16.4721	ENSP00000302452	ENSP00000339247	GAB2	CK2A1	GRB2_associated binding protein 2 (GRB2_associated binder_2) (pp100).	Casein kinase II, alpha chain (CK II) (EC 2.7.1.37).	TSSVTsDEKVD
Q9UQC2	Y643	InsR_group	0.2193	0.997	6.3124	ENSP00000302452	ENSP00000268035	GAB2	IGF1R	GRB2_associated binding protein 2 (GRB2_associated binder_2) (pp100).	Insulin_like growth factor 1 receptor precursor (EC 2.7.1.112) (Insulin_like growth factor I receptor) (CD221 antigen) [Contains: Insulin_like growth factor 1 receptor alpha chain; Insulin_like growth factor 1 receptor beta chain].	DEKVDyVQVDK
Q9UQC2	Y643	InsR_group	0.2193	0.997	6.3124	ENSP00000302452	ENSP00000303830	GAB2	INSR	GRB2_associated binding protein 2 (GRB2_associated binder_2) (pp100).	Insulin receptor precursor (EC 2.7.1.112) (IR) (CD220 antigen) [Contains: Insulin receptor alpha subunit; Insulin receptor beta subunit].	DEKVDyVQVDK
