# Supplementary material for: Alterations of Gab2 signalling complexes in imatinib and dasatinib treated chronic myeloid leukaemia cells
Source: Cell Commun Signal. 2013 Apr 22;11:30. doi: 10.1186/1478-811X-11-30 (PMC3640961; doi:10.1186/1478-811X-11-30)
Supplement: Additional file 2: Table S2 — Gab2 phosphorylation, imatinib and dastanib compared to DMSO treatment. Phosphosite identification and quantification information is shown. SILAC Gab2 phosphosite ratios of IM and DST treated cells compared to DMSO treated controls are depicted. [file 1478-811X-11-30-S2.xlsx]

## Sheet: Ima vs DMSO
ratio Ima vs. DMSO	stdev	Position	Localization prob	Score diff	PEP	Score	Charge	m/z	Mass error [ppm]	Variability [%] Exp_1	Variability [%] Exp_2	Proteins	Leading proteins	Protein	Protein names	Gene names	Fasta headers	Modified sequence	Phospho (STY) Probabilities	Phospho (STY) Score diffs	Number of Phospho (STY)	Amino acid	Position in peptide	Intensity L Exp_1	Intensity M Exp_1	Intensity L Exp_2	Intensity H Exp_2
1.09113		2	0.999984	47.9357	0.0103394	78.069	2	743.313	-0.39444	NaN	NaN	Q9UQC2	Q9UQC2	Q9UQC2	GRB2-associated-binding protein 2	GAB2	>sp|Q9UQC2|GAB2_HUMAN GRB2-associated-binding protein 2 OS=Homo sapiens GN=GAB2 PE=1 SV=1	_(ac)S(ph)GGGDVVCTGWLR_	S(1)GGGDVVCTGWLR	S(47.94)GGGDVVCT(-47.94)GWLR	1	S	1	5534400	8222300	0	0
0.503655	0.0595035	132	0.825565	6.75117	0.00297898	122.33	2	531.23	-0.78345	NaN	NaN	Q9UQC2;Q9UQC2-2;E9PJE2;E9PJ26	Q9UQC2	Q9UQC2	GRB2-associated-binding protein 2	GAB2;GAB2;GAB2	>sp|Q9UQC2|GAB2_HUMAN GRB2-associated-binding protein 2 OS=Homo sapiens GN=GAB2 PE=1 SV=1;>sp|Q9UQC2-2|GAB2_HUMAN Isoform 2 of GRB2-associated-binding protein 2 OS=Homo sapiens GN=GAB2;>tr|E9PJE2|E9PJE2_HUMAN GRB2-associated-binding protein 2 (Fragment) OS	_NVS(ph)SAGHGPR_	NVS(0.826)S(0.174)AGHGPR	NVS(6.75)S(-6.75)AGHGPR	1	S	3	4885800	3799100	2708300	6295700
0.486633	0.0417034	133	0.831789	6.94158	0.00297898	117.86	2	531.23	-0.37835	1.8348	NaN	Q9UQC2;Q9UQC2-2;E9PJE2;E9PJ26	Q9UQC2	Q9UQC2	GRB2-associated-binding protein 2	GAB2;GAB2;GAB2	>sp|Q9UQC2|GAB2_HUMAN GRB2-associated-binding protein 2 OS=Homo sapiens GN=GAB2 PE=1 SV=1;>sp|Q9UQC2-2|GAB2_HUMAN Isoform 2 of GRB2-associated-binding protein 2 OS=Homo sapiens GN=GAB2;>tr|E9PJE2|E9PJE2_HUMAN GRB2-associated-binding protein 2 (Fragment) OS	_NVSS(ph)AGHGPR_	NVS(0.168)S(0.832)AGHGPR	NVS(-6.94)S(6.94)AGHGPR	1	S	4	7163600	6572700	1011000	2286700
0.858695	0.0429454	140	0.999489	34.835	3.0771e-41	221.85	3	907.743	0.65871	NaN	5.5266	Q9UQC2;Q9UQC2-2;E9PJE2	Q9UQC2	Q9UQC2	GRB2-associated-binding protein 2	GAB2;GAB2	>sp|Q9UQC2|GAB2_HUMAN GRB2-associated-binding protein 2 OS=Homo sapiens GN=GAB2 PE=1 SV=1;>sp|Q9UQC2-2|GAB2_HUMAN Isoform 2 of GRB2-associated-binding protein 2 OS=Homo sapiens GN=GAB2;>tr|E9PJE2|E9PJE2_HUMAN GRB2-associated-binding protein 2 (Fragment) OS	_NVSSAGHGPRS(ph)S(ph)PAELSSSSQHLLR_	NVSSAGHGPRS(0.999)S(1)PAELS(0.001)SSSQHLLR	NVS(-41.63)S(-41.14)AGHGPRS(34.83)S(36.42)PAELS(-34.83)S(-46.73)S(-52.14)S(-52.58)QHLLR	1;2	S	11	5781500000	7544400000	5807400000	8835800000
0.908144	0.0741151	141	0.999556	36.4192	3.0771e-41	221.85	3	907.743	0.65871	16.564	NaN	Q9UQC2;Q9UQC2-2;E9PJE2	Q9UQC2	Q9UQC2	GRB2-associated-binding protein 2	GAB2;GAB2	>sp|Q9UQC2|GAB2_HUMAN GRB2-associated-binding protein 2 OS=Homo sapiens GN=GAB2 PE=1 SV=1;>sp|Q9UQC2-2|GAB2_HUMAN Isoform 2 of GRB2-associated-binding protein 2 OS=Homo sapiens GN=GAB2;>tr|E9PJE2|E9PJE2_HUMAN GRB2-associated-binding protein 2 (Fragment) OS	_NVSSAGHGPRS(ph)S(ph)PAELSSSSQHLLR_	NVSSAGHGPRS(0.999)S(1)PAELS(0.001)SSSQHLLR	NVS(-41.63)S(-41.14)AGHGPRS(34.83)S(36.42)PAELS(-34.83)S(-46.73)S(-52.14)S(-52.58)QHLLR	1;2;3	S	12	6481400000	8376400000	4176600000	6426800000
1.45304	0.0962952	146	0.910578	13.7118	1.19405e-24	195.89	2	839.893	0.072707	NaN	NaN	Q9UQC2;Q9UQC2-2;E9PJE2	Q9UQC2	Q9UQC2	GRB2-associated-binding protein 2	GAB2;GAB2	>sp|Q9UQC2|GAB2_HUMAN GRB2-associated-binding protein 2 OS=Homo sapiens GN=GAB2 PE=1 SV=1;>sp|Q9UQC2-2|GAB2_HUMAN Isoform 2 of GRB2-associated-binding protein 2 OS=Homo sapiens GN=GAB2;>tr|E9PJE2|E9PJE2_HUMAN GRB2-associated-binding protein 2 (Fragment) OS	_SSPAELS(ph)SSSQHLLR_	S(0.001)S(0.001)PAELS(0.911)S(0.039)S(0.021)S(0.028)QHLLR	S(-31.96)S(-31.96)PAELS(13.71)S(-13.71)S(-16.36)S(-15.05)QHLLR	1;3	S	7	1901100000	2552100000	4191200	16410000
1.37088	0.16817	148	0.832065	9.12766	5.92957e-32	209.25	3	560.265	0.45702	NaN	4.1576	Q9UQC2;Q9UQC2-2;E9PJE2	Q9UQC2	Q9UQC2	GRB2-associated-binding protein 2	GAB2;GAB2	>sp|Q9UQC2|GAB2_HUMAN GRB2-associated-binding protein 2 OS=Homo sapiens GN=GAB2 PE=1 SV=1;>sp|Q9UQC2-2|GAB2_HUMAN Isoform 2 of GRB2-associated-binding protein 2 OS=Homo sapiens GN=GAB2;>tr|E9PJE2|E9PJE2_HUMAN GRB2-associated-binding protein 2 (Fragment) OS	_SSPAELSSS(ph)SQHLLR_	SSPAELS(0.102)S(0.026)S(0.832)S(0.04)QHLLR	S(-67.92)S(-67.92)PAELS(-9.13)S(-15.06)S(9.13)S(-13.15)QHLLR	1;2	S	9	363530000	413800000	45971000	42997000
0.630645	0.0246318	149	0.971838	15.7691	3.0771e-41	221.85	3	934.398	0.29631	6.8658	NaN	Q9UQC2;Q9UQC2-2;E9PJE2	Q9UQC2	Q9UQC2	GRB2-associated-binding protein 2	GAB2;GAB2	>sp|Q9UQC2|GAB2_HUMAN GRB2-associated-binding protein 2 OS=Homo sapiens GN=GAB2 PE=1 SV=1;>sp|Q9UQC2-2|GAB2_HUMAN Isoform 2 of GRB2-associated-binding protein 2 OS=Homo sapiens GN=GAB2;>tr|E9PJE2|E9PJE2_HUMAN GRB2-associated-binding protein 2 (Fragment) OS	_NVSSAGHGPRSS(ph)PAELS(ph)SSS(ph)QHLLR_	NVS(0.005)S(0.004)AGHGPRS(0.217)S(0.774)PAELS(0.514)S(0.135)S(0.379)S(0.972)QHLLR	NVS(-21.18)S(-21.18)AGHGPRS(-5.56)S(5.56)PAELS(1.26)S(-6.17)S(-1.26)S(15.77)QHLLR	1;2;3	S	20	144410000	156000000	194370000	308870000
1.01604	0.0537805	210	0.999997	55.7681	5.68272e-16	194.39	2	510.711	0.61747	9.167	5.5891	Q9UQC2;Q9UQC2-2	Q9UQC2	Q9UQC2	GRB2-associated-binding protein 2	GAB2	>sp|Q9UQC2|GAB2_HUMAN GRB2-associated-binding protein 2 OS=Homo sapiens GN=GAB2 PE=1 SV=1;>sp|Q9UQC2-2|GAB2_HUMAN Isoform 2 of GRB2-associated-binding protein 2 OS=Homo sapiens GN=GAB2	_SAS(ph)FSQGTR_	SAS(1)FSQGTR	S(-55.77)AS(55.77)FS(-61.89)QGT(-122.05)R	1;2	S	3	730680000	1240700000	367060000	465880000
0.533848		218	0.858048	7.84379	0.00240182	118.19	2	767.36	-0.5484	7.4371	NaN	Q9UQC2;Q9UQC2-2	Q9UQC2	Q9UQC2	GRB2-associated-binding protein 2	GAB2	>sp|Q9UQC2|GAB2_HUMAN GRB2-associated-binding protein 2 OS=Homo sapiens GN=GAB2 PE=1 SV=1;>sp|Q9UQC2-2|GAB2_HUMAN Isoform 2 of GRB2-associated-binding protein 2 OS=Homo sapiens GN=GAB2	_AS(ph)FLMRSDTAVQK_	AS(0.858)FLMRS(0.141)DT(0.001)AVQK	AS(7.84)FLMRS(-7.84)DT(-29.42)AVQK	1	S	2	9100500	9967300	0	0
0.653649	0.127924	223	0.999153	30.8673	3.01531e-07	159.4	2	775.358	-0.64575	20.313	7.8707	Q9UQC2;Q9UQC2-2	Q9UQC2	Q9UQC2	GRB2-associated-binding protein 2	GAB2	>sp|Q9UQC2|GAB2_HUMAN GRB2-associated-binding protein 2 OS=Homo sapiens GN=GAB2 PE=1 SV=1;>sp|Q9UQC2-2|GAB2_HUMAN Isoform 2 of GRB2-associated-binding protein 2 OS=Homo sapiens GN=GAB2	_ASFLM(ox)RS(ph)DTAVQK_	AS(0.001)FLMRS(0.999)DTAVQK	AS(-30.87)FLMRS(30.87)DT(-45.43)AVQK	1	S	7	643870000	662760000	398830000	730330000
0.548299		225	0.99521	23.1885	7.58098e-08	164.15	2	767.36	-0.073652	NaN	NaN	Q9UQC2;Q9UQC2-2	Q9UQC2	Q9UQC2	GRB2-associated-binding protein 2	GAB2	>sp|Q9UQC2|GAB2_HUMAN GRB2-associated-binding protein 2 OS=Homo sapiens GN=GAB2 PE=1 SV=1;>sp|Q9UQC2-2|GAB2_HUMAN Isoform 2 of GRB2-associated-binding protein 2 OS=Homo sapiens GN=GAB2	_ASFLMRSDT(ph)AVQK_	ASFLMRS(0.005)DT(0.995)AVQK	AS(-48.59)FLMRS(-23.19)DT(23.19)AVQK	1	T	9	53133000	59930000	0	0
0.851834	0.055528	264	0.991111	20.8508	2.85876e-09	164.2	2	915.894	-0.19566	20.676	9.204	Q9UQC2;Q9UQC2-2	Q9UQC2	Q9UQC2	GRB2-associated-binding protein 2	GAB2	>sp|Q9UQC2|GAB2_HUMAN GRB2-associated-binding protein 2 OS=Homo sapiens GN=GAB2 PE=1 SV=1;>sp|Q9UQC2-2|GAB2_HUMAN Isoform 2 of GRB2-associated-binding protein 2 OS=Homo sapiens GN=GAB2	_HNTEFRDS(ph)TYDLPR_	HNT(0.001)EFRDS(0.991)T(0.008)YDLPR	HNT(-31.29)EFRDS(20.85)T(-20.85)Y(-53.05)DLPR	1	S	8	1792700000	2414700000	693730000	1141800000
1.03367	0.0335218	278	0.975736	18.7358	1.42584e-06	118.97	3	981.081	0.17262	NaN	NaN	Q9UQC2;Q9UQC2-2	Q9UQC2	Q9UQC2	GRB2-associated-binding protein 2	GAB2	>sp|Q9UQC2|GAB2_HUMAN GRB2-associated-binding protein 2 OS=Homo sapiens GN=GAB2 PE=1 SV=1;>sp|Q9UQC2-2|GAB2_HUMAN Isoform 2 of GRB2-associated-binding protein 2 OS=Homo sapiens GN=GAB2	_SLASHGHT(ph)KGSLTGS(ph)ETDNEDVYTFK_	S(0.004)LAS(0.007)HGHT(0.976)KGS(0.014)LT(0.099)GS(0.866)ET(0.034)DNEDVYTFK	S(-23.78)LAS(-21.66)HGHT(18.74)KGS(-18.74)LT(-9.45)GS(9.45)ET(-14.13)DNEDVY(-85.18)T(-63.97)FK	1;2	T	8	58348000	72537000	127120000	247890000
0.685253	0.0351441	281	0.990172	18.1398	1.42584e-06	100.44	3	701.581	-0.44432	5.3394	NaN	Q9UQC2;Q9UQC2-2	Q9UQC2	Q9UQC2	GRB2-associated-binding protein 2	GAB2	>sp|Q9UQC2|GAB2_HUMAN GRB2-associated-binding protein 2 OS=Homo sapiens GN=GAB2 PE=1 SV=1;>sp|Q9UQC2-2|GAB2_HUMAN Isoform 2 of GRB2-associated-binding protein 2 OS=Homo sapiens GN=GAB2	_GS(ph)LT(ph)GSET(ph)DNEDVYTFK_	GS(0.99)LT(0.825)GS(0.36)ET(0.825)DNEDVYTFK	GS(18.14)LT(5.64)GS(-5.64)ET(5.64)DNEDVY(-63.78)T(-67.3)FK	1;2;3	S	2	220980000	308580000	289950000	417590000
1.20649	0.378085	283	0.825105	5.63665	2.16621e-18	183.22	3	701.581	-0.44432	NaN	NaN	Q9UQC2;Q9UQC2-2	Q9UQC2	Q9UQC2	GRB2-associated-binding protein 2	GAB2	>sp|Q9UQC2|GAB2_HUMAN GRB2-associated-binding protein 2 OS=Homo sapiens GN=GAB2 PE=1 SV=1;>sp|Q9UQC2-2|GAB2_HUMAN Isoform 2 of GRB2-associated-binding protein 2 OS=Homo sapiens GN=GAB2	_GS(ph)LT(ph)GSET(ph)DNEDVYTFK_	GS(0.99)LT(0.825)GS(0.36)ET(0.825)DNEDVYTFK	GS(18.14)LT(5.64)GS(-5.64)ET(5.64)DNEDVY(-63.78)T(-67.3)FK	1;3	T	4	4150200	10481000	7043800	9107000
1.04275	0.21438	285	0.998107	27.9024	1.48004e-155	324.03	2	971.901	-0.013463	9.7525	5.4073	Q9UQC2;Q9UQC2-2	Q9UQC2	Q9UQC2	GRB2-associated-binding protein 2	GAB2	>sp|Q9UQC2|GAB2_HUMAN GRB2-associated-binding protein 2 OS=Homo sapiens GN=GAB2 PE=1 SV=1;>sp|Q9UQC2-2|GAB2_HUMAN Isoform 2 of GRB2-associated-binding protein 2 OS=Homo sapiens GN=GAB2	_GSLTGS(ph)ETDNEDVYTFK_	GSLT(0.002)GS(0.998)ETDNEDVYTFK	GS(-37.09)LT(-27.9)GS(27.9)ET(-40.93)DNEDVY(-151.52)T(-154.72)FK	1;2;3	S	6	375300000	630530000	158080000	219890000
0.742749	0.0424516	287	0.995821	21.7025	5.05843e-05	135.91	2	1051.87	-0.26163	17.34	0.11995	Q9UQC2;Q9UQC2-2	Q9UQC2	Q9UQC2	GRB2-associated-binding protein 2	GAB2	>sp|Q9UQC2|GAB2_HUMAN GRB2-associated-binding protein 2 OS=Homo sapiens GN=GAB2 PE=1 SV=1;>sp|Q9UQC2-2|GAB2_HUMAN Isoform 2 of GRB2-associated-binding protein 2 OS=Homo sapiens GN=GAB2	_GSLT(ph)GS(ph)ET(ph)DNEDVYTFK_	GS(0.382)LT(0.625)GS(0.998)ET(0.996)DNEDVYTFK	GS(-2.17)LT(2.17)GS(24.97)ET(21.7)DNEDVY(-86.72)T(-102.12)FK	3	T	8	448630	582840	705530	1222800
0.28971		319	0.999962	45.2298	0.00167676	110.38	3	914.435	1.2374	NaN	NaN	Q9UQC2;Q9UQC2-2	Q9UQC2	Q9UQC2	GRB2-associated-binding protein 2	GAB2	>sp|Q9UQC2|GAB2_HUMAN GRB2-associated-binding protein 2 OS=Homo sapiens GN=GAB2 PE=1 SV=1;>sp|Q9UQC2-2|GAB2_HUMAN Isoform 2 of GRB2-associated-binding protein 2 OS=Homo sapiens GN=GAB2	_EFGDLLVDNMDVPAT(ph)PLSAYQIPR_	EFGDLLVDNMDVPAT(1)PLSAYQIPR	EFGDLLVDNMDVPAT(45.23)PLS(-45.23)AY(-51.22)QIPR	1	T	15	23350000	7806800	0	0
0.246887	0.103368	324	0.944587	12.317	4.14016e-05	124.69	3	919.766	-0.36937	NaN	11.079	Q9UQC2;Q9UQC2-2	Q9UQC2	Q9UQC2	GRB2-associated-binding protein 2	GAB2	>sp|Q9UQC2|GAB2_HUMAN GRB2-associated-binding protein 2 OS=Homo sapiens GN=GAB2 PE=1 SV=1;>sp|Q9UQC2-2|GAB2_HUMAN Isoform 2 of GRB2-associated-binding protein 2 OS=Homo sapiens GN=GAB2	_EFGDLLVDNM(ox)DVPATPLSAY(ph)QIPR_	EFGDLLVDNMDVPATPLS(0.055)AY(0.945)QIPR	EFGDLLVDNMDVPAT(-50.06)PLS(-12.32)AY(12.32)QIPR	1	Y	20	2089900	533240	1698400	7443200
0.50654		329	0.778702	5.64097	1.72833e-06	52.198	5	802.195	0.15578	NaN	NaN	Q9UQC2;Q9UQC2-2	Q9UQC2	Q9UQC2	GRB2-associated-binding protein 2	GAB2	>sp|Q9UQC2|GAB2_HUMAN GRB2-associated-binding protein 2 OS=Homo sapiens GN=GAB2 PE=1 SV=1;>sp|Q9UQC2-2|GAB2_HUMAN Isoform 2 of GRB2-associated-binding protein 2 OS=Homo sapiens GN=GAB2	_T(ph)FTLDKNHNAM(ox)TVATPGDSAIAPPPRPPKPSQAETPR_	T(0.779)FT(0.212)LDKNHNAMT(0.007)VAT(0.001)PGDSAIAPPPRPPKPSQAETPR	T(5.64)FT(-5.64)LDKNHNAMT(-20.35)VAT(-28.21)PGDS(-32.31)AIAPPPRPPKPS(-50.37)QAET(-51.24)PR	1	T	1	37275000	69503000	0	0
0.495503		343	0.901164	12.2331	0.0447716	53.033	5	802.195	-0.21902	1.1675	NaN	Q9UQC2;Q9UQC2-2	Q9UQC2	Q9UQC2	GRB2-associated-binding protein 2	GAB2	>sp|Q9UQC2|GAB2_HUMAN GRB2-associated-binding protein 2 OS=Homo sapiens GN=GAB2 PE=1 SV=1;>sp|Q9UQC2-2|GAB2_HUMAN Isoform 2 of GRB2-associated-binding protein 2 OS=Homo sapiens GN=GAB2	_TFTLDKNHNAM(ox)TVAT(ph)PGDSAIAPPPRPPKPSQAETPR_	T(0.017)FT(0.017)LDKNHNAMT(0.054)VAT(0.901)PGDS(0.011)AIAPPPRPPKPSQAETPR	T(-17.32)FT(-17.32)LDKNHNAMT(-12.23)VAT(12.23)PGDS(-18.94)AIAPPPRPPKPS(-49.07)QAET(-51.44)PR	1	T	15	43462000	76613000	0	0
0.881961	0.233265	368	1	71.1041	0.000404669	135.08	3	606.948	-0.24109	6.1661	5.2012	Q9UQC2;Q9UQC2-2	Q9UQC2	Q9UQC2	GRB2-associated-binding protein 2	GAB2	>sp|Q9UQC2|GAB2_HUMAN GRB2-associated-binding protein 2 OS=Homo sapiens GN=GAB2 PE=1 SV=1;>sp|Q9UQC2-2|GAB2_HUMAN Isoform 2 of GRB2-associated-binding protein 2 OS=Homo sapiens GN=GAB2	_WGS(ph)PQQRPPISENSR_	WGS(1)PQQRPPISENSR	WGS(71.1)PQQRPPIS(-71.1)ENS(-75.92)R	1	S	3	1392400000	1721500000	1461300000	1806200000
0.588343	0.0962617	385	1	86.1855	0.0113176	125.97	2	525.776	-0.47352	NaN	NaN	Q9UQC2;Q9UQC2-2	Q9UQC2	Q9UQC2	GRB2-associated-binding protein 2	GAB2	>sp|Q9UQC2|GAB2_HUMAN GRB2-associated-binding protein 2 OS=Homo sapiens GN=GAB2 PE=1 SV=1;>sp|Q9UQC2-2|GAB2_HUMAN Isoform 2 of GRB2-associated-binding protein 2 OS=Homo sapiens GN=GAB2	_SVAAT(ph)IPRR_	SVAAT(1)IPRR	S(-86.19)VAAT(86.19)IPRR	1	T	5	9175200	9949800	52456000	117980000
1.09268	0.112038	391	1	99.1088	6.48984e-11	188.39	2	677.8	-0.12134	8.1291	7.2776	Q9UQC2;Q9UQC2-2	Q9UQC2	Q9UQC2	GRB2-associated-binding protein 2	GAB2	>sp|Q9UQC2|GAB2_HUMAN GRB2-associated-binding protein 2 OS=Homo sapiens GN=GAB2 PE=1 SV=1;>sp|Q9UQC2-2|GAB2_HUMAN Isoform 2 of GRB2-associated-binding protein 2 OS=Homo sapiens GN=GAB2	_RNT(ph)LPAMDNSR_	RNT(1)LPAMDNSR	RNT(99.11)LPAMDNS(-99.11)R	1	T	3	3021600000	5194200000	3271200000	3906500000
1.09625	0.151672	404	0.859158	8.06151	0.00246797	136.3	2	785.798	0.4692	NaN	0.78947	Q9UQC2;Q9UQC2-2	Q9UQC2	Q9UQC2	GRB2-associated-binding protein 2	GAB2	>sp|Q9UQC2|GAB2_HUMAN GRB2-associated-binding protein 2 OS=Homo sapiens GN=GAB2 PE=1 SV=1;>sp|Q9UQC2-2|GAB2_HUMAN Isoform 2 of GRB2-associated-binding protein 2 OS=Homo sapiens GN=GAB2	_AS(ph)SCETYEYPQR_	AS(0.859)S(0.134)CET(0.006)YEYPQR	AS(8.06)S(-8.06)CET(-21.21)Y(-39.62)EY(-69.36)PQR	1	S	2	444210000	708210000	400870000	521980000
0.936892	0.0492303	405	0.970589	15.191	4.53082e-05	154.72	2	785.798	-0.38446	17.144	5.6282	Q9UQC2;Q9UQC2-2	Q9UQC2	Q9UQC2	GRB2-associated-binding protein 2	GAB2	>sp|Q9UQC2|GAB2_HUMAN GRB2-associated-binding protein 2 OS=Homo sapiens GN=GAB2 PE=1 SV=1;>sp|Q9UQC2-2|GAB2_HUMAN Isoform 2 of GRB2-associated-binding protein 2 OS=Homo sapiens GN=GAB2	_ASS(ph)CETYEYPQR_	AS(0.029)S(0.971)CETYEYPQR	AS(-15.19)S(15.19)CET(-43.99)Y(-77.58)EY(-96.49)PQR	1	S	3	672410000	1038100000	589770000	749790000
0.282224	0.081803	422	0.999301	31.5524	8.26274e-27	196.71	2	824.85	0.92068	NaN	NaN	Q9UQC2;Q9UQC2-2	Q9UQC2	Q9UQC2	GRB2-associated-binding protein 2	GAB2	>sp|Q9UQC2|GAB2_HUMAN GRB2-associated-binding protein 2 OS=Homo sapiens GN=GAB2 PE=1 SV=1;>sp|Q9UQC2-2|GAB2_HUMAN Isoform 2 of GRB2-associated-binding protein 2 OS=Homo sapiens GN=GAB2	_S(ph)AESMSDGVGSFLPGK_	S(0.999)AES(0.001)MSDGVGSFLPGK	S(31.55)AES(-31.55)MS(-67.72)DGVGS(-108.52)FLPGK	1	S	1	58336000	25835000	44479000	141070000
0.312548	0.0366495	425	0.961702	15.0419	1.82509e-12	186.98	2	824.85	0.33478	25.878	22.4	Q9UQC2;Q9UQC2-2	Q9UQC2	Q9UQC2	GRB2-associated-binding protein 2	GAB2	>sp|Q9UQC2|GAB2_HUMAN GRB2-associated-binding protein 2 OS=Homo sapiens GN=GAB2 PE=1 SV=1;>sp|Q9UQC2-2|GAB2_HUMAN Isoform 2 of GRB2-associated-binding protein 2 OS=Homo sapiens GN=GAB2	_SAES(ph)MSDGVGSFLPGK_	S(0.008)AES(0.962)MS(0.03)DGVGSFLPGK	S(-20.7)AES(15.04)MS(-15.04)DGVGS(-67.57)FLPGK	1	S	4	42920000	14573000	14735000	71659000
0.333767		427	0.807097	8.31723	0.000516152	127.32	2	832.847	-0.51327	NaN	NaN	Q9UQC2;Q9UQC2-2	Q9UQC2	Q9UQC2	GRB2-associated-binding protein 2	GAB2	>sp|Q9UQC2|GAB2_HUMAN GRB2-associated-binding protein 2 OS=Homo sapiens GN=GAB2 PE=1 SV=1;>sp|Q9UQC2-2|GAB2_HUMAN Isoform 2 of GRB2-associated-binding protein 2 OS=Homo sapiens GN=GAB2	_SAESM(ox)S(ph)DGVGSFLPGK_	S(0.119)AES(0.074)MS(0.807)DGVGSFLPGK	S(-8.32)AES(-10.38)MS(8.32)DGVGS(-57.01)FLPGK	1	S	6	0	0	7677700	14787000
0.981092	0.115526	443	0.861781	13.1997	3.78183e-08	161.05	3	969.708	-0.8953	2.9461	3.6095	Q9UQC2;Q9UQC2-2	Q9UQC2	Q9UQC2	GRB2-associated-binding protein 2	GAB2	>sp|Q9UQC2|GAB2_HUMAN GRB2-associated-binding protein 2 OS=Homo sapiens GN=GAB2 PE=1 SV=1;>sp|Q9UQC2-2|GAB2_HUMAN Isoform 2 of GRB2-associated-binding protein 2 OS=Homo sapiens GN=GAB2	_S(ph)DS(ph)TNSEDNYVPM(ox)NPGSSTLLAM(ox)ER_	S(0.862)DS(0.632)T(0.18)NS(0.154)EDNY(0.173)VPMNPGSSTLLAMER	S(13.2)DS(7.19)T(-7.19)NS(-8.15)EDNY(-7.19)VPMNPGS(-61.91)S(-58.6)T(-59.12)LLAMER	2	S	1	43327000	78016000	68126000	126860000
0.986855	0.138212	448	0.874506	10.1321	3.78183e-08	161.05	3	969.708	-0.50564	8.6536	4.467	Q9UQC2;Q9UQC2-2	Q9UQC2	Q9UQC2	GRB2-associated-binding protein 2	GAB2	>sp|Q9UQC2|GAB2_HUMAN GRB2-associated-binding protein 2 OS=Homo sapiens GN=GAB2 PE=1 SV=1;>sp|Q9UQC2-2|GAB2_HUMAN Isoform 2 of GRB2-associated-binding protein 2 OS=Homo sapiens GN=GAB2	_S(ph)DSTNS(ph)EDNYVPM(ox)NPGSSTLLAM(ox)ER_	S(0.447)DS(0.455)T(0.193)NS(0.875)EDNY(0.03)VPMNPGSSTLLAMER	S(0)DS(0)T(-4.76)NS(10.13)EDNY(-14.62)VPMNPGS(-53.88)S(-53.88)T(-53.88)LLAMER	2;3	S	6	4823900	13292000	29417000	35952000
0.999608	0.0900031	452	0.996984	25.6824	0.000243035	89.462	3	959.045	0.46958	2.9884	0.88592	Q9UQC2;Q9UQC2-2	Q9UQC2	Q9UQC2	GRB2-associated-binding protein 2	GAB2	>sp|Q9UQC2|GAB2_HUMAN GRB2-associated-binding protein 2 OS=Homo sapiens GN=GAB2 PE=1 SV=1;>sp|Q9UQC2-2|GAB2_HUMAN Isoform 2 of GRB2-associated-binding protein 2 OS=Homo sapiens GN=GAB2	_S(ph)DSTNSEDNY(ph)VPMNPGSSTLLAMER_	S(0.314)DS(0.314)T(0.314)NS(0.061)EDNY(0.997)VPMNPGSSTLLAMER	S(0)DS(0)T(0)NS(-7.27)EDNY(25.68)VPMNPGS(-73.31)S(-73.31)T(-76.01)LLAMER	2	Y	10	9677200	16580000	52998000	74257000
0.665311	0.208115	480	0.999868	42.7856	2.76654e-08	126.42	3	1212.22	-0.67542	7.7507	6.2307	Q9UQC2;Q9UQC2-2	Q9UQC2	Q9UQC2	GRB2-associated-binding protein 2	GAB2	>sp|Q9UQC2|GAB2_HUMAN GRB2-associated-binding protein 2 OS=Homo sapiens GN=GAB2 PE=1 SV=1;>sp|Q9UQC2-2|GAB2_HUMAN Isoform 2 of GRB2-associated-binding protein 2 OS=Homo sapiens GN=GAB2	_AGDNSQSVYIPM(ox)S(ph)PGAHHFDSLGYPSTTLPVHR_	AGDNSQSVYIPMS(1)PGAHHFDSLGYPSTTLPVHR	AGDNS(-62.55)QS(-55.67)VY(-46.03)IPMS(42.79)PGAHHFDS(-42.79)LGY(-43.31)PS(-56.46)T(-60.79)T(-59.78)LPVHR	1	S	13	780600000	377110000	457700000	765250000
0.652269	0.166027	488	0.891233	10.6805	0.00103317	91.655	4	909.416	0.34298	NaN	NaN	Q9UQC2;Q9UQC2-2	Q9UQC2	Q9UQC2	GRB2-associated-binding protein 2	GAB2	>sp|Q9UQC2|GAB2_HUMAN GRB2-associated-binding protein 2 OS=Homo sapiens GN=GAB2 PE=1 SV=1;>sp|Q9UQC2-2|GAB2_HUMAN Isoform 2 of GRB2-associated-binding protein 2 OS=Homo sapiens GN=GAB2	_AGDNSQSVYIPM(ox)SPGAHHFDS(ph)LGYPSTTLPVHR_	AGDNSQS(0.001)VY(0.001)IPMS(0.076)PGAHHFDS(0.891)LGY(0.017)PS(0.004)T(0.004)T(0.006)LPVHR	AGDNS(-40.43)QS(-31.55)VY(-32.09)IPMS(-10.68)PGAHHFDS(10.68)LGY(-17.11)PS(-23.25)T(-23.25)T(-22.06)LPVHR	1;2	S	21	157450000	78728000	220330000	840990000
0.955526		491	0.929465	13.9524	0.000658901	95.319	4	905.417	-0.87856	NaN	12.149	Q9UQC2;Q9UQC2-2	Q9UQC2	Q9UQC2	GRB2-associated-binding protein 2	GAB2	>sp|Q9UQC2|GAB2_HUMAN GRB2-associated-binding protein 2 OS=Homo sapiens GN=GAB2 PE=1 SV=1;>sp|Q9UQC2-2|GAB2_HUMAN Isoform 2 of GRB2-associated-binding protein 2 OS=Homo sapiens GN=GAB2	_AGDNSQSVYIPMSPGAHHFDSLGY(ph)PSTTLPVHR_	AGDNS(0.001)QS(0.002)VY(0.002)IPMS(0.037)PGAHHFDS(0.016)LGY(0.929)PS(0.012)T(0.001)TLPVHR	AGDNS(-31.16)QS(-26.38)VY(-26.96)IPMS(-13.95)PGAHHFDS(-17.71)LGY(13.95)PS(-19)T(-30.02)T(-45.89)LPVHR	1	Y	24	0	0	90435000	214230000
0.712159		506	0.979348	16.7598	0.00183332	125.51	2	835.904	-0.33014	NaN	NaN	Q9UQC2;Q9UQC2-2	Q9UQC2	Q9UQC2	GRB2-associated-binding protein 2	GAB2	>sp|Q9UQC2|GAB2_HUMAN GRB2-associated-binding protein 2 OS=Homo sapiens GN=GAB2 PE=1 SV=1;>sp|Q9UQC2-2|GAB2_HUMAN Isoform 2 of GRB2-associated-binding protein 2 OS=Homo sapiens GN=GAB2	_GPSRGS(ph)EIQPPPVNR_	GPS(0.021)RGS(0.979)EIQPPPVNR	GPS(-16.76)RGS(16.76)EIQPPPVNR	1	S	6	7467600	9507600	0	0
0.425683	0.0394047	543	1	75.9287	1.75551e-89	288.78	2	948.479	0.33229	8.6573	8.9048	Q9UQC2;Q9UQC2-2	Q9UQC2	Q9UQC2	GRB2-associated-binding protein 2	GAB2	>sp|Q9UQC2|GAB2_HUMAN GRB2-associated-binding protein 2 OS=Homo sapiens GN=GAB2 PE=1 SV=1;>sp|Q9UQC2-2|GAB2_HUMAN Isoform 2 of GRB2-associated-binding protein 2 OS=Homo sapiens GN=GAB2	_NNTVIDELPFKS(ph)PITK_	NNTVIDELPFKS(1)PITK	NNT(-203.57)VIDELPFKS(75.93)PIT(-75.93)K	1	S	12	1668000000	1267100000	915660000	2496300000
0.964664	0.284421	622	0.937576	12.5495	2.34113e-37	229.56	3	823.72	0.74965	34.949	7.9721	Q9UQC2;Q9UQC2-2	Q9UQC2	Q9UQC2	GRB2-associated-binding protein 2	GAB2	>sp|Q9UQC2|GAB2_HUMAN GRB2-associated-binding protein 2 OS=Homo sapiens GN=GAB2 PE=1 SV=1;>sp|Q9UQC2-2|GAB2_HUMAN Isoform 2 of GRB2-associated-binding protein 2 OS=Homo sapiens GN=GAB2	_KSTGSVDYLALDFQPS(ph)SPSPHR_	KSTGSVDYLALDFQPS(0.938)S(0.052)PS(0.01)PHR	KS(-105.86)T(-105.86)GS(-105.86)VDY(-107.53)LALDFQPS(12.55)S(-12.55)PS(-19.59)PHR	1;2	S	16	382030000	466930000	1280000000	1533700000
0.919854	0.224046	623	0.990881	20.5427	5.83693e-43	229.56	2	1171.03	0.18293	14.189	9.002	Q9UQC2;Q9UQC2-2	Q9UQC2	Q9UQC2	GRB2-associated-binding protein 2	GAB2	>sp|Q9UQC2|GAB2_HUMAN GRB2-associated-binding protein 2 OS=Homo sapiens GN=GAB2 PE=1 SV=1;>sp|Q9UQC2-2|GAB2_HUMAN Isoform 2 of GRB2-associated-binding protein 2 OS=Homo sapiens GN=GAB2	_STGSVDYLALDFQPSS(ph)PSPHR_	STGSVDYLALDFQPS(0.009)S(0.991)PSPHR	S(-128)T(-128)GS(-128)VDY(-175.61)LALDFQPS(-20.54)S(20.54)PS(-34.23)PHR	1;2	S	16	2536300000	3340400000	2146500000	2595800000
0.914351	0.187457	625	0.802439	7.17494	3.41115e-08	134.52	3	823.72	-0.020253	NaN	NaN	Q9UQC2;Q9UQC2-2	Q9UQC2	Q9UQC2	GRB2-associated-binding protein 2	GAB2	>sp|Q9UQC2|GAB2_HUMAN GRB2-associated-binding protein 2 OS=Homo sapiens GN=GAB2 PE=1 SV=1;>sp|Q9UQC2-2|GAB2_HUMAN Isoform 2 of GRB2-associated-binding protein 2 OS=Homo sapiens GN=GAB2	_KSTGSVDYLALDFQPSSPS(ph)PHR_	KSTGSVDYLALDFQPS(0.044)S(0.154)PS(0.802)PHR	KS(-85.72)T(-85.72)GS(-85.72)VDY(-80.79)LALDFQPS(-12.63)S(-7.17)PS(7.17)PHR	1	S	19	307760000	410960000	53427000	71417000
1.34424	0.212507	631	0.990979	20.3871	1.34926e-05	116.73	3	818.004	0.21177	NaN	4.6728	Q9UQC2;Q9UQC2-2	Q9UQC2	Q9UQC2	GRB2-associated-binding protein 2	GAB2	>sp|Q9UQC2|GAB2_HUMAN GRB2-associated-binding protein 2 OS=Homo sapiens GN=GAB2 PE=1 SV=1;>sp|Q9UQC2-2|GAB2_HUMAN Isoform 2 of GRB2-associated-binding protein 2 OS=Homo sapiens GN=GAB2	_KPS(ph)TS(ph)S(ph)VTSDEKVDYVQVDK_	KPS(0.991)T(0.176)S(0.689)S(0.575)VT(0.335)S(0.235)DEKVDYVQVDK	KPS(20.39)T(-4.16)S(4.51)S(4.16)VT(-4.51)S(-6.65)DEKVDY(-51.76)VQVDK	1;2;3	S	3	364670000	765750000	334790000	432590000
0.596718	0.108643	634	0.788059	6.77796	1.41149e-05	106.12	3	903.716	0.074169	NaN	NaN	Q9UQC2;Q9UQC2-2	Q9UQC2	Q9UQC2	GRB2-associated-binding protein 2	GAB2	>sp|Q9UQC2|GAB2_HUMAN GRB2-associated-binding protein 2 OS=Homo sapiens GN=GAB2 PE=1 SV=1;>sp|Q9UQC2-2|GAB2_HUMAN Isoform 2 of GRB2-associated-binding protein 2 OS=Homo sapiens GN=GAB2	_KPS(ph)TSS(ph)VT(ph)SDEKVDYVQVDKEK_	KPS(0.584)T(0.357)S(0.231)S(0.788)VT(0.542)S(0.497)DEKVDYVQVDKEK	KPS(2.63)T(-2.63)S(-6.78)S(6.78)VT(0.75)S(-0.75)DEKVDY(-31.04)VQVDKEK	1;3	S	6	265450000	326850000	573270000	674630000
1.71961	0.0696469	636	0.831198	7.99579	1.41149e-05	120.11	3	877.061	0.042592	14.946	58.527	Q9UQC2;Q9UQC2-2	Q9UQC2	Q9UQC2	GRB2-associated-binding protein 2	GAB2	>sp|Q9UQC2|GAB2_HUMAN GRB2-associated-binding protein 2 OS=Homo sapiens GN=GAB2 PE=1 SV=1;>sp|Q9UQC2-2|GAB2_HUMAN Isoform 2 of GRB2-associated-binding protein 2 OS=Homo sapiens GN=GAB2	_KPSTSSVT(ph)S(ph)DEKVDYVQVDKEK_	KPS(0.045)T(0.017)S(0.051)S(0.236)VT(0.831)S(0.819)DEKVDY(0.002)VQVDKEK	KPS(-16.06)T(-21.43)S(-15.16)S(-7.66)VT(8)S(7.66)DEKVDY(-29.39)VQVDKEK	1;2;3	T	8	453230000	1014800000	269870000	418930000
1.56894	0.287328	637	0.973003	13.9061	1.41149e-05	120.11	3	903.716	0.028076	22.793	26.43	Q9UQC2;Q9UQC2-2	Q9UQC2	Q9UQC2	GRB2-associated-binding protein 2	GAB2	>sp|Q9UQC2|GAB2_HUMAN GRB2-associated-binding protein 2 OS=Homo sapiens GN=GAB2 PE=1 SV=1;>sp|Q9UQC2-2|GAB2_HUMAN Isoform 2 of GRB2-associated-binding protein 2 OS=Homo sapiens GN=GAB2	_KPS(ph)TSS(ph)VTS(ph)DEKVDYVQVDKEK_	KPS(0.339)T(0.336)S(0.336)S(0.511)VT(0.506)S(0.973)DEKVDYVQVDKEK	KPS(0)T(0)S(0)S(0)VT(0)S(13.91)DEKVDY(-35.1)VQVDKEK	1;2;3	S	9	263470000	413230000	91249000	146980000
0.132914		643	0.999999	65.2983	0.0108625	139.11	4	638.056	0.22454	NaN	27.801	Q9UQC2;Q9UQC2-2	Q9UQC2	Q9UQC2	GRB2-associated-binding protein 2	GAB2	>sp|Q9UQC2|GAB2_HUMAN GRB2-associated-binding protein 2 OS=Homo sapiens GN=GAB2 PE=1 SV=1;>sp|Q9UQC2-2|GAB2_HUMAN Isoform 2 of GRB2-associated-binding protein 2 OS=Homo sapiens GN=GAB2	_KPSTSSVTSDEKVDY(ph)VQVDKEK_	KPSTSSVTSDEKVDY(1)VQVDKEK	KPS(-100.65)T(-100.65)S(-93.5)S(-93.5)VT(-65.3)S(-65.3)DEKVDY(65.3)VQVDKEK	1	Y	15	0	0	4799400	112120000

## Sheet: Dasa vs DMSO
ratio Dasa vs DMSO	stdev	Position	Localization prob	Score diff	PEP	Score	Charge	m/z	Mass error [ppm]	Variability [%] Exp_1	Variability [%] Exp_2	Proteins	Leading proteins	Protein	Protein names	Gene names	Fasta headers	Modified sequence	Phospho (STY) Probabilities	Phospho (STY) Score diffs	Number of Phospho (STY)	Amino acid	Position in peptide	Intensity L Exp_1	Intensity H Exp_1	Intensity M Exp_2	Intensity H Exp_2
0.459919		2	0.999984	47.9357	0.0103394	78.069	2	743.313	-0.39444	NaN	NaN	Q9UQC2	Q9UQC2	Q9UQC2	GRB2-associated-binding protein 2	GAB2	>sp|Q9UQC2|GAB2_HUMAN GRB2-associated-binding protein 2 OS=Homo sapiens GN=GAB2 PE=1 SV=1	_(ac)S(ph)GGGDVVCTGWLR_	S(1)GGGDVVCTGWLR	S(47.94)GGGDVVCT(-47.94)GWLR	1	S	1	5534400	2047900	0	0
0.11109	0.00911286	132	0.825565	6.75117	0.00297898	122.33	2	531.23	-0.78345	NaN	NaN	Q9UQC2;Q9UQC2-2;E9PJE2;E9PJ26	Q9UQC2	Q9UQC2	GRB2-associated-binding protein 2	GAB2;GAB2;GAB2	>sp|Q9UQC2|GAB2_HUMAN GRB2-associated-binding protein 2 OS=Homo sapiens GN=GAB2 PE=1 SV=1;>sp|Q9UQC2-2|GAB2_HUMAN Isoform 2 of GRB2-associated-binding protein 2 OS=Homo sapiens GN=GAB2;>tr|E9PJE2|E9PJE2_HUMAN GRB2-associated-binding protein 2 (Fragment) OS	_NVS(ph)SAGHGPR_	NVS(0.826)S(0.174)AGHGPR	NVS(6.75)S(-6.75)AGHGPR	1	S	3	4885800	483150	247930	6295700
0.20199	0.112063	133	0.831789	6.94158	0.00297898	117.86	2	531.23	-0.37835	13.596	NaN	Q9UQC2;Q9UQC2-2;E9PJE2;E9PJ26	Q9UQC2	Q9UQC2	GRB2-associated-binding protein 2	GAB2;GAB2;GAB2	>sp|Q9UQC2|GAB2_HUMAN GRB2-associated-binding protein 2 OS=Homo sapiens GN=GAB2 PE=1 SV=1;>sp|Q9UQC2-2|GAB2_HUMAN Isoform 2 of GRB2-associated-binding protein 2 OS=Homo sapiens GN=GAB2;>tr|E9PJE2|E9PJE2_HUMAN GRB2-associated-binding protein 2 (Fragment) OS	_NVSS(ph)AGHGPR_	NVS(0.168)S(0.832)AGHGPR	NVS(-6.94)S(6.94)AGHGPR	1	S	4	7163600	853440	142090	2286700
0.438397	0.033536	140	0.999489	34.835	3.0771e-41	221.85	3	907.743	0.65871	NaN	16.929	Q9UQC2;Q9UQC2-2;E9PJE2	Q9UQC2	Q9UQC2	GRB2-associated-binding protein 2	GAB2;GAB2	>sp|Q9UQC2|GAB2_HUMAN GRB2-associated-binding protein 2 OS=Homo sapiens GN=GAB2 PE=1 SV=1;>sp|Q9UQC2-2|GAB2_HUMAN Isoform 2 of GRB2-associated-binding protein 2 OS=Homo sapiens GN=GAB2;>tr|E9PJE2|E9PJE2_HUMAN GRB2-associated-binding protein 2 (Fragment) OS	_NVSSAGHGPRS(ph)S(ph)PAELSSSSQHLLR_	NVSSAGHGPRS(0.999)S(1)PAELS(0.001)SSSQHLLR	NVS(-41.63)S(-41.14)AGHGPRS(34.83)S(36.42)PAELS(-34.83)S(-46.73)S(-52.14)S(-52.58)QHLLR	1;2	S	11	5781500000	2226600000	979580000	8835800000
0.5108	0.106432	141	0.999556	36.4192	3.0771e-41	221.85	3	907.743	0.65871	53.391	NaN	Q9UQC2;Q9UQC2-2;E9PJE2	Q9UQC2	Q9UQC2	GRB2-associated-binding protein 2	GAB2;GAB2	>sp|Q9UQC2|GAB2_HUMAN GRB2-associated-binding protein 2 OS=Homo sapiens GN=GAB2 PE=1 SV=1;>sp|Q9UQC2-2|GAB2_HUMAN Isoform 2 of GRB2-associated-binding protein 2 OS=Homo sapiens GN=GAB2;>tr|E9PJE2|E9PJE2_HUMAN GRB2-associated-binding protein 2 (Fragment) OS	_NVSSAGHGPRS(ph)S(ph)PAELSSSSQHLLR_	NVSSAGHGPRS(0.999)S(1)PAELS(0.001)SSSQHLLR	NVS(-41.63)S(-41.14)AGHGPRS(34.83)S(36.42)PAELS(-34.83)S(-46.73)S(-52.14)S(-52.58)QHLLR	1;2;3	S	12	6481400000	2445400000	707050000	6426800000
1.8592	0.224168	146	0.910578	13.7118	1.19405e-24	195.89	2	839.893	0.072707	NaN	NaN	Q9UQC2;Q9UQC2-2;E9PJE2	Q9UQC2	Q9UQC2	GRB2-associated-binding protein 2	GAB2;GAB2	>sp|Q9UQC2|GAB2_HUMAN GRB2-associated-binding protein 2 OS=Homo sapiens GN=GAB2 PE=1 SV=1;>sp|Q9UQC2-2|GAB2_HUMAN Isoform 2 of GRB2-associated-binding protein 2 OS=Homo sapiens GN=GAB2;>tr|E9PJE2|E9PJE2_HUMAN GRB2-associated-binding protein 2 (Fragment) OS	_SSPAELS(ph)SSSQHLLR_	S(0.001)S(0.001)PAELS(0.911)S(0.039)S(0.021)S(0.028)QHLLR	S(-31.96)S(-31.96)PAELS(13.71)S(-13.71)S(-16.36)S(-15.05)QHLLR	1;3	S	7	1901100000	779340000	1525200	16410000
1.78164	0.174411	148	0.832065	9.12766	5.92957e-32	209.25	3	560.265	0.45702	NaN	2.0603	Q9UQC2;Q9UQC2-2;E9PJE2	Q9UQC2	Q9UQC2	GRB2-associated-binding protein 2	GAB2;GAB2	>sp|Q9UQC2|GAB2_HUMAN GRB2-associated-binding protein 2 OS=Homo sapiens GN=GAB2 PE=1 SV=1;>sp|Q9UQC2-2|GAB2_HUMAN Isoform 2 of GRB2-associated-binding protein 2 OS=Homo sapiens GN=GAB2;>tr|E9PJE2|E9PJE2_HUMAN GRB2-associated-binding protein 2 (Fragment) OS	_SSPAELSSS(ph)SQHLLR_	SSPAELS(0.102)S(0.026)S(0.832)S(0.04)QHLLR	S(-67.92)S(-67.92)PAELS(-9.13)S(-15.06)S(9.13)S(-13.15)QHLLR	1;2	S	9	363530000	178730000	18091000	42997000
0.303194	0.005284	149	0.971838	15.7691	3.0771e-41	221.85	3	934.398	0.29631	43.361	NaN	Q9UQC2;Q9UQC2-2;E9PJE2	Q9UQC2	Q9UQC2	GRB2-associated-binding protein 2	GAB2;GAB2	>sp|Q9UQC2|GAB2_HUMAN GRB2-associated-binding protein 2 OS=Homo sapiens GN=GAB2 PE=1 SV=1;>sp|Q9UQC2-2|GAB2_HUMAN Isoform 2 of GRB2-associated-binding protein 2 OS=Homo sapiens GN=GAB2;>tr|E9PJE2|E9PJE2_HUMAN GRB2-associated-binding protein 2 (Fragment) OS	_NVSSAGHGPRSS(ph)PAELS(ph)SSS(ph)QHLLR_	NVS(0.005)S(0.004)AGHGPRS(0.217)S(0.774)PAELS(0.514)S(0.135)S(0.379)S(0.972)QHLLR	NVS(-21.18)S(-21.18)AGHGPRS(-5.56)S(5.56)PAELS(1.26)S(-6.17)S(-1.26)S(15.77)QHLLR	1;2;3	S	20	144410000	22762000	37396000	308870000
0.75055	0.226876	210	0.999997	55.7681	5.68272e-16	194.39	2	510.711	0.61747	3.6461	7.3816	Q9UQC2;Q9UQC2-2	Q9UQC2	Q9UQC2	GRB2-associated-binding protein 2	GAB2	>sp|Q9UQC2|GAB2_HUMAN GRB2-associated-binding protein 2 OS=Homo sapiens GN=GAB2 PE=1 SV=1;>sp|Q9UQC2-2|GAB2_HUMAN Isoform 2 of GRB2-associated-binding protein 2 OS=Homo sapiens GN=GAB2	_SAS(ph)FSQGTR_	SAS(1)FSQGTR	S(-55.77)AS(55.77)FS(-61.89)QGT(-122.05)R	1;2	S	3	730680000	582470000	79549000	465880000
0.727252		218	0.858048	7.84379	0.00240182	118.19	2	767.36	-0.5484	4.8349	NaN	Q9UQC2;Q9UQC2-2	Q9UQC2	Q9UQC2	GRB2-associated-binding protein 2	GAB2	>sp|Q9UQC2|GAB2_HUMAN GRB2-associated-binding protein 2 OS=Homo sapiens GN=GAB2 PE=1 SV=1;>sp|Q9UQC2-2|GAB2_HUMAN Isoform 2 of GRB2-associated-binding protein 2 OS=Homo sapiens GN=GAB2	_AS(ph)FLMRSDTAVQK_	AS(0.858)FLMRS(0.141)DT(0.001)AVQK	AS(7.84)FLMRS(-7.84)DT(-29.42)AVQK	1	S	2	9100500	6666400	0	0
0.847442	0.205698	223	0.999153	30.8673	3.01531e-07	159.4	2	775.358	-0.64575	31.245	18.382	Q9UQC2;Q9UQC2-2	Q9UQC2	Q9UQC2	GRB2-associated-binding protein 2	GAB2	>sp|Q9UQC2|GAB2_HUMAN GRB2-associated-binding protein 2 OS=Homo sapiens GN=GAB2 PE=1 SV=1;>sp|Q9UQC2-2|GAB2_HUMAN Isoform 2 of GRB2-associated-binding protein 2 OS=Homo sapiens GN=GAB2	_ASFLM(ox)RS(ph)DTAVQK_	AS(0.001)FLMRS(0.999)DTAVQK	AS(-30.87)FLMRS(30.87)DT(-45.43)AVQK	1	S	7	643870000	422700000	175670000	730330000
0.667644		225	0.99521	23.1885	7.58098e-08	164.15	2	767.36	-0.073652	NaN	NaN	Q9UQC2;Q9UQC2-2	Q9UQC2	Q9UQC2	GRB2-associated-binding protein 2	GAB2	>sp|Q9UQC2|GAB2_HUMAN GRB2-associated-binding protein 2 OS=Homo sapiens GN=GAB2 PE=1 SV=1;>sp|Q9UQC2-2|GAB2_HUMAN Isoform 2 of GRB2-associated-binding protein 2 OS=Homo sapiens GN=GAB2	_ASFLMRSDT(ph)AVQK_	ASFLMRS(0.005)DT(0.995)AVQK	AS(-48.59)FLMRS(-23.19)DT(23.19)AVQK	1	T	9	53133000	32434000	0	0
0.415176	0.161876	264	0.991111	20.8508	2.85876e-09	164.2	2	915.894	-0.19566	31.587	19.187	Q9UQC2;Q9UQC2-2	Q9UQC2	Q9UQC2	GRB2-associated-binding protein 2	GAB2	>sp|Q9UQC2|GAB2_HUMAN GRB2-associated-binding protein 2 OS=Homo sapiens GN=GAB2 PE=1 SV=1;>sp|Q9UQC2-2|GAB2_HUMAN Isoform 2 of GRB2-associated-binding protein 2 OS=Homo sapiens GN=GAB2	_HNTEFRDS(ph)TYDLPR_	HNT(0.001)EFRDS(0.991)T(0.008)YDLPR	HNT(-31.29)EFRDS(20.85)T(-20.85)Y(-53.05)DLPR	1	S	8	1792700000	978880000	74979000	1141800000
0.769149	0.131371	278	0.975736	18.7358	1.42584e-06	118.97	3	981.081	0.17262	NaN	NaN	Q9UQC2;Q9UQC2-2	Q9UQC2	Q9UQC2	GRB2-associated-binding protein 2	GAB2	>sp|Q9UQC2|GAB2_HUMAN GRB2-associated-binding protein 2 OS=Homo sapiens GN=GAB2 PE=1 SV=1;>sp|Q9UQC2-2|GAB2_HUMAN Isoform 2 of GRB2-associated-binding protein 2 OS=Homo sapiens GN=GAB2	_SLASHGHT(ph)KGSLTGS(ph)ETDNEDVYTFK_	S(0.004)LAS(0.007)HGHT(0.976)KGS(0.014)LT(0.099)GS(0.866)ET(0.034)DNEDVYTFK	S(-23.78)LAS(-21.66)HGHT(18.74)KGS(-18.74)LT(-9.45)GS(9.45)ET(-14.13)DNEDVY(-85.18)T(-63.97)FK	1;2	T	8	58348000	27429000	17465000	247890000
0.313769	0.150105	281	0.990172	18.1398	1.42584e-06	100.44	3	701.581	-0.44432	34.128	NaN	Q9UQC2;Q9UQC2-2	Q9UQC2	Q9UQC2	GRB2-associated-binding protein 2	GAB2	>sp|Q9UQC2|GAB2_HUMAN GRB2-associated-binding protein 2 OS=Homo sapiens GN=GAB2 PE=1 SV=1;>sp|Q9UQC2-2|GAB2_HUMAN Isoform 2 of GRB2-associated-binding protein 2 OS=Homo sapiens GN=GAB2	_GS(ph)LT(ph)GSET(ph)DNEDVYTFK_	GS(0.99)LT(0.825)GS(0.36)ET(0.825)DNEDVYTFK	GS(18.14)LT(5.64)GS(-5.64)ET(5.64)DNEDVY(-63.78)T(-67.3)FK	1;2;3	S	2	220980000	87171000	64672000	417590000
1.24205	0.57736	283	0.825105	5.63665	2.16621e-18	183.22	3	701.581	-0.44432	NaN	NaN	Q9UQC2;Q9UQC2-2	Q9UQC2	Q9UQC2	GRB2-associated-binding protein 2	GAB2	>sp|Q9UQC2|GAB2_HUMAN GRB2-associated-binding protein 2 OS=Homo sapiens GN=GAB2 PE=1 SV=1;>sp|Q9UQC2-2|GAB2_HUMAN Isoform 2 of GRB2-associated-binding protein 2 OS=Homo sapiens GN=GAB2	_GS(ph)LT(ph)GSET(ph)DNEDVYTFK_	GS(0.99)LT(0.825)GS(0.36)ET(0.825)DNEDVYTFK	GS(18.14)LT(5.64)GS(-5.64)ET(5.64)DNEDVY(-63.78)T(-67.3)FK	1;3	T	4	4150200	5087600	1929300	9107000
0.824276	0.0674268	285	0.998107	27.9024	1.48004e-155	324.03	2	971.901	-0.013463	16.305	16.593	Q9UQC2;Q9UQC2-2	Q9UQC2	Q9UQC2	GRB2-associated-binding protein 2	GAB2	>sp|Q9UQC2|GAB2_HUMAN GRB2-associated-binding protein 2 OS=Homo sapiens GN=GAB2 PE=1 SV=1;>sp|Q9UQC2-2|GAB2_HUMAN Isoform 2 of GRB2-associated-binding protein 2 OS=Homo sapiens GN=GAB2	_GSLTGS(ph)ETDNEDVYTFK_	GSLT(0.002)GS(0.998)ETDNEDVYTFK	GS(-37.09)LT(-27.9)GS(27.9)ET(-40.93)DNEDVY(-151.52)T(-154.72)FK	1;2;3	S	6	375300000	220310000	42432000	219890000
0.470353	0.0042384	287	0.995821	21.7025	5.05843e-05	135.91	2	1051.87	-0.26163	10.783	2.6297	Q9UQC2;Q9UQC2-2	Q9UQC2	Q9UQC2	GRB2-associated-binding protein 2	GAB2	>sp|Q9UQC2|GAB2_HUMAN GRB2-associated-binding protein 2 OS=Homo sapiens GN=GAB2 PE=1 SV=1;>sp|Q9UQC2-2|GAB2_HUMAN Isoform 2 of GRB2-associated-binding protein 2 OS=Homo sapiens GN=GAB2	_GSLT(ph)GS(ph)ET(ph)DNEDVYTFK_	GS(0.382)LT(0.625)GS(0.998)ET(0.996)DNEDVYTFK	GS(-2.17)LT(2.17)GS(24.97)ET(21.7)DNEDVY(-86.72)T(-102.12)FK	3	T	8	448630	154920	136800	1222800
0.232714		319	0.999962	45.2298	0.00167676	110.38	3	914.435	1.2374	NaN	NaN	Q9UQC2;Q9UQC2-2	Q9UQC2	Q9UQC2	GRB2-associated-binding protein 2	GAB2	>sp|Q9UQC2|GAB2_HUMAN GRB2-associated-binding protein 2 OS=Homo sapiens GN=GAB2 PE=1 SV=1;>sp|Q9UQC2-2|GAB2_HUMAN Isoform 2 of GRB2-associated-binding protein 2 OS=Homo sapiens GN=GAB2	_EFGDLLVDNMDVPAT(ph)PLSAYQIPR_	EFGDLLVDNMDVPAT(1)PLSAYQIPR	EFGDLLVDNMDVPAT(45.23)PLS(-45.23)AY(-51.22)QIPR	1	T	15	23350000	3895500	0	0
0.404577	0.281388	324	0.944587	12.317	4.14016e-05	124.69	3	919.766	-0.36937	NaN	20.295	Q9UQC2;Q9UQC2-2	Q9UQC2	Q9UQC2	GRB2-associated-binding protein 2	GAB2	>sp|Q9UQC2|GAB2_HUMAN GRB2-associated-binding protein 2 OS=Homo sapiens GN=GAB2 PE=1 SV=1;>sp|Q9UQC2-2|GAB2_HUMAN Isoform 2 of GRB2-associated-binding protein 2 OS=Homo sapiens GN=GAB2	_EFGDLLVDNM(ox)DVPATPLSAY(ph)QIPR_	EFGDLLVDNMDVPATPLS(0.055)AY(0.945)QIPR	EFGDLLVDNMDVPAT(-50.06)PLS(-12.32)AY(12.32)QIPR	1	Y	20	2089900	266970	1038000	7443200
0.323987		329	0.778702	5.64097	1.72833e-06	52.198	5	802.195	0.15578	NaN	NaN	Q9UQC2;Q9UQC2-2	Q9UQC2	Q9UQC2	GRB2-associated-binding protein 2	GAB2	>sp|Q9UQC2|GAB2_HUMAN GRB2-associated-binding protein 2 OS=Homo sapiens GN=GAB2 PE=1 SV=1;>sp|Q9UQC2-2|GAB2_HUMAN Isoform 2 of GRB2-associated-binding protein 2 OS=Homo sapiens GN=GAB2	_T(ph)FTLDKNHNAM(ox)TVATPGDSAIAPPPRPPKPSQAETPR_	T(0.779)FT(0.212)LDKNHNAMT(0.007)VAT(0.001)PGDSAIAPPPRPPKPSQAETPR	T(5.64)FT(-5.64)LDKNHNAMT(-20.35)VAT(-28.21)PGDS(-32.31)AIAPPPRPPKPS(-50.37)QAET(-51.24)PR	1	T	1	37275000	8990600	0	0
0.370718		343	0.901164	12.2331	0.0447716	53.033	5	802.195	-0.21902	13.267	NaN	Q9UQC2;Q9UQC2-2	Q9UQC2	Q9UQC2	GRB2-associated-binding protein 2	GAB2	>sp|Q9UQC2|GAB2_HUMAN GRB2-associated-binding protein 2 OS=Homo sapiens GN=GAB2 PE=1 SV=1;>sp|Q9UQC2-2|GAB2_HUMAN Isoform 2 of GRB2-associated-binding protein 2 OS=Homo sapiens GN=GAB2	_TFTLDKNHNAM(ox)TVAT(ph)PGDSAIAPPPRPPKPSQAETPR_	T(0.017)FT(0.017)LDKNHNAMT(0.054)VAT(0.901)PGDS(0.011)AIAPPPRPPKPSQAETPR	T(-17.32)FT(-17.32)LDKNHNAMT(-12.23)VAT(12.23)PGDS(-18.94)AIAPPPRPPKPS(-49.07)QAET(-51.44)PR	1	T	15	43462000	11114000	0	0
0.574672	0.0629035	368	1	71.1041	0.000404669	135.08	3	606.948	-0.24109	15.58	17.09	Q9UQC2;Q9UQC2-2	Q9UQC2	Q9UQC2	GRB2-associated-binding protein 2	GAB2	>sp|Q9UQC2|GAB2_HUMAN GRB2-associated-binding protein 2 OS=Homo sapiens GN=GAB2 PE=1 SV=1;>sp|Q9UQC2-2|GAB2_HUMAN Isoform 2 of GRB2-associated-binding protein 2 OS=Homo sapiens GN=GAB2	_WGS(ph)PQQRPPISENSR_	WGS(1)PQQRPPISENSR	WGS(71.1)PQQRPPIS(-71.1)ENS(-75.92)R	1	S	3	1392400000	678790000	241740000	1806200000
0.514653	0.0682876	385	1	86.1855	0.0113176	125.97	2	525.776	-0.47352	NaN	NaN	Q9UQC2;Q9UQC2-2	Q9UQC2	Q9UQC2	GRB2-associated-binding protein 2	GAB2	>sp|Q9UQC2|GAB2_HUMAN GRB2-associated-binding protein 2 OS=Homo sapiens GN=GAB2 PE=1 SV=1;>sp|Q9UQC2-2|GAB2_HUMAN Isoform 2 of GRB2-associated-binding protein 2 OS=Homo sapiens GN=GAB2	_SVAAT(ph)IPRR_	SVAAT(1)IPRR	S(-86.19)VAAT(86.19)IPRR	1	T	5	9175200	4509700	14670000	117980000
0.734782	0.000760262	391	1	99.1088	6.48984e-11	188.39	2	677.8	-0.12134	19.246	14.106	Q9UQC2;Q9UQC2-2	Q9UQC2	Q9UQC2	GRB2-associated-binding protein 2	GAB2	>sp|Q9UQC2|GAB2_HUMAN GRB2-associated-binding protein 2 OS=Homo sapiens GN=GAB2 PE=1 SV=1;>sp|Q9UQC2-2|GAB2_HUMAN Isoform 2 of GRB2-associated-binding protein 2 OS=Homo sapiens GN=GAB2	_RNT(ph)LPAMDNSR_	RNT(1)LPAMDNSR	RNT(99.11)LPAMDNS(-99.11)R	1	T	3	3021600000	2224700000	713400000	3906500000
0.835078	0.540135	404	0.859158	8.06151	0.00246797	136.3	2	785.798	0.4692	NaN	10.398	Q9UQC2;Q9UQC2-2	Q9UQC2	Q9UQC2	GRB2-associated-binding protein 2	GAB2	>sp|Q9UQC2|GAB2_HUMAN GRB2-associated-binding protein 2 OS=Homo sapiens GN=GAB2 PE=1 SV=1;>sp|Q9UQC2-2|GAB2_HUMAN Isoform 2 of GRB2-associated-binding protein 2 OS=Homo sapiens GN=GAB2	_AS(ph)SCETYEYPQR_	AS(0.859)S(0.134)CET(0.006)YEYPQR	AS(8.06)S(-8.06)CET(-21.21)Y(-39.62)EY(-69.36)PQR	1	S	2	444210000	307400000	57423000	521980000
0.527269	0.147996	405	0.970589	15.191	4.53082e-05	154.72	2	785.798	-0.38446	0.61342	5.0299	Q9UQC2;Q9UQC2-2	Q9UQC2	Q9UQC2	GRB2-associated-binding protein 2	GAB2	>sp|Q9UQC2|GAB2_HUMAN GRB2-associated-binding protein 2 OS=Homo sapiens GN=GAB2 PE=1 SV=1;>sp|Q9UQC2-2|GAB2_HUMAN Isoform 2 of GRB2-associated-binding protein 2 OS=Homo sapiens GN=GAB2	_ASS(ph)CETYEYPQR_	AS(0.029)S(0.971)CETYEYPQR	AS(-15.19)S(15.19)CET(-43.99)Y(-77.58)EY(-96.49)PQR	1	S	3	672410000	404920000	89158000	749790000
0.156794	0.0124559	422	0.999301	31.5524	8.26274e-27	196.71	2	824.85	0.92068	NaN	NaN	Q9UQC2;Q9UQC2-2	Q9UQC2	Q9UQC2	GRB2-associated-binding protein 2	GAB2	>sp|Q9UQC2|GAB2_HUMAN GRB2-associated-binding protein 2 OS=Homo sapiens GN=GAB2 PE=1 SV=1;>sp|Q9UQC2-2|GAB2_HUMAN Isoform 2 of GRB2-associated-binding protein 2 OS=Homo sapiens GN=GAB2	_S(ph)AESMSDGVGSFLPGK_	S(0.999)AES(0.001)MSDGVGSFLPGK	S(31.55)AES(-31.55)MS(-67.72)DGVGS(-108.52)FLPGK	1	S	1	58336000	12671000	9837700	141070000
0.319074	0.00899959	425	0.961702	15.0419	1.82509e-12	186.98	2	824.85	0.33478	149.14	54.413	Q9UQC2;Q9UQC2-2	Q9UQC2	Q9UQC2	GRB2-associated-binding protein 2	GAB2	>sp|Q9UQC2|GAB2_HUMAN GRB2-associated-binding protein 2 OS=Homo sapiens GN=GAB2 PE=1 SV=1;>sp|Q9UQC2-2|GAB2_HUMAN Isoform 2 of GRB2-associated-binding protein 2 OS=Homo sapiens GN=GAB2	_SAES(ph)MSDGVGSFLPGK_	S(0.008)AES(0.962)MS(0.03)DGVGSFLPGK	S(-20.7)AES(15.04)MS(-15.04)DGVGS(-67.57)FLPGK	1	S	4	42920000	16815000	4148200	71659000
0.407457		427	0.807097	8.31723	0.000516152	127.32	2	832.847	-0.51327	NaN	NaN	Q9UQC2;Q9UQC2-2	Q9UQC2	Q9UQC2	GRB2-associated-binding protein 2	GAB2	>sp|Q9UQC2|GAB2_HUMAN GRB2-associated-binding protein 2 OS=Homo sapiens GN=GAB2 PE=1 SV=1;>sp|Q9UQC2-2|GAB2_HUMAN Isoform 2 of GRB2-associated-binding protein 2 OS=Homo sapiens GN=GAB2	_SAESM(ox)S(ph)DGVGSFLPGK_	S(0.119)AES(0.074)MS(0.807)DGVGSFLPGK	S(-8.32)AES(-10.38)MS(8.32)DGVGS(-57.01)FLPGK	1	S	6	0	0	1849200	14787000
0.585788	0.15816	443	0.861781	13.1997	3.78183e-08	161.05	3	969.708	-0.8953	7.7217	28.246	Q9UQC2;Q9UQC2-2	Q9UQC2	Q9UQC2	GRB2-associated-binding protein 2	GAB2	>sp|Q9UQC2|GAB2_HUMAN GRB2-associated-binding protein 2 OS=Homo sapiens GN=GAB2 PE=1 SV=1;>sp|Q9UQC2-2|GAB2_HUMAN Isoform 2 of GRB2-associated-binding protein 2 OS=Homo sapiens GN=GAB2	_S(ph)DS(ph)TNSEDNYVPM(ox)NPGSSTLLAM(ox)ER_	S(0.862)DS(0.632)T(0.18)NS(0.154)EDNY(0.173)VPMNPGSSTLLAMER	S(13.2)DS(7.19)T(-7.19)NS(-8.15)EDNY(-7.19)VPMNPGS(-61.91)S(-58.6)T(-59.12)LLAMER	2	S	1	43327000	24856000	10736000	126860000
0.662904	0.043288	448	0.874506	10.1321	3.78183e-08	161.05	3	969.708	-0.50564	28.884	3.6337	Q9UQC2;Q9UQC2-2	Q9UQC2	Q9UQC2	GRB2-associated-binding protein 2	GAB2	>sp|Q9UQC2|GAB2_HUMAN GRB2-associated-binding protein 2 OS=Homo sapiens GN=GAB2 PE=1 SV=1;>sp|Q9UQC2-2|GAB2_HUMAN Isoform 2 of GRB2-associated-binding protein 2 OS=Homo sapiens GN=GAB2	_S(ph)DSTNS(ph)EDNYVPM(ox)NPGSSTLLAM(ox)ER_	S(0.447)DS(0.455)T(0.193)NS(0.875)EDNY(0.03)VPMNPGSSTLLAMER	S(0)DS(0)T(-4.76)NS(10.13)EDNY(-14.62)VPMNPGS(-53.88)S(-53.88)T(-53.88)LLAMER	2;3	S	6	4823900	3252100	4962800	35952000
0.659828	0.00735705	452	0.996984	25.6824	0.000243035	89.462	3	959.045	0.46958	6.2389	42.235	Q9UQC2;Q9UQC2-2	Q9UQC2	Q9UQC2	GRB2-associated-binding protein 2	GAB2	>sp|Q9UQC2|GAB2_HUMAN GRB2-associated-binding protein 2 OS=Homo sapiens GN=GAB2 PE=1 SV=1;>sp|Q9UQC2-2|GAB2_HUMAN Isoform 2 of GRB2-associated-binding protein 2 OS=Homo sapiens GN=GAB2	_S(ph)DSTNSEDNY(ph)VPMNPGSSTLLAMER_	S(0.314)DS(0.314)T(0.314)NS(0.061)EDNY(0.997)VPMNPGSSTLLAMER	S(0)DS(0)T(0)NS(-7.27)EDNY(25.68)VPMNPGS(-73.31)S(-73.31)T(-76.01)LLAMER	2	Y	10	9677200	6557100	6369000	74257000
0.494808	0.0120533	480	0.999868	42.7856	2.76654e-08	126.42	3	1212.22	-0.67542	10.563	74.185	Q9UQC2;Q9UQC2-2	Q9UQC2	Q9UQC2	GRB2-associated-binding protein 2	GAB2	>sp|Q9UQC2|GAB2_HUMAN GRB2-associated-binding protein 2 OS=Homo sapiens GN=GAB2 PE=1 SV=1;>sp|Q9UQC2-2|GAB2_HUMAN Isoform 2 of GRB2-associated-binding protein 2 OS=Homo sapiens GN=GAB2	_AGDNSQSVYIPM(ox)S(ph)PGAHHFDSLGYPSTTLPVHR_	AGDNSQSVYIPMS(1)PGAHHFDSLGYPSTTLPVHR	AGDNS(-62.55)QS(-55.67)VY(-46.03)IPMS(42.79)PGAHHFDS(-42.79)LGY(-43.31)PS(-56.46)T(-60.79)T(-59.78)LPVHR	1	S	13	780600000	241880000	99099000	765250000
0.512657	0.204967	488	0.891233	10.6805	0.00103317	91.655	4	909.416	0.34298	NaN	NaN	Q9UQC2;Q9UQC2-2	Q9UQC2	Q9UQC2	GRB2-associated-binding protein 2	GAB2	>sp|Q9UQC2|GAB2_HUMAN GRB2-associated-binding protein 2 OS=Homo sapiens GN=GAB2 PE=1 SV=1;>sp|Q9UQC2-2|GAB2_HUMAN Isoform 2 of GRB2-associated-binding protein 2 OS=Homo sapiens GN=GAB2	_AGDNSQSVYIPM(ox)SPGAHHFDS(ph)LGYPSTTLPVHR_	AGDNSQS(0.001)VY(0.001)IPMS(0.076)PGAHHFDS(0.891)LGY(0.017)PS(0.004)T(0.004)T(0.006)LPVHR	AGDNS(-40.43)QS(-31.55)VY(-32.09)IPMS(-10.68)PGAHHFDS(10.68)LGY(-17.11)PS(-23.25)T(-23.25)T(-22.06)LPVHR	1;2	S	21	157450000	49305000	28016000	840990000
0.383058		491	0.929465	13.9524	0.000658901	95.319	4	905.417	-0.87856	NaN	14.085	Q9UQC2;Q9UQC2-2	Q9UQC2	Q9UQC2	GRB2-associated-binding protein 2	GAB2	>sp|Q9UQC2|GAB2_HUMAN GRB2-associated-binding protein 2 OS=Homo sapiens GN=GAB2 PE=1 SV=1;>sp|Q9UQC2-2|GAB2_HUMAN Isoform 2 of GRB2-associated-binding protein 2 OS=Homo sapiens GN=GAB2	_AGDNSQSVYIPMSPGAHHFDSLGY(ph)PSTTLPVHR_	AGDNS(0.001)QS(0.002)VY(0.002)IPMS(0.037)PGAHHFDS(0.016)LGY(0.929)PS(0.012)T(0.001)TLPVHR	AGDNS(-31.16)QS(-26.38)VY(-26.96)IPMS(-13.95)PGAHHFDS(-17.71)LGY(13.95)PS(-19)T(-30.02)T(-45.89)LPVHR	1	Y	24	0	0	11789000	214230000
0.506097		506	0.979348	16.7598	0.00183332	125.51	2	835.904	-0.33014	NaN	NaN	Q9UQC2;Q9UQC2-2	Q9UQC2	Q9UQC2	GRB2-associated-binding protein 2	GAB2	>sp|Q9UQC2|GAB2_HUMAN GRB2-associated-binding protein 2 OS=Homo sapiens GN=GAB2 PE=1 SV=1;>sp|Q9UQC2-2|GAB2_HUMAN Isoform 2 of GRB2-associated-binding protein 2 OS=Homo sapiens GN=GAB2	_GPSRGS(ph)EIQPPPVNR_	GPS(0.021)RGS(0.979)EIQPPPVNR	GPS(-16.76)RGS(16.76)EIQPPPVNR	1	S	6	7467600	3794800	0	0
0.162198	0.0630814	543	1	75.9287	1.75551e-89	288.78	2	948.479	0.33229	32.873	62.165	Q9UQC2;Q9UQC2-2	Q9UQC2	Q9UQC2	GRB2-associated-binding protein 2	GAB2	>sp|Q9UQC2|GAB2_HUMAN GRB2-associated-binding protein 2 OS=Homo sapiens GN=GAB2 PE=1 SV=1;>sp|Q9UQC2-2|GAB2_HUMAN Isoform 2 of GRB2-associated-binding protein 2 OS=Homo sapiens GN=GAB2	_NNTVIDELPFKS(ph)PITK_	NNTVIDELPFKS(1)PITK	NNT(-203.57)VIDELPFKS(75.93)PIT(-75.93)K	1	S	12	1668000000	177850000	143950000	2496300000
0.777045	0.130662	622	0.937576	12.5495	2.34113e-37	229.56	3	823.72	0.74965	44.48	39.152	Q9UQC2;Q9UQC2-2	Q9UQC2	Q9UQC2	GRB2-associated-binding protein 2	GAB2	>sp|Q9UQC2|GAB2_HUMAN GRB2-associated-binding protein 2 OS=Homo sapiens GN=GAB2 PE=1 SV=1;>sp|Q9UQC2-2|GAB2_HUMAN Isoform 2 of GRB2-associated-binding protein 2 OS=Homo sapiens GN=GAB2	_KSTGSVDYLALDFQPS(ph)SPSPHR_	KSTGSVDYLALDFQPS(0.938)S(0.052)PS(0.01)PHR	KS(-105.86)T(-105.86)GS(-105.86)VDY(-107.53)LALDFQPS(12.55)S(-12.55)PS(-19.59)PHR	1;2	S	16	382030000	204150000	249880000	1533700000
0.712315	0.0638899	623	0.990881	20.5427	5.83693e-43	229.56	2	1171.03	0.18293	32.145	26.386	Q9UQC2;Q9UQC2-2	Q9UQC2	Q9UQC2	GRB2-associated-binding protein 2	GAB2	>sp|Q9UQC2|GAB2_HUMAN GRB2-associated-binding protein 2 OS=Homo sapiens GN=GAB2 PE=1 SV=1;>sp|Q9UQC2-2|GAB2_HUMAN Isoform 2 of GRB2-associated-binding protein 2 OS=Homo sapiens GN=GAB2	_STGSVDYLALDFQPSS(ph)PSPHR_	STGSVDYLALDFQPS(0.009)S(0.991)PSPHR	S(-128)T(-128)GS(-128)VDY(-175.61)LALDFQPS(-20.54)S(20.54)PS(-34.23)PHR	1;2	S	16	2536300000	1597600000	462600000	2595800000
0.790243	0.0331381	625	0.802439	7.17494	3.41115e-08	134.52	3	823.72	-0.020253	NaN	NaN	Q9UQC2;Q9UQC2-2	Q9UQC2	Q9UQC2	GRB2-associated-binding protein 2	GAB2	>sp|Q9UQC2|GAB2_HUMAN GRB2-associated-binding protein 2 OS=Homo sapiens GN=GAB2 PE=1 SV=1;>sp|Q9UQC2-2|GAB2_HUMAN Isoform 2 of GRB2-associated-binding protein 2 OS=Homo sapiens GN=GAB2	_KSTGSVDYLALDFQPSSPS(ph)PHR_	KSTGSVDYLALDFQPS(0.044)S(0.154)PS(0.802)PHR	KS(-85.72)T(-85.72)GS(-85.72)VDY(-80.79)LALDFQPS(-12.63)S(-7.17)PS(7.17)PHR	1	S	19	307760000	210610000	12104000	71417000
1.18353	0.286225	631	0.990979	20.3871	1.34926e-05	116.73	3	818.004	0.21177	NaN	1.3364	Q9UQC2;Q9UQC2-2	Q9UQC2	Q9UQC2	GRB2-associated-binding protein 2	GAB2	>sp|Q9UQC2|GAB2_HUMAN GRB2-associated-binding protein 2 OS=Homo sapiens GN=GAB2 PE=1 SV=1;>sp|Q9UQC2-2|GAB2_HUMAN Isoform 2 of GRB2-associated-binding protein 2 OS=Homo sapiens GN=GAB2	_KPS(ph)TS(ph)S(ph)VTSDEKVDYVQVDK_	KPS(0.991)T(0.176)S(0.689)S(0.575)VT(0.335)S(0.235)DEKVDYVQVDK	KPS(20.39)T(-4.16)S(4.51)S(4.16)VT(-4.51)S(-6.65)DEKVDY(-51.76)VQVDK	1;2;3	S	3	364670000	343750000	87041000	432590000
0.231822	0.0416467	634	0.788059	6.77796	1.41149e-05	106.12	3	903.716	0.074169	NaN	NaN	Q9UQC2;Q9UQC2-2	Q9UQC2	Q9UQC2	GRB2-associated-binding protein 2	GAB2	>sp|Q9UQC2|GAB2_HUMAN GRB2-associated-binding protein 2 OS=Homo sapiens GN=GAB2 PE=1 SV=1;>sp|Q9UQC2-2|GAB2_HUMAN Isoform 2 of GRB2-associated-binding protein 2 OS=Homo sapiens GN=GAB2	_KPS(ph)TSS(ph)VT(ph)SDEKVDYVQVDKEK_	KPS(0.584)T(0.357)S(0.231)S(0.788)VT(0.542)S(0.497)DEKVDYVQVDKEK	KPS(2.63)T(-2.63)S(-6.78)S(6.78)VT(0.75)S(-0.75)DEKVDY(-31.04)VQVDKEK	1;3	S	6	265450000	67633000	183660000	674630000
1.88275	0.525249	636	0.831198	7.99579	1.41149e-05	120.11	3	877.061	0.042592	62.807	5.9054	Q9UQC2;Q9UQC2-2	Q9UQC2	Q9UQC2	GRB2-associated-binding protein 2	GAB2	>sp|Q9UQC2|GAB2_HUMAN GRB2-associated-binding protein 2 OS=Homo sapiens GN=GAB2 PE=1 SV=1;>sp|Q9UQC2-2|GAB2_HUMAN Isoform 2 of GRB2-associated-binding protein 2 OS=Homo sapiens GN=GAB2	_KPSTSSVT(ph)S(ph)DEKVDYVQVDKEK_	KPS(0.045)T(0.017)S(0.051)S(0.236)VT(0.831)S(0.819)DEKVDY(0.002)VQVDKEK	KPS(-16.06)T(-21.43)S(-15.16)S(-7.66)VT(8)S(7.66)DEKVDY(-29.39)VQVDKEK	1;2;3	T	8	453230000	415090000	62118000	418930000
1.73257	0.111721	637	0.973003	13.9061	1.41149e-05	120.11	3	903.716	0.028076	56.182	3.3468	Q9UQC2;Q9UQC2-2	Q9UQC2	Q9UQC2	GRB2-associated-binding protein 2	GAB2	>sp|Q9UQC2|GAB2_HUMAN GRB2-associated-binding protein 2 OS=Homo sapiens GN=GAB2 PE=1 SV=1;>sp|Q9UQC2-2|GAB2_HUMAN Isoform 2 of GRB2-associated-binding protein 2 OS=Homo sapiens GN=GAB2	_KPS(ph)TSS(ph)VTS(ph)DEKVDYVQVDKEK_	KPS(0.339)T(0.336)S(0.336)S(0.511)VT(0.506)S(0.973)DEKVDYVQVDKEK	KPS(0)T(0)S(0)S(0)VT(0)S(13.91)DEKVDY(-35.1)VQVDKEK	1;2;3	S	9	263470000	130370000	18914000	146980000
0.170073		643	0.999999	65.2983	0.0108625	139.11	4	638.056	0.22454	NaN	7.624	Q9UQC2;Q9UQC2-2	Q9UQC2	Q9UQC2	GRB2-associated-binding protein 2	GAB2	>sp|Q9UQC2|GAB2_HUMAN GRB2-associated-binding protein 2 OS=Homo sapiens GN=GAB2 PE=1 SV=1;>sp|Q9UQC2-2|GAB2_HUMAN Isoform 2 of GRB2-associated-binding protein 2 OS=Homo sapiens GN=GAB2	_KPSTSSVTSDEKVDY(ph)VQVDKEK_	KPSTSSVTSDEKVDY(1)VQVDKEK	KPS(-100.65)T(-100.65)S(-93.5)S(-93.5)VT(-65.3)S(-65.3)DEKVDY(65.3)VQVDKEK	1	Y	15	0	0	1565700	112120000
