# Supplementary material for: Alterations of Gab2 signalling complexes in imatinib and dasatinib treated chronic myeloid leukaemia cells
Source: Cell Commun Signal. 2013 Apr 22;11:30. doi: 10.1186/1478-811X-11-30 (PMC3640961; doi:10.1186/1478-811X-11-30)
Supplement: Additional file 3: Table S3 — Gab2 phosphorylation, dastanib compared to imatinib treatment. Phosphosite identification and quantification information is shown. SILAC Gab2 phosphosite ratios of DST treated cells compared to IM treated cells are depicted. [file 1478-811X-11-30-S3.xlsx]

## Sheet: phosphosites
id	Position	Dasa/Ima ratio Exp1	Dasa/Ima ratio Exp2	Dasa/Ima ratio average	StDev	Localization prob	PEP	Score	Charge	m/z	Mass error [ppm]	variability [%] Exp_1	variability [%] Exp_2	Proteins	Protein names	Gene names	Modified sequence	Phospho (STY) Probabilities	Phospho (STY) Score diffs	Number of Phospho (STY)	Amino acid	Sequence window	Position in peptide	Intensity M Exp_1	Intensity H Exp_1	Intensity L Exp_2	Intensity M Exp_2
161	2	0.45681		0.45681		0.999984	0.0103394	78.069	2	743.313	-0.39444	NaN	NaN	Q9UQC2	GRB2-associated-binding protein 2	GAB2	_(ac)S(ph)GGGDVVCTGWLR_	S(1)GGGDVVCTGWLR	S(47.94)GGGDVVCT(-47.94)GWLR	1	S	______________MSGGGDVVCTGWLRKSP	1	8222300	2047900	0	0
146	132	0.238946	0.18144	0.210193	0.0406629	0.825565	0.00297898	122.33	2	531.23	-0.78345	NaN	NaN	Q9UQC2;Q9UQC2-2;E9PJE2;E9PJ26	GRB2-associated-binding protein 2	GAB2;GAB2;GAB2	_NVS(ph)SAGHGPR_	NVS(0.826)S(0.174)AGHGPR	NVS(6.75)S(-6.75)AGHGPR	1	S	GFNQAEESTDSLRNVSSAGHGPRSSPAELSS	3	3799100	483150	2708300	247930
147	133	0.248607	0.551054	0.399831	0.213862	0.831789	0.00297898	117.86	2	531.23	-0.37835	18.81	NaN	Q9UQC2;Q9UQC2-2;E9PJE2;E9PJ26	GRB2-associated-binding protein 2	GAB2;GAB2;GAB2	_NVSS(ph)AGHGPR_	NVS(0.168)S(0.832)AGHGPR	NVS(-6.94)S(6.94)AGHGPR	1	S	FNQAEESTDSLRNVSSAGHGPRSSPAELSSS	4	6572700	853440	1011000	142090
148	140	0.482111	0.560361	0.521236	0.0553311	0.999489	3.0771e-41	221.85	3	907.743	0.65871	NaN	26.037	Q9UQC2;Q9UQC2-2;E9PJE2	GRB2-associated-binding protein 2	GAB2;GAB2	_NVSSAGHGPRS(ph)S(ph)PAELSSSSQHLLR_	NVSSAGHGPRS(0.999)S(1)PAELS(0.001)SSSQHLLR	NVS(-41.63)S(-41.14)AGHGPRS(34.83)S(36.42)PAELS(-34.83)S(-46.73)S(-52.14)S(-52.58)QHLLR	1;2	S	TDSLRNVSSAGHGPRSSPAELSSSSQHLLRE	11	7544400000	2226600000	5807400000	979580000
149	141	0.501268	0.617018	0.559143	0.0818478	0.999556	3.0771e-41	221.85	3	907.743	0.65871	34.264	NaN	Q9UQC2;Q9UQC2-2;E9PJE2	GRB2-associated-binding protein 2	GAB2;GAB2	_NVSSAGHGPRS(ph)S(ph)PAELSSSSQHLLR_	NVSSAGHGPRS(0.999)S(1)PAELS(0.001)SSSQHLLR	NVS(-41.63)S(-41.14)AGHGPRS(34.83)S(36.42)PAELS(-34.83)S(-46.73)S(-52.14)S(-52.58)QHLLR	1;2;3	S	DSLRNVSSAGHGPRSSPAELSSSSQHLLRER	12	8376400000	2445400000	4176600000	707050000
150	146	1.21868	1.3141	1.26639	0.0674704	0.910578	1.19405e-24	195.89	2	839.893	0.072707	NaN	NaN	Q9UQC2;Q9UQC2-2;E9PJE2	GRB2-associated-binding protein 2	GAB2;GAB2	_SSPAELS(ph)SSSQHLLR_	S(0.001)S(0.001)PAELS(0.911)S(0.039)S(0.021)S(0.028)QHLLR	S(-31.96)S(-31.96)PAELS(13.71)S(-13.71)S(-16.36)S(-15.05)QHLLR	1;3	S	VSSAGHGPRSSPAELSSSSQHLLRERKSSAP	7	2552100000	779340000	4191200	1525200
152	148	1.34085	1.3825	1.36168	0.0294482	0.832065	5.92957e-32	209.25	3	560.265	0.45702	NaN	2.2088	Q9UQC2;Q9UQC2-2;E9PJE2	GRB2-associated-binding protein 2	GAB2;GAB2	_SSPAELSSS(ph)SQHLLR_	SSPAELS(0.102)S(0.026)S(0.832)S(0.04)QHLLR	S(-67.92)S(-67.92)PAELS(-9.13)S(-15.06)S(9.13)S(-13.15)QHLLR	1;2	S	SAGHGPRSSPAELSSSSQHLLRERKSSAPSH	9	413800000	178730000	45971000	18091000
153	149	0.449203	0.512861	0.481032	0.0450132	0.971838	3.0771e-41	221.85	3	934.398	0.29631	40.413	NaN	Q9UQC2;Q9UQC2-2;E9PJE2	GRB2-associated-binding protein 2	GAB2;GAB2	_NVSSAGHGPRSS(ph)PAELS(ph)SSS(ph)QHLLR_	NVS(0.005)S(0.004)AGHGPRS(0.217)S(0.774)PAELS(0.514)S(0.135)S(0.379)S(0.972)QHLLR	NVS(-21.18)S(-21.18)AGHGPRS(-5.56)S(5.56)PAELS(1.26)S(-6.17)S(-1.26)S(15.77)QHLLR	1;2;3	S	AGHGPRSSPAELSSSSQHLLRERKSSAPSHS	20	156000000	22762000	194370000	37396000
157	210	0.827056	0.581355	0.704206	0.173736	0.999997	5.68272e-16	194.39	2	510.711	0.61747	4.5748	10.331	Q9UQC2;Q9UQC2-2	GRB2-associated-binding protein 2	GAB2	_SAS(ph)FSQGTR_	SAS(1)FSQGTR	S(-55.77)AS(55.77)FS(-61.89)QGT(-122.05)R	1;2	S	LHQCISRRAENARSASFSQGTRASFLMRSDT	3	1240700000	582470000	367060000	79549000
128	218	1.32209		1.32209		0.858048	0.00240182	118.19	2	767.36	-0.5484	9.9826	NaN	Q9UQC2;Q9UQC2-2	GRB2-associated-binding protein 2	GAB2	_AS(ph)FLMRSDTAVQK_	AS(0.858)FLMRS(0.141)DT(0.001)AVQK	AS(7.84)FLMRS(-7.84)DT(-29.42)AVQK	1	S	AENARSASFSQGTRASFLMRSDTAVQKLAQG	2	9967300	6666400	0	0
129	223	1.32812	1.32048	1.3243	0.00540099	0.999153	3.01531e-07	159.4	2	775.358	-0.64575	13.876	16.109	Q9UQC2;Q9UQC2-2	GRB2-associated-binding protein 2	GAB2	_ASFLM(ox)RS(ph)DTAVQK_	AS(0.001)FLMRS(0.999)DTAVQK	AS(-30.87)FLMRS(30.87)DT(-45.43)AVQK	1	S	SASFSQGTRASFLMRSDTAVQKLAQGNGHCV	7	662760000	422700000	398830000	175670000
452	225	1.14074		1.14074		0.99521	7.58098e-08	164.15	2	767.36	-0.073652	NaN	NaN	Q9UQC2;Q9UQC2-2	GRB2-associated-binding protein 2	GAB2	_ASFLMRSDT(ph)AVQK_	ASFLMRS(0.005)DT(0.995)AVQK	AS(-48.59)FLMRS(-23.19)DT(23.19)AVQK	1	T	SFSQGTRASFLMRSDTAVQKLAQGNGHCVNG	9	59930000	32434000	0	0
135	264	0.705195	0.309458	0.507327	0.279829	0.991111	2.85876e-09	164.2	2	915.894	-0.19566	16.99	13.392	Q9UQC2;Q9UQC2-2	GRB2-associated-binding protein 2	GAB2	_HNTEFRDS(ph)TYDLPR_	HNT(0.001)EFRDS(0.991)T(0.008)YDLPR	HNT(-31.29)EFRDS(20.85)T(-20.85)Y(-53.05)DLPR	1	S	YSLPKPSRHNTEFRDSTYDLPRSLASHGHTK	8	2414700000	978880000	693730000	74979000
465	278	0.892706	0.587831	0.740269	0.215579	0.975736	1.42584e-06	118.97	3	981.081	0.17262	NaN	NaN	Q9UQC2;Q9UQC2-2	GRB2-associated-binding protein 2	GAB2	_SLASHGHT(ph)KGSLTGS(ph)ETDNEDVYTFK_	S(0.004)LAS(0.007)HGHT(0.976)KGS(0.014)LT(0.099)GS(0.866)ET(0.034)DNEDVYTFK	S(-23.78)LAS(-21.66)HGHT(18.74)KGS(-18.74)LT(-9.45)GS(9.45)ET(-14.13)DNEDVY(-85.18)T(-63.97)FK	1;2	T	DSTYDLPRSLASHGHTKGSLTGSETDNEDVY	8	72537000	27429000	127120000	17465000
133	281	0.546651	0.344187	0.445419	0.143164	0.990172	1.42584e-06	100.44	3	701.581	-0.44432	32.457	NaN	Q9UQC2;Q9UQC2-2	GRB2-associated-binding protein 2	GAB2	_GS(ph)LT(ph)GSET(ph)DNEDVYTFK_	GS(0.99)LT(0.825)GS(0.36)ET(0.825)DNEDVYTFK	GS(18.14)LT(5.64)GS(-5.64)ET(5.64)DNEDVY(-63.78)T(-67.3)FK	1;2;3	S	YDLPRSLASHGHTKGSLTGSETDNEDVYTFK	2	308580000	87171000	289950000	64672000
454	283	1.09297	0.933012	1.01299	0.113106	0.825105	2.16621e-18	183.22	3	701.581	-0.44432	NaN	NaN	Q9UQC2;Q9UQC2-2	GRB2-associated-binding protein 2	GAB2	_GS(ph)LT(ph)GSET(ph)DNEDVYTFK_	GS(0.99)LT(0.825)GS(0.36)ET(0.825)DNEDVYTFK	GS(18.14)LT(5.64)GS(-5.64)ET(5.64)DNEDVY(-63.78)T(-67.3)FK	1;3	T	LPRSLASHGHTKGSLTGSETDNEDVYTFKTP	4	10481000	5087600	7043800	1929300
134	285	0.723648	0.923163	0.823406	0.141078	0.998107	1.48004e-155	324.03	2	971.901	-0.013463	14.008	22.347	Q9UQC2;Q9UQC2-2	GRB2-associated-binding protein 2	GAB2	_GSLTGS(ph)ETDNEDVYTFK_	GSLT(0.002)GS(0.998)ETDNEDVYTFK	GS(-37.09)LT(-27.9)GS(27.9)ET(-40.93)DNEDVY(-151.52)T(-154.72)FK	1;2;3	S	RSLASHGHTKGSLTGSETDNEDVYTFKTPSN	6	630530000	220310000	158080000	42432000
455	287	0.588739	0.537078	0.562909	0.0365299	0.995821	5.05843e-05	135.91	2	1051.87	-0.26163	12.282	12.883	Q9UQC2;Q9UQC2-2	GRB2-associated-binding protein 2	GAB2	_GSLT(ph)GS(ph)ET(ph)DNEDVYTFK_	GS(0.382)LT(0.625)GS(0.998)ET(0.996)DNEDVYTFK	GS(-2.17)LT(2.17)GS(24.97)ET(21.7)DNEDVY(-86.72)T(-102.12)FK	3	T	LASHGHTKGSLTGSETDNEDVYTFKTPSNTL	8	582840	154920	705530	136800
453	319	0.786763		0.786763		0.999962	0.00167676	110.38	3	914.435	1.2374	NaN	NaN	Q9UQC2;Q9UQC2-2	GRB2-associated-binding protein 2	GAB2	_EFGDLLVDNMDVPAT(ph)PLSAYQIPR_	EFGDLLVDNMDVPAT(1)PLSAYQIPR	EFGDLLVDNMDVPAT(45.23)PLS(-45.23)AY(-51.22)QIPR	1	T	REFGDLLVDNMDVPATPLSAYQIPRTFTLDK	15	7806800	3895500	0	0
584	324	1.15869	1.90747	1.53308	0.529466	0.944587	4.14016e-05	124.69	3	919.766	-0.36937	NaN	7.6513	Q9UQC2;Q9UQC2-2	GRB2-associated-binding protein 2	GAB2	_EFGDLLVDNM(ox)DVPATPLSAY(ph)QIPR_	EFGDLLVDNMDVPATPLS(0.055)AY(0.945)QIPR	EFGDLLVDNMDVPAT(-50.06)PLS(-12.32)AY(12.32)QIPR	1	Y	LLVDNMDVPATPLSAYQIPRTFTLDKNHNAM	20	533240	266970	1698400	1038000
467	329	0.603324		0.603324		0.778702	1.72833e-06	52.198	5	802.195	0.15578	NaN	NaN	Q9UQC2;Q9UQC2-2	GRB2-associated-binding protein 2	GAB2	_T(ph)FTLDKNHNAM(ox)TVATPGDSAIAPPPRPPKPSQAETPR_	T(0.779)FT(0.212)LDKNHNAMT(0.007)VAT(0.001)PGDSAIAPPPRPPKPSQAETPR	T(5.64)FT(-5.64)LDKNHNAMT(-20.35)VAT(-28.21)PGDS(-32.31)AIAPPPRPPKPS(-50.37)QAET(-51.24)PR	1	T	MDVPATPLSAYQIPRTFTLDKNHNAMTVATP	1	69503000	8990600	0	0
460	343	0.678599		0.678599		0.901164	0.0447716	53.033	5	802.195	-0.21902	22.056	NaN	Q9UQC2;Q9UQC2-2	GRB2-associated-binding protein 2	GAB2	_TFTLDKNHNAM(ox)TVAT(ph)PGDSAIAPPPRPPKPSQAETPR_	T(0.017)FT(0.017)LDKNHNAMT(0.054)VAT(0.901)PGDS(0.011)AIAPPPRPPKPSQAETPR	T(-17.32)FT(-17.32)LDKNHNAMT(-12.23)VAT(12.23)PGDS(-18.94)AIAPPPRPPKPS(-49.07)QAET(-51.44)PR	1	T	RTFTLDKNHNAMTVATPGDSAIAPPPRPPKP	15	76613000	11114000	0	0
164	368	0.69794	0.576205	0.637072	0.0860798	1	0.000404669	135.08	3	606.948	-0.24109	17.898	18.514	Q9UQC2;Q9UQC2-2	GRB2-associated-binding protein 2	GAB2	_WGS(ph)PQQRPPISENSR_	WGS(1)PQQRPPISENSR	WGS(71.1)PQQRPPIS(-71.1)ENS(-75.92)R	1	S	PRPPKPSQAETPRWGSPQQRPPISENSRSVA	3	1721500000	678790000	1461300000	241740000
466	385	1.05976	0.718494	0.889129	0.241314	1	0.0113176	125.97	2	525.776	-0.47352	NaN	NaN	Q9UQC2;Q9UQC2-2	GRB2-associated-binding protein 2	GAB2	_SVAAT(ph)IPRR_	SVAAT(1)IPRR	S(-86.19)VAAT(86.19)IPRR	1	T	QQRPPISENSRSVAATIPRRNTLPAMDNSRL	5	9949800	4509700	52456000	14670000
462	391	0.718244	0.634307	0.676276	0.0593522	1	6.48984e-11	188.39	2	677.8	-0.12134	16.433	12.976	Q9UQC2;Q9UQC2-2	GRB2-associated-binding protein 2	GAB2	_RNT(ph)LPAMDNSR_	RNT(1)LPAMDNSR	RNT(99.11)LPAMDNS(-99.11)R	1	T	SENSRSVAATIPRRNTLPAMDNSRLHRASSC	3	5194200000	2224700000	3271200000	713400000
130	404	1.02795	0.470753	0.74935	0.393996	0.859158	0.00246797	136.3	2	785.798	0.4692	NaN	10.901	Q9UQC2;Q9UQC2-2	GRB2-associated-binding protein 2	GAB2	_AS(ph)SCETYEYPQR_	AS(0.859)S(0.134)CET(0.006)YEYPQR	AS(8.06)S(-8.06)CET(-21.21)Y(-39.62)EY(-69.36)PQR	1	S	RNTLPAMDNSRLHRASSCETYEYPQRGGESA	2	708210000	307400000	400870000	57423000
131	405	0.699939	0.446114	0.573027	0.179481	0.970589	4.53082e-05	154.72	2	785.798	-0.38446	6.5186	7.9112	Q9UQC2;Q9UQC2-2	GRB2-associated-binding protein 2	GAB2	_ASS(ph)CETYEYPQR_	AS(0.029)S(0.971)CETYEYPQR	AS(-15.19)S(15.19)CET(-43.99)Y(-77.58)EY(-96.49)PQR	1	S	NTLPAMDNSRLHRASSCETYEYPQRGGESAG	3	1038100000	404920000	589770000	89158000
154	422	0.671158	0.505392	0.588275	0.117215	0.999301	8.26274e-27	196.71	2	824.85	0.92068	NaN	NaN	Q9UQC2;Q9UQC2-2	GRB2-associated-binding protein 2	GAB2	_S(ph)AESMSDGVGSFLPGK_	S(0.999)AES(0.001)MSDGVGSFLPGK	S(31.55)AES(-31.55)MS(-67.72)DGVGS(-108.52)FLPGK	1	S	ETYEYPQRGGESAGRSAESMSDGVGSFLPGK	1	25835000	12671000	44479000	9837700
155	425	1.05068	0.972349	1.01151	0.0553856	0.961702	1.82509e-12	186.98	2	824.85	0.33478	169.45	34.885	Q9UQC2;Q9UQC2-2	GRB2-associated-binding protein 2	GAB2	_SAES(ph)MSDGVGSFLPGK_	S(0.008)AES(0.962)MS(0.03)DGVGSFLPGK	S(-20.7)AES(15.04)MS(-15.04)DGVGS(-67.57)FLPGK	1	S	EYPQRGGESAGRSAESMSDGVGSFLPGKMIV	4	14573000	16815000	14735000	4148200
156	427		1.23458	1.23458		0.807097	0.000516152	127.32	2	832.847	-0.51327	NaN	NaN	Q9UQC2;Q9UQC2-2	GRB2-associated-binding protein 2	GAB2	_SAESM(ox)S(ph)DGVGSFLPGK_	S(0.119)AES(0.074)MS(0.807)DGVGSFLPGK	S(-8.32)AES(-10.38)MS(8.32)DGVGS(-57.01)FLPGK	1	S	PQRGGESAGRSAESMSDGVGSFLPGKMIVGR	6	0	0	7677700	1849200
158	443	0.754373	0.459548	0.60696	0.208472	0.861781	3.78183e-08	161.05	3	969.708	-0.8953	7.8026	25.573	Q9UQC2;Q9UQC2-2	GRB2-associated-binding protein 2	GAB2	_S(ph)DS(ph)TNSEDNYVPM(ox)NPGSSTLLAM(ox)ER_	S(0.862)DS(0.632)T(0.18)NS(0.154)EDNY(0.173)VPMNPGSSTLLAMER	S(13.2)DS(7.19)T(-7.19)NS(-8.15)EDNY(-7.19)VPMNPGS(-61.91)S(-58.6)T(-59.12)LLAMER	2	S	DGVGSFLPGKMIVGRSDSTNSEDNYVPMNPG	1	78016000	24856000	68126000	10736000
160	448	0.696515	0.646657	0.671586	0.0352551	0.874506	3.78183e-08	161.05	3	969.708	-0.50564	20.928	2.685	Q9UQC2;Q9UQC2-2	GRB2-associated-binding protein 2	GAB2	_S(ph)DSTNS(ph)EDNYVPM(ox)NPGSSTLLAM(ox)ER_	S(0.447)DS(0.455)T(0.193)NS(0.875)EDNY(0.03)VPMNPGSSTLLAMER	S(0)DS(0)T(-4.76)NS(10.13)EDNY(-14.62)VPMNPGS(-53.88)S(-53.88)T(-53.88)LLAMER	2;3	S	FLPGKMIVGRSDSTNSEDNYVPMNPGSSTLL	6	13292000	3252100	29417000	4962800
587	452	0.678821	0.603795	0.641308	0.053051	0.996984	0.000243035	89.462	3	959.045	0.46958	13.045	36.224	Q9UQC2;Q9UQC2-2	GRB2-associated-binding protein 2	GAB2	_S(ph)DSTNSEDNY(ph)VPMNPGSSTLLAMER_	S(0.314)DS(0.314)T(0.314)NS(0.061)EDNY(0.997)VPMNPGSSTLLAMER	S(0)DS(0)T(0)NS(-7.27)EDNY(25.68)VPMNPGS(-73.31)S(-73.31)T(-76.01)LLAMER	2	Y	KMIVGRSDSTNSEDNYVPMNPGSSTLLAMER	10	16580000	6557100	52998000	6369000
126	480	0.930982	0.56738	0.749181	0.257105	0.999868	2.76654e-08	126.42	3	1212.22	-0.67542	16.224	74.355	Q9UQC2;Q9UQC2-2	GRB2-associated-binding protein 2	GAB2	_AGDNSQSVYIPM(ox)S(ph)PGAHHFDSLGYPSTTLPVHR_	AGDNSQSVYIPMS(1)PGAHHFDSLGYPSTTLPVHR	AGDNS(-62.55)QS(-55.67)VY(-46.03)IPMS(42.79)PGAHHFDS(-42.79)LGY(-43.31)PS(-56.46)T(-60.79)T(-59.78)LPVHR	1	S	MERAGDNSQSVYIPMSPGAHHFDSLGYPSTT	13	377110000	241880000	457700000	99099000
127	488	1.20415	0.483163	0.843656	0.509815	0.891233	0.00103317	91.655	4	909.416	0.34298	NaN	NaN	Q9UQC2;Q9UQC2-2	GRB2-associated-binding protein 2	GAB2	_AGDNSQSVYIPM(ox)SPGAHHFDS(ph)LGYPSTTLPVHR_	AGDNSQS(0.001)VY(0.001)IPMS(0.076)PGAHHFDS(0.891)LGY(0.017)PS(0.004)T(0.004)T(0.006)LPVHR	AGDNS(-40.43)QS(-31.55)VY(-32.09)IPMS(-10.68)PGAHHFDS(10.68)LGY(-17.11)PS(-23.25)T(-23.25)T(-22.06)LPVHR	1;2	S	QSVYIPMSPGAHHFDSLGYPSTTLPVHRGPS	21	78728000	49305000	220330000	28016000
583	491		0.405392	0.405392		0.929465	0.000658901	95.319	4	905.417	-0.87856	NaN	7.1486	Q9UQC2;Q9UQC2-2	GRB2-associated-binding protein 2	GAB2	_AGDNSQSVYIPMSPGAHHFDSLGY(ph)PSTTLPVHR_	AGDNS(0.001)QS(0.002)VY(0.002)IPMS(0.037)PGAHHFDS(0.016)LGY(0.929)PS(0.012)T(0.001)TLPVHR	AGDNS(-31.16)QS(-26.38)VY(-26.96)IPMS(-13.95)PGAHHFDS(-17.71)LGY(13.95)PS(-19)T(-30.02)T(-45.89)LPVHR	1	Y	YIPMSPGAHHFDSLGYPSTTLPVHRGPSRGS	24	0	0	90435000	11789000
132	506	0.67436		0.67436		0.979348	0.00183332	125.51	2	835.904	-0.33014	NaN	NaN	Q9UQC2;Q9UQC2-2	GRB2-associated-binding protein 2	GAB2	_GPSRGS(ph)EIQPPPVNR_	GPS(0.021)RGS(0.979)EIQPPPVNR	GPS(-16.76)RGS(16.76)EIQPPPVNR	1	S	YPSTTLPVHRGPSRGSEIQPPPVNRNLKPDR	6	9507600	3794800	0	0
145	543	0.284792	0.460813	0.372802	0.124466	1	1.75551e-89	288.78	2	948.479	0.33229	33.033	67.026	Q9UQC2;Q9UQC2-2	GRB2-associated-binding protein 2	GAB2	_NNTVIDELPFKS(ph)PITK_	NNTVIDELPFKS(1)PITK	NNT(-203.57)VIDELPFKS(75.93)PIT(-75.93)K	1	S	LDLRNNTVIDELPFKSPITKSWSRANHTFNS	12	1267100000	177850000	915660000	143950000
142	622	0.813526	0.631988	0.722757	0.128367	0.937576	2.34113e-37	229.56	3	823.72	0.74965	33.621	29.883	Q9UQC2;Q9UQC2-2	GRB2-associated-binding protein 2	GAB2	_KSTGSVDYLALDFQPS(ph)SPSPHR_	KSTGSVDYLALDFQPS(0.938)S(0.052)PS(0.01)PHR	KS(-105.86)T(-105.86)GS(-105.86)VDY(-107.53)LALDFQPS(12.55)S(-12.55)PS(-19.59)PHR	1;2	S	KSTGSVDYLALDFQPSSPSPHRKPSTSSVTS	16	466930000	204150000	1280000000	249880000
143	623	0.86089	0.620783	0.740836	0.169781	0.990881	5.83693e-43	229.56	2	1171.03	0.18293	20.924	21.225	Q9UQC2;Q9UQC2-2	GRB2-associated-binding protein 2	GAB2	_STGSVDYLALDFQPSS(ph)PSPHR_	STGSVDYLALDFQPS(0.009)S(0.991)PSPHR	S(-128)T(-128)GS(-128)VDY(-175.61)LALDFQPS(-20.54)S(20.54)PS(-34.23)PHR	1;2	S	STGSVDYLALDFQPSSPSPHRKPSTSSVTSD	16	3340400000	1597600000	2146500000	462600000
144	625	1.0092	0.770211	0.889705	0.16899	0.802439	3.41115e-08	134.52	3	823.72	-0.020253	NaN	NaN	Q9UQC2;Q9UQC2-2	GRB2-associated-binding protein 2	GAB2	_KSTGSVDYLALDFQPSSPS(ph)PHR_	KSTGSVDYLALDFQPS(0.044)S(0.154)PS(0.802)PHR	KS(-85.72)T(-85.72)GS(-85.72)VDY(-80.79)LALDFQPS(-12.63)S(-7.17)PS(7.17)PHR	1	S	GSVDYLALDFQPSSPSPHRKPSTSSVTSDEK	19	410960000	210610000	53427000	12104000
136	631	1.134	0.649608	0.891805	0.342518	0.990979	1.34926e-05	116.73	3	818.004	0.21177	NaN	5.7748	Q9UQC2;Q9UQC2-2	GRB2-associated-binding protein 2	GAB2	_KPS(ph)TS(ph)S(ph)VTSDEKVDYVQVDK_	KPS(0.991)T(0.176)S(0.689)S(0.575)VT(0.335)S(0.235)DEKVDYVQVDK	KPS(20.39)T(-4.16)S(4.51)S(4.16)VT(-4.51)S(-6.65)DEKVDY(-51.76)VQVDK	1;2;3	S	ALDFQPSSPSPHRKPSTSSVTSDEKVDYVQV	3	765750000	343750000	334790000	87041000
138	634	0.512891	0.313012	0.412952	0.141336	0.788059	1.41149e-05	106.12	3	903.716	0.074169	NaN	NaN	Q9UQC2;Q9UQC2-2	GRB2-associated-binding protein 2	GAB2	_KPS(ph)TSS(ph)VT(ph)SDEKVDYVQVDKEK_	KPS(0.584)T(0.357)S(0.231)S(0.788)VT(0.542)S(0.497)DEKVDYVQVDKEK	KPS(2.63)T(-2.63)S(-6.78)S(6.78)VT(0.75)S(-0.75)DEKVDY(-31.04)VQVDKEK	1;3	S	FQPSSPSPHRKPSTSSVTSDEKVDYVQVDKE	6	326850000	67633000	573270000	183660000
458	636	1.30615	0.868825	1.08749	0.309236	0.831198	1.41149e-05	120.11	3	877.061	0.042592	11.065	3.8699	Q9UQC2;Q9UQC2-2	GRB2-associated-binding protein 2	GAB2	_KPSTSSVT(ph)S(ph)DEKVDYVQVDKEK_	KPS(0.045)T(0.017)S(0.051)S(0.236)VT(0.831)S(0.819)DEKVDY(0.002)VQVDKEK	KPS(-16.06)T(-21.43)S(-15.16)S(-7.66)VT(8)S(7.66)DEKVDY(-29.39)VQVDKEK	1;2;3	T	PSSPSPHRKPSTSSVTSDEKVDYVQVDKEKT	8	1014800000	415090000	269870000	62118000
139	637	1.35135	0.865392	1.10837	0.343623	0.973003	1.41149e-05	120.11	3	903.716	0.028076	3.9035	23.165	Q9UQC2;Q9UQC2-2	GRB2-associated-binding protein 2	GAB2	_KPS(ph)TSS(ph)VTS(ph)DEKVDYVQVDKEK_	KPS(0.339)T(0.336)S(0.336)S(0.511)VT(0.506)S(0.973)DEKVDYVQVDKEK	KPS(0)T(0)S(0)S(0)VT(0)S(13.91)DEKVDY(-35.1)VQVDKEK	1;2;3	S	SSPSPHRKPSTSSVTSDEKVDYVQVDKEKTQ	9	413230000	130370000	91249000	18914000
585	643		1.29401	1.29401		0.999999	0.0108625	139.11	4	638.056	0.22454	NaN	12.462	Q9UQC2;Q9UQC2-2	GRB2-associated-binding protein 2	GAB2	_KPSTSSVTSDEKVDY(ph)VQVDKEK_	KPSTSSVTSDEKVDY(1)VQVDKEK	KPS(-100.65)T(-100.65)S(-93.5)S(-93.5)VT(-65.3)S(-65.3)DEKVDY(65.3)VQVDKEK	1	Y	RKPSTSSVTSDEKVDYVQVDKEKTQALQNTM	15	0	0	4799400	1565700
