# Supplementary material for: Alterations of Gab2 signalling complexes in imatinib and dasatinib treated chronic myeloid leukaemia cells
Source: Cell Commun Signal. 2013 Apr 22;11:30. doi: 10.1186/1478-811X-11-30 (PMC3640961; doi:10.1186/1478-811X-11-30)
Supplement: Additional file 5: Table S5 — Gab2 protein-protein interactions, imatinib and dastanib compared to DMSO treatment. Protein identification and quantification information is shown. SILAC ratios of proteins identified in Gab2-HA immuno-precipitations of IM (1 μM) and DST (0.01 μM and 1 μM) treated versus DMSO treated cells are depicted. Proteins exhibiting inhibitor sensitive interactions are highlighted (p<0.05, BH corrected). [file 1478-811X-11-30-S5.xlsx]

## Sheet: Gab2 IP; 1µM; protein groups
log2 ratio Ima	Ima Stdev	log2 ratio Dasa	Dasa Stdev	Ima B significant_BH corrected	Dasa B significant BH corrected	Ima Significance B	Dasa Significance B	Proteins	Peptides	Unique peptides	Sequence coverage [%]	Experiment Exp_1	Experiment Exp_2	PEP	Ratio Ima variability [%] Exp_1	Ratio Dasa variability [%] Exp_1	Ratio Ima variability [%] Exp_2	Ratio Dasa variability [%] Exp_2	Intensity	Intensity Exp_1	Intensity Exp_2	Protein IDs	Protein names	Gene names	Fasta headers
-4.40271	0.00610012	-3.56782	0.00688871	+	+	4.14084e-110	2.34609e-44	2	48	1	78.4	170	213	0	83.817	134.87	78.006	123.52	47614000000	21742000000	25873000000	Q06124;H0YF12	Tyrosine-protein phosphatase non-receptor type 11	PTPN11	>sp|Q06124|PTN11_HUMAN Tyrosine-protein phosphatase non-receptor type 11 OS=Homo sapiens GN=PTPN11 PE=1 SV=2
-3.92103	0.00448154	-3.03688	0.0149966	+	+	9.35361e-88	1.0318e-32	13	16	4	37.3	36	31	4.28e-68	122.99	145.81	48.904	89.191	4650100000	2488500000	2161600000	P29353-6;P29353;B4DL02;P29353-7;P29353-2;P29353-5;Q5T182;E9PFM5;H0Y539;Q5T181;Q5T188;Q6S5L8;Q5T187	SHC-transforming protein 1	SHC1	>sp|P29353-6|SHC1_HUMAN Isoform 6 of SHC-transforming protein 1 OS=Homo sapiens GN=SHC1;>sp|P29353|SHC1_HUMAN SHC-transforming protein 1 OS=Homo sapiens GN=SHC1 PE=1 SV=4;>tr|B4DL02|B4DL02_HUMAN SHC-transforming protein 1 OS=Homo sapiens GN=SHC1 PE=2 SV=1;
-3.86252	NaN	-3.31973	NaN	+	+	2.61996e-47	3.90475e-40	1	3	3	17.8	5	4	2.66e-48	59.958	41.538	NaN	NaN	60974000	48498000	12476000	P12273	Prolactin-inducible protein	PIP	>sp|P12273|PIP_HUMAN Prolactin-inducible protein OS=Homo sapiens GN=PIP PE=1 SV=1
-3.54216	0.0176315	-2.50626	0.00925645	+	+	5.57927e-72	6.63775e-23	20	27	27	25.5	30	37	1.3e-140	71.345	123.07	61.098	69.767	1608800000	765120000	843720000	O15357;O15357-2;F5H3D8;H7BXR2;F5GY16;Q92835;Q92835-2;F5GXI6;Q92835-3;H7C292;H7C2V3;H0Y5Q9;Q7Z7G1;C9JTK2;Q7Z7G1-3;C9JF09;C9JLW2;H0YFZ4;D6RJB9;F5H588	Phosphatidylinositol 3,4,5-trisphosphate 5-phosphatase 2	INPPL1	>sp|O15357|SHIP2_HUMAN Phosphatidylinositol 3,4,5-trisphosphate 5-phosphatase 2 OS=Homo sapiens GN=INPPL1 PE=1 SV=2;>sp|O15357-2|SHIP2_HUMAN Isoform 2 of Phosphatidylinositol 3,4,5-trisphosphate 5-phosphatase 2 OS=Homo sapiens GN=INPPL1
-3.51318	NaN	-2.04651	NaN	+	+	2.15124e-39	4.2204e-16	2	2	2	10.5	NaN	3	1.17e-06	NaN	NaN	23.56	41.964	117760000	0	117760000	P46108;P46108-2	Adapter molecule crk	CRK	>sp|P46108|CRK_HUMAN Adapter molecule crk OS=Homo sapiens GN=CRK PE=1 SV=2;>sp|P46108-2|CRK_HUMAN Isoform Crk-I of Adapter molecule crk OS=Homo sapiens GN=CRK
-3.4278	0.00951532	-2.75617	0.0136803	+	+	1.56946e-67	2.68957e-27	2	18	17	34.3	18	19	8.95e-100	27.508	45.699	52.366	81.152	1460500000	579440000	881050000	O00459;E9PFP1	Phosphatidylinositol 3-kinase regulatory subunit beta	PIK3R2	>sp|O00459|P85B_HUMAN Phosphatidylinositol 3-kinase regulatory subunit beta OS=Homo sapiens GN=PIK3R2 PE=1 SV=2;>tr|E9PFP1|E9PFP1_HUMAN Phosphatidylinositol 3-kinase regulatory subunit beta OS=Homo sapiens GN=PIK3R2 PE=4 SV=1
-3.23221	0.00525303	-2.95344	0.0160118	+	+	2.94897e-60	4.75255e-31	17	17	16	37.6	20	24	0	45.598	48.139	61.321	86.432	2815300000	1387100000	1428200000	P27986-4;P27986;P27986-2;P27986-3;E7EX19;H0YBC2;F6TDL0;Q92569;E5RJY0;H0YB27;Q92569-2;E7EMU8;Q92569-3;Q5T4P3;E5RGI8;E5RHI0;P16885	Phosphatidylinositol 3-kinase regulatory subunit alpha	PIK3R1	>sp|P27986-4|P85A_HUMAN Isoform 4 of Phosphatidylinositol 3-kinase regulatory subunit alpha OS=Homo sapiens GN=PIK3R1;>sp|P27986|P85A_HUMAN Phosphatidylinositol 3-kinase regulatory subunit alpha OS=Homo sapiens GN=PIK3R1 PE=1 SV=2;>sp|P27986-2|P85A_HUMAN I
-3.2047	0.00480804	-2.74341	0.0107422	+	+	2.87642e-59	4.61049e-27	10	32	32	39.2	68	99	0	43.286	70.066	57.778	77.814	3854400000	1431600000	2422800000	P42338;H0Y871;Q68DL0;H7C565;H7C527;F8WDJ8;H9KV58;Q5SR50;O00329;C9JYX0	Phosphatidylinositol 4,5-bisphosphate 3-kinase catalytic subunit beta isoform	PIK3CB;DKFZp779K1237	>sp|P42338|PK3CB_HUMAN Phosphatidylinositol 4,5-bisphosphate 3-kinase catalytic subunit beta isoform OS=Homo sapiens GN=PIK3CB PE=1 SV=1;>tr|H0Y871|H0Y871_HUMAN Phosphatidylinositol 4,5-bisphosphate 3-kinase catalytic subunit beta isoform (Fragment) OS=Hom
-3.15946	0.0227603	-1.6772	0.0381017	+	+	3.85217e-32	3.04381e-11	1	4	3	9.3	3	3	1.04e-09	36.593	35.107	171.3	62.088	65519000	30671000	34848000	P98077	SHC-transforming protein 2	SHC2	>sp|P98077|SHC2_HUMAN SHC-transforming protein 2 OS=Homo sapiens GN=SHC2 PE=1 SV=4
-2.52441	NaN	-1.54924	NaN	+	+	4.90576e-21	8.84393e-10	1	2	2	19.4	3	1	0.00019964	102.39	166.04	NaN	NaN	16252000	14682000	1569800	P05109	Protein S100-A8	S100A8	>sp|P05109|S10A8_HUMAN Protein S100-A8 OS=Homo sapiens GN=S100A8 PE=1 SV=1
-1.8336	0.081917	-1.38377	0.124278	+	+	9.66533e-12	4.69578e-08	9	9	9	29.9	8	19	6.45e-107	11.891	21.714	16.907	27.04	547050000	148840000	398210000	P48729-2;P48729;Q71TU5;E7ETM0;D6REM4;H0Y9X2;Q8N752;D6RGE5;E5RG27	Casein kinase I isoform alpha	CSNK1A1	>sp|P48729-2|KC1A_HUMAN Isoform 2 of Casein kinase I isoform alpha OS=Homo sapiens GN=CSNK1A1;>sp|P48729|KC1A_HUMAN Casein kinase I isoform alpha OS=Homo sapiens GN=CSNK1A1 PE=1 SV=2;>tr|Q71TU5|Q71TU5_HUMAN Casein kinase 1, alpha 1, isoform CRA_g OS=Homo s
-1.36983	0.077526	-3.57548	0.00280158	+	+	3.59e-12	1.54486e-44	15	44	44	46.5	146	251	0	14.884	61.177	11.282	84.029	40001000000	11310000000	28692000000	P00519-2;P00519;H7C1H8;P42684;P42684-3;P42684-6;D1MPS6;P42684-2;P42684-5;P42684-10;P42684-7;P42684-4;P42684-9;P42684-8;H3BM20	Tyrosine-protein kinase ABL1	ABL1	>sp|P00519-2|ABL1_HUMAN Isoform IB of Tyrosine-protein kinase ABL1 OS=Homo sapiens GN=ABL1;>sp|P00519|ABL1_HUMAN Tyrosine-protein kinase ABL1 OS=Homo sapiens GN=ABL1 PE=1 SV=4;>tr|H7C1H8|H7C1H8_HUMAN Tyrosine-protein kinase ABL1 OS=Homo sapiens GN=ABL1 PE=
-1.35306	0.0522794	-3.5088	0.0012158	+	+	6.52823e-12	5.69089e-43	14	42	42	42.4	197	328	0	16.792	68.48	15.969	96.884	50016000000	13476000000	36540000000	P11274;P11274-2;H0Y2V4;A9UF05;A9UF01;E9PGJ4;A9UF04;H0Y554;E9PCM1;Q12979;Q12979-2;F5H8B3;B7Z683;E9PFN9	Breakpoint cluster region protein	BCR	>sp|P11274|BCR_HUMAN Breakpoint cluster region protein OS=Homo sapiens GN=BCR PE=1 SV=2;>sp|P11274-2|BCR_HUMAN Isoform 2 of Breakpoint cluster region protein OS=Homo sapiens GN=BCR;>tr|H0Y2V4|H0Y2V4_HUMAN Breakpoint cluster region protein OS=Homo sapiens G
-0.228446	NaN	-1.10675	NaN		+	0.440925	1.38296e-05	1	2	2	1.2	1	2	3.39e-09	NaN	NaN	9.1513	8.781	30394000	15413000	14981000	O75165	DnaJ homolog subfamily C member 13	DNAJC13	>sp|O75165|DJC13_HUMAN DnaJ homolog subfamily C member 13 OS=Homo sapiens GN=DNAJC13 PE=1 SV=5
-0.669547	0.490493	-1.10426	0.277776	+	+	0.000649793	1.00991e-05	2	22	22	83.9	224	186	0	16.928	25.635	24.705	68.171	132240000000	68321000000	63920000000	P62993;P62993-2	Growth factor receptor-bound protein 2	GRB2	>sp|P62993|GRB2_HUMAN Growth factor receptor-bound protein 2 OS=Homo sapiens GN=GRB2 PE=1 SV=1;>sp|P62993-2|GRB2_HUMAN Isoform 2 of Growth factor receptor-bound protein 2 OS=Homo sapiens GN=GRB2
-1.20437	0.365376	-1.04126	0.107645	+	+	8.85573e-06	4.45072e-05	3	4	3	25.3	6	7	2.49e-29	21.206	10.15	14.867	6.3857	195620000	93614000	102010000	P16949-2;P16949;A2A2D0	Stathmin	STMN1	>sp|P16949-2|STMN1_HUMAN Isoform 2 of Stathmin OS=Homo sapiens GN=STMN1;>sp|P16949|STMN1_HUMAN Stathmin OS=Homo sapiens GN=STMN1 PE=1 SV=3;>tr|A2A2D0|A2A2D0_HUMAN Stathmin (Fragment) OS=Homo sapiens GN=STMN1 PE=3 SV=1
-1.19708	0.29486	-0.919789	0.107948	+	+	1.00576e-05	0.000326343	4	2	1	10.2	2	2	2.11e-32	45.981	3.8798	0.84134	13.719	58356000	29164000	29192000	G3V110;Q93045;B7Z4N6;E5RGX5	Stathmin;Stathmin-2	STMN2	>tr|G3V110|G3V110_HUMAN Stathmin OS=Homo sapiens GN=STMN2 PE=3 SV=1;>sp|Q93045|STMN2_HUMAN Stathmin-2 OS=Homo sapiens GN=STMN2 PE=1 SV=3;>tr|B7Z4N6|B7Z4N6_HUMAN Stathmin OS=Homo sapiens GN=STMN2 PE=2 SV=1;>tr|E5RGX5|E5RGX5_HUMAN Stathmin OS=Homo sapiens GN
-0.813481	0.0237391	-0.900674	0.049037	+	+	3.50271e-05	0.000288562	3	13	6	44.9	21	20	5.99e-42	10.298	19.294	7.5031	19.141	1416200000	768630000	647560000	P19784;H3BSA1;H3BNI9	Casein kinase II subunit alpha	CSNK2A2	>sp|P19784|CSK22_HUMAN Casein kinase II subunit alpha OS=Homo sapiens GN=CSNK2A2 PE=1 SV=1;>tr|H3BSA1|H3BSA1_HUMAN Casein kinase II subunit alpha (Fragment) OS=Homo sapiens GN=CSNK2A2 PE=4 SV=1
-0.732759	0.096964	0.87938	0.6398		+	0.00761816	0.000212431	2	8	8	70.1	13	13	5.59e-93	10.037	9.8407	14.912	8.8347	348220000	206270000	141950000	A2VDF0;A2VDF0-2	Fucose mutarotase	C10orf125	>sp|A2VDF0|FUCM_HUMAN Fucose mutarotase OS=Homo sapiens GN=C10orf125 PE=1 SV=2;>sp|A2VDF0-2|FUCM_HUMAN Isoform 2 of Fucose mutarotase OS=Homo sapiens GN=C10orf125
-0.0705227	0.122682	0.929407	0.604447		+	0.860052	9.30554e-05	8	4	4	27.3	15	15	6.46e-98	9.7198	21.937	11.896	36.151	773420000	373820000	399600000	O14925;B1APJ0;E9PB91;Q5SRD1;H0Y6X5;C9JSY4;C9JV18;E7EP42	Mitochondrial import inner membrane translocase subunit Tim23;Putative mitochondrial import inner membrane translocase subunit Tim23B	TIMM23;TIMM23B	>sp|O14925|TIM23_HUMAN Mitochondrial import inner membrane translocase subunit Tim23 OS=Homo sapiens GN=TIMM23 PE=1 SV=1;>tr|B1APJ0|B1APJ0_HUMAN Mitochondrial import inner membrane translocase subunit Tim23 OS=Homo sapiens GN=TIMM23 PE=2 SV=1;>tr|E9PB91|E9
-0.201009	0.815427	1.07311	0.434508		+	0.298461	4.76619e-08	1	9	1	58.7	11	7	4.98e-142	22.481	10.126	6.2989	3.5674	5130800000	3692800000	1437900000	P57053	Histone H2B type F-S	H2BFS	>sp|P57053|H2BFS_HUMAN Histone H2B type F-S OS=Homo sapiens GN=H2BFS PE=1 SV=2
-0.158807	0.791387	1.13314	0.511617		+	0.408661	7.68696e-09	8	9	2	58.7	47	30	9.01e-139	11.005	8.2132	9.7748	16.082	15838000000	11542000000	4296100000	P06899;P23527;P33778;Q16778;Q8N257;Q6DN03;Q6DRA6;Q96A08	Histone H2B type 1-J;Histone H2B type 1-O;Histone H2B type 1-B;Histone H2B type 2-E;Histone H2B type 3-B	HIST1H2BJ;HIST1H2BO;HIST1H2BB;HIST2H2BE;HIST3H2BB	>sp|P06899|H2B1J_HUMAN Histone H2B type 1-J OS=Homo sapiens GN=HIST1H2BJ PE=1 SV=3;>sp|P23527|H2B1O_HUMAN Histone H2B type 1-O OS=Homo sapiens GN=HIST1H2BO PE=1 SV=3;>sp|P33778|H2B1B_HUMAN Histone H2B type 1-B OS=Homo sapiens GN=HIST1H2BB PE=1 SV=2;>sp|Q16
-0.0870913	0.126445	1.13645	0.100417		+	0.811368	2.00018e-06	5	2	2	2.3	4	2	0.00034983	38.877	34.965	22.367	47.387	41627000	21691000	19936000	Q14697-2;Q14697;E9PKU7;F5H6X6;E9PNH1	Neutral alpha-glucosidase AB	GANAB	>sp|Q14697-2|GANAB_HUMAN Isoform 2 of Neutral alpha-glucosidase AB OS=Homo sapiens GN=GANAB;>sp|Q14697|GANAB_HUMAN Neutral alpha-glucosidase AB OS=Homo sapiens GN=GANAB PE=1 SV=3;>tr|E9PKU7|E9PKU7_HUMAN Neutral alpha-glucosidase AB OS=Homo sapiens GN=GANAB
-0.589174	NaN	1.14928	NaN		+	0.0333221	1.5415e-06	4	2	2	6.9	NaN	3	0.00012543	NaN	NaN	22.651	35.815	6471100	0	6471100	Q9BUB7;Q9BUB7-2;D4PHA6;E9PDY9	Transmembrane protein 70, mitochondrial	TMEM70	>sp|Q9BUB7|TMM70_HUMAN Transmembrane protein 70, mitochondrial OS=Homo sapiens GN=TMEM70 PE=1 SV=2;>sp|Q9BUB7-2|TMM70_HUMAN Isoform 2 of Transmembrane protein 70, mitochondrial OS=Homo sapiens GN=TMEM70;>tr|D4PHA6|D4PHA6_HUMAN Transmembrane protein 70, mit
-0.176152	0.810588	1.1501	0.551619		+	0.360722	4.50966e-09	10	6	2	35.4	26	19	1.16e-143	18.737	18.071	17.993	13.983	13469000000	10512000000	2956900000	P0C0S8;P20671;Q6FI13;Q16777;Q9BTM1;Q96KK5;Q99878;C9JE22;Q9BTM1-2;H0YFX9	Histone H2A type 1;Histone H2A type 1-D;Histone H2A type 2-A;Histone H2A type 2-C;Histone H2A.J;Histone H2A type 1-H;Histone H2A type 1-J;Histone H2A	HIST1H2AG;HIST1H2AD;HIST2H2AA3;HIST2H2AC;H2AFJ;HIST1H2AH;HIST1H2AJ	>sp|P0C0S8|H2A1_HUMAN Histone H2A type 1 OS=Homo sapiens GN=HIST1H2AG PE=1 SV=2;>sp|P20671|H2A1D_HUMAN Histone H2A type 1-D OS=Homo sapiens GN=HIST1H2AD PE=1 SV=2;>sp|Q6FI13|H2A2A_HUMAN Histone H2A type 2-A OS=Homo sapiens GN=HIST2H2AA3 PE=1 SV=3;>sp|Q1677
-0.175211	0.105635	1.1788	0.717524		+	0.568483	8.37889e-07	2	2	2	13.1	2	3	2.62e-07	5.8867	4.9039	1.0696	90.7	19176000	9142100	10034000	Q8N5M9;F5H711	Protein jagunal homolog 1	JAGN1	>sp|Q8N5M9|JAGN1_HUMAN Protein jagunal homolog 1 OS=Homo sapiens GN=JAGN1 PE=1 SV=1;>tr|F5H711|F5H711_HUMAN Protein jagunal homolog 1 OS=Homo sapiens GN=JAGN1 PE=4 SV=1
-0.0857319	0.918066	1.26748	0.760262		+	0.815337	1.2339e-07	3	5	1	35.4	3	2	6.16e-109	7.6117	2.29	2.1858	18.195	86495000	78293000	8202100	P04908;Q7L7L0;Q93077	Histone H2A type 1-B/E;Histone H2A type 3;Histone H2A type 1-C	HIST1H2AB;HIST3H2A;HIST1H2AC	>sp|P04908|H2A1B_HUMAN Histone H2A type 1-B/E OS=Homo sapiens GN=HIST1H2AB PE=1 SV=2;>sp|Q7L7L0|H2A3_HUMAN Histone H2A type 3 OS=Homo sapiens GN=HIST3H2A PE=1 SV=3;>sp|Q93077|H2A1C_HUMAN Histone H2A type 1-C OS=Homo sapiens GN=HIST1H2AC PE=1 SV=3
0.0532284	0.955378	1.31886	0.883322		+	0.718367	3.83654e-08	2	4	1	25	2	2	4.26e-12	4.9884	9.7336	0.52216	4.8591	338280000	238380000	99899000	Q5TEC6;Q6NXT2	Histone H3;Histone H3.3C	HIST2H3PS2;H3F3C	>tr|Q5TEC6|Q5TEC6_HUMAN Histone H3 OS=Homo sapiens GN=HIST2H3PS2 PE=3 SV=1;>sp|Q6NXT2|H3C_HUMAN Histone H3.3C OS=Homo sapiens GN=H3F3C PE=1 SV=3
-0.0940142	0.90281	1.33562	0.816893		+	0.618144	7.97146e-12	1	6	6	51.5	16	15	1.36e-43	13.931	7.0395	17.952	20.731	1068200000	816520000	251710000	P62805	Histone H4	HIST1H4A	>sp|P62805|H4_HUMAN Histone H4 OS=Homo sapiens GN=HIST1H4A PE=1 SV=2
0.0918758	0.917278	1.37635	0.913573		+	0.628114	1.75018e-12	1	6	1	48.5	19	13	1.13e-26	17.417	6.8914	6.9842	12.404	7581400000	5329500000	2251900000	Q71DI3	Histone H3.2	HIST2H3A	>sp|Q71DI3|H32_HUMAN Histone H3.2 OS=Homo sapiens GN=HIST2H3A PE=1 SV=3
-1.36	NaN	0.795767	NaN	+	+	4.92855e-07	0.000772807	9	3	1	20.3	2	3	9.97e-11	7.5427	40.715	NaN	NaN	38125000	25164000	12961000	P0C0S5;Q71UI9;C9J0D1;Q71UI9-2;A6NKY0;A6NFA8;C9J386;F5H4B2;A8MQC5	Histone H2A.Z;Histone H2A.V;Histone H2A	H2AFZ;H2AFV	>sp|P0C0S5|H2AZ_HUMAN Histone H2A.Z OS=Homo sapiens GN=H2AFZ PE=1 SV=2;>sp|Q71UI9|H2AV_HUMAN Histone H2A.V OS=Homo sapiens GN=H2AFV PE=1 SV=3;>tr|C9J0D1|C9J0D1_HUMAN Histone H2A OS=Homo sapiens GN=H2AFV PE=3 SV=1;>sp|Q71UI9-2|H2AV_HUMAN Isoform 2 of Histon
-0.662561	0.649102	-0.797291	0.0725074			0.0162008	0.00193525	2	3	3	25.2	6	5	2.54e-31	25.306	33.856	24.277	10.346	219700000	116710000	103000000	Q9Y6H1;Q5T1J5	Coiled-coil-helix-coiled-coil-helix domain-containing protein 2, mitochondrial;Putative coiled-coil-helix-coiled-coil-helix domain-containing protein CHCHD2P9, mitochondrial	CHCHD2;CHCHD2P9	>sp|Q9Y6H1|CHCH2_HUMAN Coiled-coil-helix-coiled-coil-helix domain-containing protein 2, mitochondrial OS=Homo sapiens GN=CHCHD2 PE=1 SV=1;>sp|Q5T1J5|CHCH9_HUMAN Putative coiled-coil-helix-coiled-coil-helix domain-containing protein CHCHD2P9, mitochondrial
-0.283381	0.677837	-0.77106	0.192311			0.328385	0.00275046	7	4	4	27.6	5	8	1.02e-38	19.86	29.632	13.849	19.562	187700000	93550000	94150000	Q8N4L2;E5RFT4;E5RIY0;Q86T03-2;Q86T03;E5RIP9;E5RJC2	Transmembrane protein 55A	TMEM55A	>sp|Q8N4L2|TM55A_HUMAN Transmembrane protein 55A OS=Homo sapiens GN=TMEM55A PE=2 SV=1;>tr|E5RFT4|E5RFT4_HUMAN Transmembrane protein 55A (Fragment) OS=Homo sapiens GN=TMEM55A PE=4 SV=1;>tr|E5RIY0|E5RIY0_HUMAN Transmembrane protein 55A OS=Homo sapiens GN=TME
-0.697871	0.0678925	-0.762153	0.0818511	+		0.000380555	0.00201473	4	15	14	53.7	30	33	5.33e-112	10.957	10.698	10.549	22.824	4109000000	2443300000	1665700000	Q5U5J2;P68400;E7EU96;P68400-2	Casein kinase II subunit alpha	CSNK2A1	>tr|Q5U5J2|Q5U5J2_HUMAN CSNK2A1 protein OS=Homo sapiens GN=CSNK2A1 PE=1 SV=1;>sp|P68400|CSK21_HUMAN Casein kinase II subunit alpha OS=Homo sapiens GN=CSNK2A1 PE=1 SV=1;>tr|E7EU96|E7EU96_HUMAN Casein kinase II subunit alpha OS=Homo sapiens GN=CSNK2A1 PE=4 S
-0.749592	0.690525	-0.716111	0.0971459			0.00629721	0.00555445	5	5	5	12.9	5	5	6.94e-33	6.6373	8.1164	22.435	16.877	144840000	79457000	65380000	P00558;B7Z7A9;B4E1H9;B4DHM5;E7ERH5	Phosphoglycerate kinase 1;Phosphoglycerate kinase	PGK1	>sp|P00558|PGK1_HUMAN Phosphoglycerate kinase 1 OS=Homo sapiens GN=PGK1 PE=1 SV=3;>tr|B7Z7A9|B7Z7A9_HUMAN Phosphoglycerate kinase OS=Homo sapiens GN=PGK1 PE=2 SV=1;>tr|B4E1H9|B4E1H9_HUMAN Phosphoglycerate kinase OS=Homo sapiens GN=PGK1 PE=2 SV=1;>tr|B4DHM5
-0.0429133	NaN	-0.706859	NaN			0.94228	0.00622442	2	3	3	10.4	1	4	4.12e-07	NaN	NaN	5.7057	79.294	28671000	7593000	21078000	P37837;F2Z393	Transaldolase	TALDO1	>sp|P37837|TALDO_HUMAN Transaldolase OS=Homo sapiens GN=TALDO1 PE=1 SV=2;>tr|F2Z393|F2Z393_HUMAN Transaldolase OS=Homo sapiens GN=TALDO1 PE=3 SV=1
-0.672079	0.114405	-0.638715	0.0755464	+		0.00061993	0.00907413	3	5	5	34.6	7	7	1.53e-23	14.79	15.56	16.646	23.414	1201000000	713640000	487320000	Q5SRQ6;P67870;Q5SRQ3	Casein kinase II subunit beta	CSNK2B	>tr|Q5SRQ6|Q5SRQ6_HUMAN Casein kinase 2 beta polypeptide OS=Homo sapiens GN=CSNK2B PE=4 SV=2;>sp|P67870|CSK2B_HUMAN Casein kinase II subunit beta OS=Homo sapiens GN=CSNK2B PE=1 SV=1;>tr|Q5SRQ3|Q5SRQ3_HUMAN Casein kinase 2 beta polypeptide OS=Homo sapiens G
-1.04643	0.438344	-0.637496	0.19354	+		1.05791e-07	0.00920028	2	19	19	88.7	116	118	0	17.21	11.067	13.783	30.926	76538000000	39784000000	36754000000	P10768;H7BZT7	S-formylglutathione hydrolase	ESD	>sp|P10768|ESTD_HUMAN S-formylglutathione hydrolase OS=Homo sapiens GN=ESD PE=1 SV=2;>tr|H7BZT7|H7BZT7_HUMAN S-formylglutathione hydrolase (Fragment) OS=Homo sapiens GN=ESD PE=4 SV=1
-1.91767	NaN	0.142576	NaN	+		1.02008e-12	0.486858	1	2	2	6	2	1	2.63e-05	17.468	6.5459	NaN	NaN	22769000	12942000	9826800	A6NM28	Zinc finger protein 92 homolog	ZFP92	>sp|A6NM28|ZFP92_HUMAN Zinc finger protein 92 homolog OS=Homo sapiens GN=ZFP92 PE=2 SV=3
-1.80689	NaN	-0.184988	NaN	+		1.93473e-11	0.526392	6	2	2	5.9	2	NaN	7.6e-09	61.068	17.772	NaN	NaN	13002000	13002000	0	P35659;B4DFG0;P35659-2;H0Y8X0;D6RDA2;D6R9L5	Protein DEK	DEK	>sp|P35659|DEK_HUMAN Protein DEK OS=Homo sapiens GN=DEK PE=1 SV=1;>tr|B4DFG0|B4DFG0_HUMAN Protein DEK OS=Homo sapiens GN=DEK PE=2 SV=1;>sp|P35659-2|DEK_HUMAN Isoform 2 of Protein DEK OS=Homo sapiens GN=DEK;>tr|H0Y8X0|H0Y8X0_HUMAN Protein DEK (Fragment) OS=
-1.69792	NaN	0.277267	NaN	+		2.96116e-10	0.213032	17	2	2	5.1	2	NaN	1.49e-30	3.0615	28.791	NaN	NaN	18716000	18716000	0	A8MXP9;P43243;D6REM6;D6R991;P43243-2;B3KM87;H0Y8T4;D6RIA2;D6RE02;D6RBK5;D6RBI2;D6R8Z5;D6REK4;D6RCM3;D6RBS2;D6R9F3;D6RB45	Matrin-3	MATR3	>tr|A8MXP9|A8MXP9_HUMAN Matrin-3 OS=Homo sapiens GN=MATR3 PE=4 SV=1;>sp|P43243|MATR3_HUMAN Matrin-3 OS=Homo sapiens GN=MATR3 PE=1 SV=2;>tr|D6REM6|D6REM6_HUMAN Matrin-3 OS=Homo sapiens GN=MATR3 PE=4 SV=1;>tr|D6R991|D6R991_HUMAN Matrin-3 (Fragment) OS=Homo s
-1.67724	NaN	-0.307738	NaN	+		4.87905e-10	0.259327	3	2	2	6.6	3	1	1.77e-05	1.4617	13.058	NaN	NaN	11771000	11771000	0	P14866;A6NIT8;B4DPK8	Heterogeneous nuclear ribonucleoprotein L	HNRNPL	>sp|P14866|HNRPL_HUMAN Heterogeneous nuclear ribonucleoprotein L OS=Homo sapiens GN=HNRNPL PE=1 SV=2;>tr|A6NIT8|A6NIT8_HUMAN Heterogeneous nuclear ribonucleoprotein L OS=Homo sapiens GN=HNRNPL PE=2 SV=1;>tr|B4DPK8|B4DPK8_HUMAN Heterogeneous nuclear ribonuc
-1.52179	NaN	0.359111	NaN	+		1.72081e-08	0.114233	3	4	1	32.2	5	1	4.35e-56	9.8103	7.2109	NaN	NaN	293140000	289150000	3989100	P16104;Q96QV6;Q8IUE6	Histone H2A.x;Histone H2A type 1-A;Histone H2A type 2-B	H2AFX;HIST1H2AA;HIST2H2AB	>sp|P16104|H2AX_HUMAN Histone H2A.x OS=Homo sapiens GN=H2AFX PE=1 SV=2;>sp|Q96QV6|H2A1A_HUMAN Histone H2A type 1-A OS=Homo sapiens GN=HIST1H2AA PE=1 SV=3;>sp|Q8IUE6|H2A2B_HUMAN Histone H2A type 2-B OS=Homo sapiens GN=HIST2H2AB PE=1 SV=3
-1.43632	NaN	-0.0764181	NaN	+		1.05907e-07	0.844466	2	2	2	1.5	3	2	2.48e-05	6.5568	3.7225	NaN	NaN	5371600	5371600	0	Q9NYU2;Q9NYU2-2	UDP-glucose:glycoprotein glucosyltransferase 1	UGGT1	>sp|Q9NYU2|UGGG1_HUMAN UDP-glucose:glycoprotein glucosyltransferase 1 OS=Homo sapiens GN=UGGT1 PE=1 SV=3;>sp|Q9NYU2-2|UGGG1_HUMAN Isoform 2 of UDP-glucose:glycoprotein glucosyltransferase 1 OS=Homo sapiens GN=UGGT1
0.813308	NaN	-0.0230927	NaN	+		8.66872e-05	0.984942	1	2	2	14.2	1	2	0.00023878	NaN	NaN	5.7619	6.2543	20495000	4055400	16439000	P12829	Myosin light chain 4	MYL4	>sp|P12829|MYL4_HUMAN Myosin light chain 4 OS=Homo sapiens GN=MYL4 PE=1 SV=3
0.33223	NaN	-0.0118372	NaN			0.0951069	0.948309	4	2	2	4.7	NaN	2	0.00018082	NaN	NaN	6.5776	58.912	45467000	0	45467000	Q68E01;Q68E01-2;Q68E01-3;Q68E01-4	Integrator complex subunit 3	INTS3	>sp|Q68E01|INT3_HUMAN Integrator complex subunit 3 OS=Homo sapiens GN=INTS3 PE=1 SV=1;>sp|Q68E01-2|INT3_HUMAN Isoform 2 of Integrator complex subunit 3 OS=Homo sapiens GN=INTS3;>sp|Q68E01-3|INT3_HUMAN Isoform 3 of Integrator complex subunit 3 OS=Homo sapie
0.891245	NaN	0.151645	NaN	+		1.78179e-05	0.463958	13	2	2	9.5	NaN	2	9.62e-05	NaN	NaN	9.8928	32.844	6859400	0	6859400	Q5LJA9;Q5LJA5;Q9Y5K5;Q9Y5K5-3;Q9Y5K5-4;E7EQ55;E9PGR0;Q9Y5K5-2;Q5LJB0;H0Y6Y4;B7Z9U9;B4DW59;H0Y4E0	Ubiquitin carboxyl-terminal hydrolase isozyme L5	UCHL5	>tr|Q5LJA9|Q5LJA9_HUMAN Ubiquitin carboxyl-terminal hydrolase L5 (Fragment) OS=Homo sapiens GN=UCHL5 PE=2 SV=1;>tr|Q5LJA5|Q5LJA5_HUMAN Ubiquitin carboxyl-terminal hydrolase L5 OS=Homo sapiens GN=UCHL5 PE=2 SV=1;>sp|Q9Y5K5|UCHL5_HUMAN Ubiquitin carboxyl-ter
0.263505	NaN	0.18345	NaN			0.178058	0.388572	2	3	3	8.8	1	3	5.65e-08	NaN	NaN	11.612	28.299	49771000	9643800	40127000	O00231;H7C067	26S proteasome non-ATPase regulatory subunit 11	PSMD11	>sp|O00231|PSD11_HUMAN 26S proteasome non-ATPase regulatory subunit 11 OS=Homo sapiens GN=PSMD11 PE=1 SV=3
0.306174	NaN	0.278656	NaN			0.121898	0.210955	6	2	2	6.1	1	2	3.79e-05	NaN	NaN	26.986	3.9891	12711000	3957700	8753100	C9IZE4;Q15008;Q6UV22;E9PHI9;C9J7B7;H7C531	26S proteasome non-ATPase regulatory subunit 6	PSMD6	>tr|C9IZE4|C9IZE4_HUMAN 26S proteasome non-ATPase regulatory subunit 6 OS=Homo sapiens GN=PSMD6 PE=4 SV=1;>sp|Q15008|PSMD6_HUMAN 26S proteasome non-ATPase regulatory subunit 6 OS=Homo sapiens GN=PSMD6 PE=1 SV=1;>tr|Q6UV22|Q6UV22_HUMAN 26S proteasome non-AT
0.31445	NaN	0.464001	NaN			0.112814	0.0446727	4	2	2	11.2	1	3	1.15e-05	NaN	NaN	15.219	13.35	12975000	1656100	11319000	H0Y886;O43674;E7EWP0;O43674-2	NADH dehydrogenase [ubiquinone] 1 beta subcomplex subunit 5, mitochondrial	NDUFB5	>tr|H0Y886|H0Y886_HUMAN NADH dehydrogenase [ubiquinone] 1 beta subcomplex subunit 5, mitochondrial (Fragment) OS=Homo sapiens GN=NDUFB5 PE=4 SV=1;>sp|O43674|NDUB5_HUMAN NADH dehydrogenase [ubiquinone] 1 beta subcomplex subunit 5, mitochondrial OS=Homo sapi
0.383805	NaN	0.684543	NaN			0.0560151	0.00363497	4	2	2	17.2	1	2	1.15e-06	NaN	NaN	17.978	12.05	5023900	2496000	2527800	Q9UI09;F8VRD8;F8VQS7;F8VXI1	NADH dehydrogenase [ubiquinone] 1 alpha subcomplex subunit 12	NDUFA12	>sp|Q9UI09|NDUAC_HUMAN NADH dehydrogenase [ubiquinone] 1 alpha subcomplex subunit 12 OS=Homo sapiens GN=NDUFA12 PE=1 SV=1;>tr|F8VRD8|F8VRD8_HUMAN NADH dehydrogenase [ubiquinone] 1 alpha subcomplex subunit 12 OS=Homo sapiens GN=NDUFA12 PE=4 SV=1;>tr|F8VQS7|
0.083993	NaN	-0.78912	NaN			0.613618	0.00216161	5	2	2	7.6	1	2	3.77e-06	NaN	NaN	13.018	2.2698	16183000	5788900	10394000	Q9NPJ8-3;Q9NPJ8-2;Q9NPJ8;Q9UKK6;Q9NPJ8-4	NTF2-related export protein 2;NTF2-related export protein 1	NXT2;NXT1	>sp|Q9NPJ8-3|NXT2_HUMAN Isoform 3 of NTF2-related export protein 2 OS=Homo sapiens GN=NXT2;>sp|Q9NPJ8-2|NXT2_HUMAN Isoform 2 of NTF2-related export protein 2 OS=Homo sapiens GN=NXT2;>sp|Q9NPJ8|NXT2_HUMAN NTF2-related export protein 2 OS=Homo sapiens GN=NXT
-0.239395	0.330283	-0.743366	0.0394602			0.416886	0.00394187	3	3	3	30.1	2	3	8.68e-11	28.217	22.357	38.755	9.1759	9502600	4417700	5084900	Q13526;E7EQR5;Q49AR7	Peptidyl-prolyl cis-trans isomerase NIMA-interacting 1	PIN1	>sp|Q13526|PIN1_HUMAN Peptidyl-prolyl cis-trans isomerase NIMA-interacting 1 OS=Homo sapiens GN=PIN1 PE=1 SV=1
0.0986728	0.282022	-0.733978	0.132392			0.566131	0.00444171	7	2	2	4.6	2	2	2.8e-05	5.5356	27.067	91.435	193.98	363710000	172730000	190980000	Q9H0H5;F8VRD2;F8VWY4;F8W1E5;F8VV37;F8W1T4;F8VQZ5	Rac GTPase-activating protein 1	RACGAP1	>sp|Q9H0H5|RGAP1_HUMAN Rac GTPase-activating protein 1 OS=Homo sapiens GN=RACGAP1 PE=1 SV=1;>tr|F8VRD2|F8VRD2_HUMAN Rac GTPase-activating protein 1 (Fragment) OS=Homo sapiens GN=RACGAP1 PE=4 SV=1;>tr|F8VWY4|F8VWY4_HUMAN Rac GTPase-activating protein 1 (Fra
0.43182	0.745452	-0.725966	0.374986			0.0178136	0.00320163	3	27	20	66.9	138	132	0	18.38	33.88	29.774	51.161	52072000000	32378000000	19694000000	P27348;B4DMT8;E9PG15	14-3-3 protein theta	YWHAQ	>sp|P27348|1433T_HUMAN 14-3-3 protein theta OS=Homo sapiens GN=YWHAQ PE=1 SV=1;>tr|B4DMT8|B4DMT8_HUMAN 14-3-3 protein theta OS=Homo sapiens GN=YWHAQ PE=2 SV=1;>tr|E9PG15|E9PG15_HUMAN 14-3-3 protein theta (Fragment) OS=Homo sapiens GN=YWHAQ PE=4 SV=1
-0.47107	0.330258	-0.703415	0.048286			0.0922376	0.00649186	4	3	3	20	8	4	4.25e-86	15.6	12.552	13.28	4.0595	316060000	195450000	120610000	Q15185;B4DP11;B4DP21;B4DHP2	Prostaglandin E synthase 3	PTGES3	>sp|Q15185|TEBP_HUMAN Prostaglandin E synthase 3 OS=Homo sapiens GN=PTGES3 PE=1 SV=1;>tr|B4DP11|B4DP11_HUMAN Prostaglandin E synthase 3 OS=Homo sapiens GN=PTGES3 PE=2 SV=1;>tr|B4DP21|B4DP21_HUMAN Prostaglandin E synthase 3 OS=Homo sapiens GN=PTGES3 PE=2 SV
0.23805	0.544794	-0.699263	0.406965			0.195334	0.00445359	1	24	1	77.9	8	8	0	22.605	11.823	11.724	16.389	5722300000	3785700000	1936600000	P31946-2			>sp|P31946-2|1433B_HUMAN Isoform Short of 14-3-3 protein beta/alpha OS=Homo sapiens GN=YWHAB
0.0306746	0.461318	-0.690807	0.244145			0.798821	0.00756129	4	3	3	9.7	4	4	2.61e-19	20.157	3.6745	7.9938	16.186	84725000	39432000	45294000	Q6NZI2;B3KRY5;Q6NZI2-2;Q6NZI2-3	Polymerase I and transcript release factor	PTRF	>sp|Q6NZI2|PTRF_HUMAN Polymerase I and transcript release factor OS=Homo sapiens GN=PTRF PE=1 SV=1;>tr|B3KRY5|B3KRY5_HUMAN Polymerase I and transcript release factor OS=Homo sapiens GN=PTRF PE=2 SV=1;>sp|Q6NZI2-2|PTRF_HUMAN Isoform 2 of Polymerase I and tr
-0.443959	0.179872	-0.689842	0.34154			0.113722	0.00764929	34	5	1	10.1	6	5	1.57e-19	33.37	14.687	14.052	77.666	110540000	60957000	49584000	Q15928;Q9P2Y4;Q3KQV3;F5H0M9;Q96PQ6;Q8TAU3;Q96SQ5;G3V0H5;Q96PQ6-2;Q8NEK5-2;Q8NEK5;E7EP41;E7EN88;E9PED0;Q96HQ0;Q96PQ6-4;E9PET3;E9PCP4;Q3SY52;Q96HQ0-2;Q96PQ6-3;F5H435;Q9Y2P7-2;Q9C0F3;E9PFX9;E5RFR6;A6NNZ3;A6NLI9;Q13106;Q3SY52-2;H7BXJ0;Q3SY52-3;B4DEU1;H7BYD5	Zinc finger protein 141	ZNF141	>sp|Q15928|ZN141_HUMAN Zinc finger protein 141 OS=Homo sapiens GN=ZNF141 PE=2 SV=1
0.370938	0.702316	-0.683036	0.404958			0.0421674	0.0054164	11	30	23	79.6	309	256	0	26.525	16.59	16.632	50.061	278330000000	170650000000	107690000000	P63104;E7EX29;B0AZS6;E7EX24;E7ESK7;H0YB80;B7Z2E6;E7EVZ2;E9PD24;E5RIR4;E5RGE1	14-3-3 protein zeta/delta	YWHAZ	>sp|P63104|1433Z_HUMAN 14-3-3 protein zeta/delta OS=Homo sapiens GN=YWHAZ PE=1 SV=1;>tr|E7EX29|E7EX29_HUMAN 14-3-3 protein zeta/delta (Fragment) OS=Homo sapiens GN=YWHAZ PE=3 SV=1;>tr|B0AZS6|B0AZS6_HUMAN 14-3-3 protein zeta/delta OS=Homo sapiens GN=YWHAZ P
0.0972941	0.913396	-0.669672	0.0532956			0.570515	0.00971192	7	2	2	6.2	2	2	0.00011998	30.82	13.521	24.067	13.288	56629000	27688000	28940000	H0Y3X3;Q9UQ80;F8VTY8;F8VRZ3;F8VR77;F8W0A3;H0YIN7	Proliferation-associated protein 2G4	PA2G4	>tr|H0Y3X3|H0Y3X3_HUMAN Proliferation-associated protein 2G4 OS=Homo sapiens GN=PA2G4 PE=4 SV=1;>sp|Q9UQ80|PA2G4_HUMAN Proliferation-associated protein 2G4 OS=Homo sapiens GN=PA2G4 PE=1 SV=3;>tr|F8VTY8|F8VTY8_HUMAN Proliferation-associated protein 2G4 OS=H
0.255069	NaN	-0.667443	NaN			0.191146	0.00996781	7	2	2	3.6	1	2	3.97e-06	NaN	NaN	5.0264	18.901	78299000	9384700	68914000	Q8N6R0;B4E2X3;Q8N6R0-4;Q8N6R0-3;Q8N6R0-1;H3BLW2;Q8N6R0-2	Methyltransferase-like protein 13	METTL13	>sp|Q8N6R0|MET13_HUMAN Methyltransferase-like protein 13 OS=Homo sapiens GN=METTL13 PE=1 SV=1;>tr|B4E2X3|B4E2X3_HUMAN Methyltransferase-like protein 13 OS=Homo sapiens GN=METTL13 PE=2 SV=1;>sp|Q8N6R0-4|MET13_HUMAN Isoform 2 of Methyltransferase-like protei
-0.489516	0.37841	-0.662651	0.123536			0.0124471	0.00689038	16	11	11	38.2	13	15	4.27e-80	18.423	35.473	15.294	16.812	1742800000	732790000	1010000000	P06733;P06733-2;D3DTL2;P09104;P13929;P13929-2;B7Z2X9;P13929-3;F5H0C8;E5RGZ4;E5RG95;F5GZ30;E5RI09;F5GWQ3;F5H5U1;F5H1C3	Alpha-enolase	ENO1	>sp|P06733|ENOA_HUMAN Alpha-enolase OS=Homo sapiens GN=ENO1 PE=1 SV=2;>sp|P06733-2|ENOA_HUMAN Isoform MBP-1 of Alpha-enolase OS=Homo sapiens GN=ENO1
-0.007077	0.413158	-0.627822	0.0524197			0.937961	0.0156343	1	2	2	2.7	3	3	1.46e-15	2.6185	24.742	2.4767	12.97	56345000	25721000	30624000	Q9UPT8	Zinc finger CCCH domain-containing protein 4	ZC3H4	>sp|Q9UPT8|ZC3H4_HUMAN Zinc finger CCCH domain-containing protein 4 OS=Homo sapiens GN=ZC3H4 PE=1 SV=3
-0.208895	0.0389268	-0.610613	0.0293553			0.485769	0.0188736	4	6	6	9.8	6	9	1.35e-12	18.924	12.52	10.132	24.674	240680000	87513000	153160000	Q9Y561;Q9Y561-2;E5RJP1;E5RIW8	Low-density lipoprotein receptor-related protein 12	LRP12	>sp|Q9Y561|LRP12_HUMAN Low-density lipoprotein receptor-related protein 12 OS=Homo sapiens GN=LRP12 PE=1 SV=1;>sp|Q9Y561-2|LRP12_HUMAN Isoform 2 of Low-density lipoprotein receptor-related protein 12 OS=Homo sapiens GN=LRP12
-0.201748	0.68376	-0.609201	0.157061			0.502757	0.0191636	13	4	3	13	4	2	9.25e-42	9.5878	18.24	6.312	2.3477	83339000	52827000	30512000	P14618;P14618-2;P14618-3;E7EUQ8;H3BTN5;E9PF79;E7EUJ4;Q504U3;H3BQ34;H3BTJ2;H3BUW1;H3BT25;H3BU13	Pyruvate kinase isozymes M1/M2;Pyruvate kinase	PKM2	>sp|P14618|KPYM_HUMAN Pyruvate kinase isozymes M1/M2 OS=Homo sapiens GN=PKM2 PE=1 SV=4;>sp|P14618-2|KPYM_HUMAN Isoform M1 of Pyruvate kinase isozymes M1/M2 OS=Homo sapiens GN=PKM2;>sp|P14618-3|KPYM_HUMAN Isoform 3 of Pyruvate kinase isozymes M1/M2 OS=Homo
-0.140916	0.00905118	-0.606753	0.359178			0.461887	0.0129453	1	13	13	45.5	24	26	5.05e-55	9.8813	10.008	12.855	25.645	2451800000	1118900000	1333000000	P50552	Vasodilator-stimulated phosphoprotein	VASP	>sp|P50552|VASP_HUMAN Vasodilator-stimulated phosphoprotein OS=Homo sapiens GN=VASP PE=1 SV=3
-0.389412	0.33874	-0.599651	0.101208			0.168697	0.0212302	4	11	11	56.1	15	11	2.93e-136	37.574	63.499	59.305	49.11	181250000	112380000	68869000	P30044;P30044-2;A6NG06;A6NC19	Peroxiredoxin-5, mitochondrial	PRDX5	>sp|P30044|PRDX5_HUMAN Peroxiredoxin-5, mitochondrial OS=Homo sapiens GN=PRDX5 PE=1 SV=4;>sp|P30044-2|PRDX5_HUMAN Isoform Cytoplasmic+peroxisomal of Peroxiredoxin-5, mitochondrial OS=Homo sapiens GN=PRDX5;>tr|A6NG06|A6NG06_HUMAN Peroxiredoxin-5, mitochondr
0.0415896	0.441549	-0.595677	0.0987234			0.759558	0.022146	3	2	2	1.8	2	2	0.00011635	30.65	76.781	45.085	17.49	65959000	26991000	38969000	O14776;O14776-2;G3V220	Transcription elongation regulator 1	TCERG1	>sp|O14776|TCRG1_HUMAN Transcription elongation regulator 1 OS=Homo sapiens GN=TCERG1 PE=1 SV=2;>sp|O14776-2|TCRG1_HUMAN Isoform 2 of Transcription elongation regulator 1 OS=Homo sapiens GN=TCERG1;>tr|G3V220|G3V220_HUMAN Transcription elongation regulator
0.578171	0.793016	-0.593482	0.35814			0.00476626	0.0226663	4	3	3	5.9	2	3	5.69e-05	6.3223	12.21	35.708	60.243	156650000	46506000	110150000	Q9NVH2;Q9NVH2-2;Q9NVH2-3;Q9NVH2-4	Integrator complex subunit 7	INTS7	>sp|Q9NVH2|INT7_HUMAN Integrator complex subunit 7 OS=Homo sapiens GN=INTS7 PE=1 SV=1;>sp|Q9NVH2-2|INT7_HUMAN Isoform 2 of Integrator complex subunit 7 OS=Homo sapiens GN=INTS7;>sp|Q9NVH2-3|INT7_HUMAN Isoform 3 of Integrator complex subunit 7 OS=Homo sapie
-0.320292	0.240843	-0.592927	0.133463			0.264302	0.0227994	6	2	2	3.8	2	2	6e-15	10.799	6.2906	2.4695	5.7629	34466000	19528000	14938000	C9J3L7;Q9BWE0;C9JYJ8;C9JZE3;C9J7N1;E7EVL6	Replication initiator 1	REPIN1	>tr|C9J3L7|C9J3L7_HUMAN Replication initiator 1 OS=Homo sapiens GN=REPIN1 PE=4 SV=2;>sp|Q9BWE0|REPI1_HUMAN Replication initiator 1 OS=Homo sapiens GN=REPIN1 PE=1 SV=1;>tr|C9JYJ8|C9JYJ8_HUMAN Replication initiator 1 (Fragment) OS=Homo sapiens GN=REPIN1 PE=4
0.234215	0.565624	-0.591201	0.172085			0.226509	0.0232181	1	4	4	12.5	4	4	7.41e-26	26.302	19.595	53.299	12.704	181560000	124180000	57378000	O95810	Serum deprivation-response protein	SDPR	>sp|O95810|SDPR_HUMAN Serum deprivation-response protein OS=Homo sapiens GN=SDPR PE=1 SV=3
-0.194378	0.092255	-0.570039	0.282916			0.314323	0.0191363	52	30	29	82.3	334	309	0	18.782	25.489	19.546	28.703	101030000000	55610000000	45418000000	P17028;P17028-2;F5GWS7;Q9UJU3;H7BXE7;Q9UJU3-2;Q9Y2L8;Q6ZN19;Q9NYT6;F5H379;A8MVM0;Q14590;Q14590-2;P52740;Q9UK10;Q14588;P17020;A6NK53;F5GWB2;Q14591;Q9NS42;P35789;H0YFN3;Q9UL59;G8JLJ5;Q09FC8;P35789-2;Q96NJ3;P0C7X5;P52740-2;H7BY32;Q9P2F9;H0Y2P1;Q09FC8-2;P17022;P17022-2;Q09FC8-4;E7EVK8;P35789-3;G5E9B9;Q9UK11;Q9UK12;Q96NJ3-2;B4DX44;Q8N6G7;H7BYH7;Q6AZW8;Q09FC8-3;Q8N3J9;Q8N8E2-3;F5H507;F8VS19	Zinc finger protein 24	ZNF24	>sp|P17028|ZNF24_HUMAN Zinc finger protein 24 OS=Homo sapiens GN=ZNF24 PE=1 SV=4;>sp|P17028-2|ZNF24_HUMAN Isoform 2 of Zinc finger protein 24 OS=Homo sapiens GN=ZNF24
0.0965802	NaN	-0.566333	NaN			0.572791	0.0300332	2	3	3	12.6	1	4	1.71e-20	NaN	NaN	9.7694	27.622	85982000	7384700	78597000	Q9Y6G9;E9PHI6	Cytoplasmic dynein 1 light intermediate chain 1	DYNC1LI1	>sp|Q9Y6G9|DC1L1_HUMAN Cytoplasmic dynein 1 light intermediate chain 1 OS=Homo sapiens GN=DYNC1LI1 PE=1 SV=3;>tr|E9PHI6|E9PHI6_HUMAN Cytoplasmic dynein 1 light intermediate chain 1 OS=Homo sapiens GN=DYNC1LI1 PE=4 SV=1
-0.241782	0.458141	-0.564903	0.0691523			0.212766	0.0201823	16	16	15	54.9	24	28	8.83e-91	15.36	27.549	11.17	15.258	3632000000	1907400000	1724600000	P04075;H3BQN4;H3BPS8;H3BR04;H3BUH7;H3BT43;H3BMQ8;H3BNM5;H3BPH5;H3BR68;H3BRS7;H3BU78;P05062;C9J4K3;B7Z3K7;Q5T7D5	Fructose-bisphosphate aldolase A;Fructose-bisphosphate aldolase	ALDOA	>sp|P04075|ALDOA_HUMAN Fructose-bisphosphate aldolase A OS=Homo sapiens GN=ALDOA PE=1 SV=2;>tr|H3BQN4|H3BQN4_HUMAN Fructose-bisphosphate aldolase OS=Homo sapiens GN=ALDOA PE=3 SV=1;>tr|H3BPS8|H3BPS8_HUMAN Fructose-bisphosphate aldolase A (Fragment) OS=Homo
0.352958	0.630565	-0.552069	0.394271			0.0533399	0.0230166	3	25	2	78	141	147	0	21.488	16.622	12.146	37.191	67876000000	39113000000	28763000000	P31946;Q4VY19;Q4VY20	14-3-3 protein beta/alpha;14-3-3 protein beta/alpha, N-terminally processed	YWHAB	>sp|P31946|1433B_HUMAN 14-3-3 protein beta/alpha OS=Homo sapiens GN=YWHAB PE=1 SV=3
-0.34233	0.0183513	-0.545457	0.0675392			0.0793217	0.0246073	14	17	17	60.8	28	33	7.11e-106	14.272	15.279	11.428	12.244	2053200000	1064300000	988870000	P28482;B4DHN0;A8CZ64;P27361;P27361-3;E9PQW4;P27361-2;E9PJF0;H0YDL8;E9PBK7;B3KR49;Q16659;P31152;H0YDH9	Mitogen-activated protein kinase 1	MAPK1	>sp|P28482|MK01_HUMAN Mitogen-activated protein kinase 1 OS=Homo sapiens GN=MAPK1 PE=1 SV=3;>tr|B4DHN0|B4DHN0_HUMAN Mitogen-activated protein kinase 1 OS=Homo sapiens GN=MAPK1 PE=2 SV=1;>tr|A8CZ64|A8CZ64_HUMAN Extracellular signal-regulated kinase-2 splice
-0.534469	0.0141201	-0.545331	0.0403478			0.00639888	0.0246384	1	14	14	50.7	20	22	2.23e-158	13.877	39.383	15.003	34.525	2488500000	1081800000	1406700000	O76003	Glutaredoxin-3	GLRX3	>sp|O76003|GLRX3_HUMAN Glutaredoxin-3 OS=Homo sapiens GN=GLRX3 PE=1 SV=2
-0.0166844	0.269495	-0.531652	0.448456			0.914556	0.0282378	7	23	23	73	122	106	0	26.172	26.257	18.918	39.304	42772000000	24087000000	18685000000	O75791;F5H1V3;B7Z8F8;B7Z8E3;F5H548;B7Z8I3;B1AH86	GRB2-related adapter protein 2	GRAP2	>sp|O75791|GRAP2_HUMAN GRB2-related adapter protein 2 OS=Homo sapiens GN=GRAP2 PE=1 SV=1;>tr|F5H1V3|F5H1V3_HUMAN GRB2-related adapter protein 2 OS=Homo sapiens GN=GRAP2 PE=4 SV=1;>tr|B7Z8F8|B7Z8F8_HUMAN GRB2-related adapter protein 2 OS=Homo sapiens GN=GRA
-0.44661	0.302758	-0.521049	0.307352			0.111461	0.0468958	3	9	8	25.7	14	12	1.22e-31	19.281	12.868	18.696	31.811	372060000	145850000	226210000	Q499Z4;Q499Z4-2;D6RD56	Zinc finger protein 672	ZNF672	>sp|Q499Z4|ZN672_HUMAN Zinc finger protein 672 OS=Homo sapiens GN=ZNF672 PE=2 SV=2
-0.222311	0.459878	-0.512888	0.23845			0.454735	0.0506578	3	3	3	2.3	3	2	5.18e-08	29.187	14.035	33.477	17.792	48514000	20501000	28012000	P46821;D6RA32;D6RA40	Microtubule-associated protein 1B;MAP1 light chain LC1	MAP1B	>sp|P46821|MAP1B_HUMAN Microtubule-associated protein 1B OS=Homo sapiens GN=MAP1B PE=1 SV=2;>tr|D6RA32|D6RA32_HUMAN MAP1 light chain LC1 (Fragment) OS=Homo sapiens GN=MAP1B PE=4 SV=2;>tr|D6RA40|D6RA40_HUMAN MAP1 light chain LC1 (Fragment) OS=Homo sapiens G
-0.289394	0.430286	-0.49699	0.104703			0.317311	0.0587144	4	2	1	8.2	3	3	3.6e-47	20.156	19.096	5.2197	5.2014	189110000	114520000	74586000	P09972;A8MVZ9;B7Z1N6;C9J8F3	Fructose-bisphosphate aldolase C;Fructose-bisphosphate aldolase	ALDOC	>sp|P09972|ALDOC_HUMAN Fructose-bisphosphate aldolase C OS=Homo sapiens GN=ALDOC PE=1 SV=2;>tr|A8MVZ9|A8MVZ9_HUMAN Fructose-bisphosphate aldolase OS=Homo sapiens GN=ALDOC PE=3 SV=1;>tr|B7Z1N6|B7Z1N6_HUMAN Fructose-bisphosphate aldolase OS=Homo sapiens GN=A
0.32205	0.239398	-0.491312	0.314049			0.0782787	0.0416007	1	2	2	2.5	24	19	0.0003393	31.6	25.008	7.7171	25.598	9563500000	5768300000	3795300000	Q9H9D4	Zinc finger protein 408	ZNF408	>sp|Q9H9D4|ZN408_HUMAN Zinc finger protein 408 OS=Homo sapiens GN=ZNF408 PE=1 SV=1
-0.450906	0.180567	-0.487766	0.158452			0.107873	0.063858	6	3	3	16	5	5	1.64e-37	21.099	6.72	5.0781	7.8419	296670000	129900000	166780000	H0Y7A7;E7ETZ0;P62158;G3V479;F8WBR5;E7EMB3	Calmodulin	CALM2;CALM1	>tr|H0Y7A7|H0Y7A7_HUMAN Calmodulin (Fragment) OS=Homo sapiens GN=CALM2 PE=4 SV=1;>tr|E7ETZ0|E7ETZ0_HUMAN Calmodulin OS=Homo sapiens GN=CALM1 PE=4 SV=1;>sp|P62158|CALM_HUMAN Calmodulin OS=Homo sapiens GN=CALM1 PE=1 SV=2;>tr|G3V479|G3V479_HUMAN Calmodulin OS
-0.413489	0.138295	-0.483559	0.0556638			0.142372	0.0663246	9	4	4	8.6	5	6	1.45e-09	13.653	13.136	20.94	6.1501	570320000	237610000	332710000	P18754-2;E9PAT9;P18754;C9JW69;C9JQZ4;C9J3R0;C9JMJ4;C9JRH2;H7C497	Regulator of chromosome condensation	RCC1	>sp|P18754-2|RCC1_HUMAN Isoform 2 of Regulator of chromosome condensation OS=Homo sapiens GN=RCC1;>tr|E9PAT9|E9PAT9_HUMAN Uncharacterized protein OS=Homo sapiens GN=RCC1 PE=4 SV=1;>sp|P18754|RCC1_HUMAN Regulator of chromosome condensation OS=Homo sapiens G
-0.431913	0.235584	-0.480226	0.340115			0.124453	0.0683342	1	7	2	14.9	12	6	2.19e-15	10.981	6.6694	18.269	35.698	35852000	22687000	13165000	Q9BS34	Zinc finger protein 670	ZNF670	>sp|Q9BS34|ZN670_HUMAN Zinc finger protein 670 OS=Homo sapiens GN=ZNF670 PE=1 SV=1
-0.249963	0.551706	-0.479646	0.0576099			0.197961	0.0463446	3	9	9	37	10	10	7.48e-125	16.804	11.607	16.599	16.257	1179300000	663050000	516230000	P40926;E9PDB2;G3XAL0	Malate dehydrogenase, mitochondrial;Malate dehydrogenase	MDH2	>sp|P40926|MDHM_HUMAN Malate dehydrogenase, mitochondrial OS=Homo sapiens GN=MDH2 PE=1 SV=3;>tr|E9PDB2|E9PDB2_HUMAN Malate dehydrogenase, mitochondrial OS=Homo sapiens GN=MDH2 PE=3 SV=1;>tr|G3XAL0|G3XAL0_HUMAN Malate dehydrogenase OS=Homo sapiens GN=MDH2 P
0.356565	0.561428	-0.472815	0.378856			0.0509191	0.0493284	2	36	33	82.4	500	458	0	36.423	33.492	17.593	47.443	320010000000	205370000000	114640000000	P62258;P62258-2	14-3-3 protein epsilon	YWHAE	>sp|P62258|1433E_HUMAN 14-3-3 protein epsilon OS=Homo sapiens GN=YWHAE PE=1 SV=1;>sp|P62258-2|1433E_HUMAN Isoform SV of 14-3-3 protein epsilon OS=Homo sapiens GN=YWHAE
-0.101418	NaN	-0.470647	NaN			0.769845	0.0743895	2	2	2	8.9	1	2	2.29e-08	NaN	NaN	22.946	11.331	18354000	9321600	9032900	Q5VY09;F5H0L4	Immediate early response gene 5 protein	IER5	>sp|Q5VY09|IER5_HUMAN Immediate early response gene 5 protein OS=Homo sapiens GN=IER5 PE=2 SV=3;>tr|F5H0L4|F5H0L4_HUMAN Immediate early response gene 5 protein OS=Homo sapiens GN=IER5 PE=4 SV=1
-0.26322	0.106361	-0.463693	0.307947			0.175594	0.0535623	3	11	10	53.4	44	41	3e-208	42.583	17.638	19.134	52.254	5443100000	2726100000	2717000000	P45973;G3V1X9;F8VNY3	Chromobox protein homolog 5	CBX5	>sp|P45973|CBX5_HUMAN Chromobox protein homolog 5 OS=Homo sapiens GN=CBX5 PE=1 SV=1;>tr|G3V1X9|G3V1X9_HUMAN Chromobox homolog 5 (HP1 alpha homolog, Drosophila), isoform CRA_a OS=Homo sapiens GN=CBX5 PE=4 SV=1
-0.0700249	0.0269615	-0.462221	0.386893			0.706079	0.0542732	3	10	10	22.5	11	12	4.38e-30	13.146	10.785	14.064	31.881	1216300000	721520000	494730000	Q8N8S7;Q8N8S7-2;H0YH67	Protein enabled homolog	ENAH	>sp|Q8N8S7|ENAH_HUMAN Protein enabled homolog OS=Homo sapiens GN=ENAH PE=1 SV=2;>sp|Q8N8S7-2|ENAH_HUMAN Isoform 2 of Protein enabled homolog OS=Homo sapiens GN=ENAH;>tr|H0YH67|H0YH67_HUMAN Protein enabled homolog OS=Homo sapiens GN=ENAH PE=4 SV=1
0.0578336	NaN	-0.461499	NaN			0.702284	0.0805747	6	2	2	8.3	1	3	9.5e-35	NaN	NaN	16.345	27.728	26390000	9962100	16427000	Q8WZ73;Q8WZ73-2;Q8WZ73-3;C9JN73;C9J0M3;C9JE27	E3 ubiquitin-protein ligase rififylin	RFFL	>sp|Q8WZ73|RFFL_HUMAN E3 ubiquitin-protein ligase rififylin OS=Homo sapiens GN=RFFL PE=1 SV=1;>sp|Q8WZ73-2|RFFL_HUMAN Isoform 2 of E3 ubiquitin-protein ligase rififylin OS=Homo sapiens GN=RFFL;>sp|Q8WZ73-3|RFFL_HUMAN Isoform 3 of E3 ubiquitin-protein ligas
-0.0711689	0.348104	-0.442628	0.0221193			0.858142	0.0946536	2	6	6	28.4	5	6	1.54e-41	23.114	16.284	19.76	30.094	195720000	100630000	95091000	B7Z233;Q9BWD1	Acetyl-CoA acetyltransferase, cytosolic	ACAT2	>tr|B7Z233|B7Z233_HUMAN Acetyl-CoA acetyltransferase, cytosolic OS=Homo sapiens GN=ACAT2 PE=2 SV=1;>sp|Q9BWD1|THIC_HUMAN Acetyl-CoA acetyltransferase, cytosolic OS=Homo sapiens GN=ACAT2 PE=1 SV=2
-0.224211	0.14357	-0.441317	0.196433			0.247227	0.0652465	1	18	2	69.4	41	36	2.12e-185	14.541	13.786	16.202	30.045	3915100000	2459100000	1456000000	Q8N0Y2	Zinc finger protein 444	ZNF444	>sp|Q8N0Y2|ZN444_HUMAN Zinc finger protein 444 OS=Homo sapiens GN=ZNF444 PE=1 SV=1
-0.161314	0.172079	-0.441172	0.265381			0.604465	0.0958167	1	11	9	21.7	11	11	2.16e-27	17.279	20.264	14.581	25.448	297910000	129440000	168460000	Q9UEG4	Zinc finger protein 629	ZNF629	>sp|Q9UEG4|ZN629_HUMAN Zinc finger protein 629 OS=Homo sapiens GN=ZNF629 PE=2 SV=2
-0.155216	0.384964	-0.437058	0.0737973			0.419042	0.0676927	1	13	13	62.8	31	24	1.82e-87	15.005	9.4778	9.0856	8.0555	2885100000	1557300000	1327800000	P39019	40S ribosomal protein S19	RPS19	>sp|P39019|RS19_HUMAN 40S ribosomal protein S19 OS=Homo sapiens GN=RPS19 PE=1 SV=2
-0.217725	0.167334	-0.428817	0.17757			0.260887	0.0726408	3	7	6	48.5	13	12	1.5e-63	18.127	16.127	12.712	16.464	2099400000	983250000	1116100000	P32119;A6NIW5;P32119-2	Peroxiredoxin-2	PRDX2	>sp|P32119|PRDX2_HUMAN Peroxiredoxin-2 OS=Homo sapiens GN=PRDX2 PE=1 SV=5;>tr|A6NIW5|A6NIW5_HUMAN Peroxiredoxin 2, isoform CRA_a OS=Homo sapiens GN=PRDX2 PE=4 SV=2
-0.102097	0.346956	-0.42608	0.23448			0.76789	0.108562	10	4	4	19.1	8	5	3.68e-77	14.15	17.598	13.457	9.4997	283330000	151270000	132060000	P08397;P08397-2;F5H345;G5EA58;G3V1P4;F5GY90;F5H0P4;F5H226;F5H4X2;F5H4W5	Porphobilinogen deaminase	HMBS	>sp|P08397|HEM3_HUMAN Porphobilinogen deaminase OS=Homo sapiens GN=HMBS PE=1 SV=2;>sp|P08397-2|HEM3_HUMAN Isoform 2 of Porphobilinogen deaminase OS=Homo sapiens GN=HMBS;>tr|F5H345|F5H345_HUMAN Porphobilinogen deaminase OS=Homo sapiens GN=HMBS PE=4 SV=1;>tr
0.441862	0.649689	-0.422498	0.410909			0.0153019	0.076632	4	28	24	71.5	158	181	0	21.742	17.453	11.953	33.697	118150000000	70624000000	47525000000	Q04917;A2IDB2;A2IDB1;F8WEB6	14-3-3 protein eta	YWHAH	>sp|Q04917|1433F_HUMAN 14-3-3 protein eta OS=Homo sapiens GN=YWHAH PE=1 SV=4;>tr|A2IDB2|A2IDB2_HUMAN 14-3-3 protein eta (Fragment) OS=Homo sapiens GN=YWHAH PE=4 SV=1
-0.425159	0.182441	-0.41261	0.337619			0.130806	0.121039	3	2	1	4.6	16	9	1.63e-05	16.93	5.8133	14.871	17.502	90039000	60638000	29401000	Q96NL3;H7BYI5;H7BYI4	Zinc finger protein 599	ZNF599	>sp|Q96NL3|ZN599_HUMAN Zinc finger protein 599 OS=Homo sapiens GN=ZNF599 PE=2 SV=1;>tr|H7BYI5|H7BYI5_HUMAN Zinc finger protein 599 OS=Homo sapiens GN=ZNF599 PE=4 SV=1;>tr|H7BYI4|H7BYI4_HUMAN Zinc finger protein 599 OS=Homo sapiens GN=ZNF599 PE=4 SV=1
-0.385762	0.354093	-0.412426	0.180528			0.0483425	0.0833624	1	12	1	18.6	37	38	2.64e-77	25.015	15.295	15.572	25.782	1947600000	864520000	1083100000	F8W8C1		TRIM67	>tr|F8W8C1|F8W8C1_HUMAN Tripartite motif-containing protein 67 OS=Homo sapiens GN=TRIM67 PE=4 SV=1
-0.302374	0.100181	-0.408501	0.234112			0.294248	0.12506	4	10	10	21.9	11	8	2.39e-31	18.777	15.046	13.124	9.2826	309730000	133820000	175910000	Q08426;Q08426-2;F5GWL9;C9JJE0	Peroxisomal bifunctional enzyme;Enoyl-CoA hydratase/3,2-trans-enoyl-CoA isomerase;3-hydroxyacyl-CoA dehydrogenase	EHHADH	>sp|Q08426|ECHP_HUMAN Peroxisomal bifunctional enzyme OS=Homo sapiens GN=EHHADH PE=1 SV=3;>sp|Q08426-2|ECHP_HUMAN Isoform 2 of Peroxisomal bifunctional enzyme OS=Homo sapiens GN=EHHADH;>tr|F5GWL9|F5GWL9_HUMAN Enoyl-CoA hydratase/3,2-trans-enoyl-CoA isomera
0.347515	0.510206	-0.407172	0.382085			0.0571745	0.087059	3	23	17	81.8	298	313	0	18.832	21.106	16.863	31.026	222850000000	138900000000	83948000000	P61981;B4DHC4;B4DE78	14-3-3 protein gamma;14-3-3 protein gamma, N-terminally processed	YWHAG	>sp|P61981|1433G_HUMAN 14-3-3 protein gamma OS=Homo sapiens GN=YWHAG PE=1 SV=2;>tr|B4DHC4|B4DHC4_HUMAN 14-3-3 protein gamma, N-terminally processed OS=Homo sapiens GN=YWHAG PE=2 SV=1;>tr|B4DE78|B4DE78_HUMAN 14-3-3 protein gamma, N-terminally processed OS=H
-0.259598	0.345075	-0.393909	0.235489			0.374612	0.140187	3	9	5	19.4	21	16	7.01e-34	19.714	9.6195	7.0841	43.717	630220000	301370000	328850000	Q96BR6;B3KP94;Q8NDP4	Zinc finger protein 669	ZNF669	>sp|Q96BR6|ZN669_HUMAN Zinc finger protein 669 OS=Homo sapiens GN=ZNF669 PE=2 SV=2;>tr|B3KP94|B3KP94_HUMAN Zinc finger protein 669 OS=Homo sapiens GN=ZNF669 PE=2 SV=1
0.306672	NaN	-0.390248	NaN			0.121335	0.144194	1	2	2	14.8	1	2	4.74e-07	NaN	NaN	13.021	12.784	3566800	712770	2854000	Q9BYC9	39S ribosomal protein L20, mitochondrial	MRPL20	>sp|Q9BYC9|RM20_HUMAN 39S ribosomal protein L20, mitochondrial OS=Homo sapiens GN=MRPL20 PE=1 SV=1
-0.108617	0.488784	-0.387093	0.00272201			0.749218	0.147717	23	4	4	12.5	2	4	7.08e-15	21.687	26.477	14.791	30.551	155430000	71571000	83862000	P23381;P23381-2;G3V277;H0YJP3;G3V2Y7;G3V227;G3V3P2;G3V3X0;G3V3S7;G3V5W1;G3V4N0;G3V4N8;G3V4C7;G3V2C0;G3V339;G3V313;G3V4S4;G3V3R3;G3V2F2;G3V4Q0;G3V4A3;P78534;G3V5H5	Tryptophan--tRNA ligase, cytoplasmic;T1-TrpRS;T2-TrpRS	WARS	>sp|P23381|SYWC_HUMAN Tryptophan--tRNA ligase, cytoplasmic OS=Homo sapiens GN=WARS PE=1 SV=2;>sp|P23381-2|SYWC_HUMAN Isoform 2 of Tryptophan--tRNA ligase, cytoplasmic OS=Homo sapiens GN=WARS
-0.337588	0.408425	-0.386888	0.0676937			0.0835146	0.102586	8	16	6	70.9	46	39	4.61e-107	19.147	13.145	13.013	10.623	3955300000	2401900000	1553500000	Q32Q12;P22392-2;P22392;E7ERL0;E5RHP0;O60361;F6XY72;C9K028	Nucleoside diphosphate kinase;Nucleoside diphosphate kinase B	NME1-NME2;NME2;NME1	>tr|Q32Q12|Q32Q12_HUMAN Nucleoside diphosphate kinase OS=Homo sapiens GN=NME1-NME2 PE=2 SV=1;>sp|P22392-2|NDKB_HUMAN Isoform 3 of Nucleoside diphosphate kinase B OS=Homo sapiens GN=NME2;>sp|P22392|NDKB_HUMAN Nucleoside diphosphate kinase B OS=Homo sapiens
-0.035461	0.481828	-0.385346	0.0493579			0.964618	0.149697	1	3	3	10.6	7	7	2.92e-10	15.531	12.178	18.409	16.331	411810000	286600000	125210000	Q9Y266	Nuclear migration protein nudC	NUDC	>sp|Q9Y266|NUDC_HUMAN Nuclear migration protein nudC OS=Homo sapiens GN=NUDC PE=1 SV=1
-0.132479	0.00186379	-0.381087	0.184817			0.48827	0.107411	6	9	8	64.5	29	35	4.09e-257	22.827	25.874	21.178	23.566	7728100000	3476500000	4251600000	Q13185;B8ZZ43;C9JMM0;E9PCS5;P83916;B5MD17	Chromobox protein homolog 3	CBX3	>sp|Q13185|CBX3_HUMAN Chromobox protein homolog 3 OS=Homo sapiens GN=CBX3 PE=1 SV=4
0.144986	0.0251498	-0.37942	0.291704			0.428972	0.156561	8	4	4	15.3	5	6	2.63e-85	13.094	16.304	5.2707	19.299	152870000	66336000	86536000	P15976;C9JJR4;P15976-2;B7WNQ9;P15976-3;H7C2C0;P23769;P23769-2	Erythroid transcription factor	GATA1	>sp|P15976|GATA1_HUMAN Erythroid transcription factor OS=Homo sapiens GN=GATA1 PE=1 SV=1;>tr|C9JJR4|C9JJR4_HUMAN Uncharacterized protein OS=Homo sapiens GN=GATA1 PE=4 SV=1;>sp|P15976-2|GATA1_HUMAN Isoform 2 of Erythroid transcription factor OS=Homo sapiens
-0.367402	0.192387	-0.374248	0.29647			0.195813	0.162745	3	4	4	3	4	5	3.23e-10	32.55	18.891	26.419	47.894	39551000	21207000	18344000	O15015-2;O15015;C9J3L0	Zinc finger protein 646	ZNF646	>sp|O15015-2|ZN646_HUMAN Isoform 2 of Zinc finger protein 646 OS=Homo sapiens GN=ZNF646;>sp|O15015|ZN646_HUMAN Zinc finger protein 646 OS=Homo sapiens GN=ZNF646 PE=1 SV=1;>tr|C9J3L0|C9J3L0_HUMAN Zinc finger protein 646 (Fragment) OS=Homo sapiens GN=ZNF646
0.0690207	0.543791	-0.374093	0.164224			0.663779	0.162933	5	3	3	8.4	3	5	9.14e-20	10.843	12.709	24.226	14.701	312350000	121580000	190770000	P12277;E7EUJ8;G3V4N7;H0YJG0;G3V461	Creatine kinase B-type	CKB	>sp|P12277|KCRB_HUMAN Creatine kinase B-type OS=Homo sapiens GN=CKB PE=1 SV=1;>tr|E7EUJ8|E7EUJ8_HUMAN Creatine kinase B-type OS=Homo sapiens GN=CKB PE=3 SV=2
0.115249	0.0984734	-0.37323	0.329982			0.539219	0.11423	1	11	11	37.2	29	33	8.67e-148	12.995	18.212	15.478	39.637	4992800000	2524700000	2468100000	Q6DD87	Zinc finger protein 787	ZNF787	>sp|Q6DD87|ZN787_HUMAN Zinc finger protein 787 OS=Homo sapiens GN=ZNF787 PE=1 SV=2
-0.0443576	0.0291127	-0.372605	0.287569			0.804688	0.114787	5	11	11	45.4	19	19	3.85e-40	11.646	16.515	9.446	16.193	1620900000	844660000	776230000	Q5VV52-3;Q5VV50;Q5VV52-2;Q5VV52;Q5VV51	Zinc finger protein 691	ZNF691	>sp|Q5VV52-3|ZN691_HUMAN Isoform 3 of Zinc finger protein 691 OS=Homo sapiens GN=ZNF691;>tr|Q5VV50|Q5VV50_HUMAN Zinc finger protein 691 OS=Homo sapiens GN=ZNF691 PE=2 SV=1;>sp|Q5VV52-2|ZN691_HUMAN Isoform 2 of Zinc finger protein 691 OS=Homo sapiens GN=ZNF
0.212558	0.734207	-0.369372	0.103408			0.248665	0.1177	1	6	1	16.2	3	3	2.01e-99	25.887	12.876	0.34264	1.6642	4432000000	2019500000	2412500000	Q562R1	Beta-actin-like protein 2	ACTBL2	>sp|Q562R1|ACTBL_HUMAN Beta-actin-like protein 2 OS=Homo sapiens GN=ACTBL2 PE=1 SV=2
0.507352	NaN	-0.367569	NaN			0.0127633	0.171001	5	2	2	13.1	2	1	0.00031503	4.2032	9.6532	NaN	NaN	20919000	19866000	1053100	O15304;G3V3U1;G3V439;H0YJN1;O15304-2	Apoptosis regulatory protein Siva	SIVA1	>sp|O15304|SIVA_HUMAN Apoptosis regulatory protein Siva OS=Homo sapiens GN=SIVA1 PE=1 SV=2;>tr|G3V3U1|G3V3U1_HUMAN Apoptosis regulatory protein Siva OS=Homo sapiens GN=SIVA1 PE=4 SV=1;>tr|G3V439|G3V439_HUMAN Apoptosis regulatory protein Siva (Fragment) OS=
0.433493	0.871312	-0.367319	0.0278817			0.0173715	0.119581	5	21	11	29.2	12	15	1.91e-192	18.985	15.246	9.3745	19.48	1736200000	609210000	1127000000	P07900-2;P07900;Q86U12;G3V2J8;Q58FG0	Heat shock protein HSP 90-alpha	HSP90AA1	>sp|P07900-2|HS90A_HUMAN Isoform 2 of Heat shock protein HSP 90-alpha OS=Homo sapiens GN=HSP90AA1;>sp|P07900|HS90A_HUMAN Heat shock protein HSP 90-alpha OS=Homo sapiens GN=HSP90AA1 PE=1 SV=5;>tr|Q86U12|Q86U12_HUMAN Full-length cDNA clone CS0CAP007YF18 of T
-0.526887	0.264227	-0.366889	0.037109			0.0582552	0.171858	3	3	3	9.1	4	4	7.02e-12	3.0689	14.989	9.3055	2.6496	109360000	50661000	58699000	P24752;G3XAB4;E9PRQ6	Acetyl-CoA acetyltransferase, mitochondrial	ACAT1	>sp|P24752|THIL_HUMAN Acetyl-CoA acetyltransferase, mitochondrial OS=Homo sapiens GN=ACAT1 PE=1 SV=1;>tr|G3XAB4|G3XAB4_HUMAN Acetyl-CoA acetyltransferase, mitochondrial OS=Homo sapiens GN=ACAT1 PE=3 SV=1;>tr|E9PRQ6|E9PRQ6_HUMAN Acetyl-CoA acetyltransferase
0.0581922	0.556067	-0.365543	0.167787			0.701037	0.173566	7	6	6	10.5	6	6	3.51e-20	25.947	128.76	24.263	73.825	126090000	35064000	91030000	E7ERS3;Q86VM9;H7BXJ7;Q86VM9-2;H3BRH3;H3BRN6;F5H7R0	Zinc finger CCCH domain-containing protein 18	ZC3H18	>tr|E7ERS3|E7ERS3_HUMAN Zinc finger CCCH domain-containing protein 18 OS=Homo sapiens GN=ZC3H18 PE=4 SV=1;>sp|Q86VM9|ZCH18_HUMAN Zinc finger CCCH domain-containing protein 18 OS=Homo sapiens GN=ZC3H18 PE=1 SV=2;>tr|H7BXJ7|H7BXJ7_HUMAN Zinc finger CCCH doma
-0.455926	0.0447807	-0.362595	0.0959921			0.103797	0.17735	2	3	3	23.4	2	2	7.63e-30	26.47	7.8712	3.9227	18.855	37485000	23010000	14476000	P11086;A8MT87	Phenylethanolamine N-methyltransferase	PNMT	>sp|P11086|PNMT_HUMAN Phenylethanolamine N-methyltransferase OS=Homo sapiens GN=PNMT PE=1 SV=1;>tr|A8MT87|A8MT87_HUMAN Phenylethanolamine N-methyltransferase OS=Homo sapiens GN=PNMT PE=4 SV=1
0.207709	0.713277	-0.362504	0.0450393			0.27788	0.177468	4	2	2	6.6	3	3	1.53e-102	6.6672	11.083	39.872	10.086	48845000	19089000	29756000	Q8NC51;Q8NC51-2;Q8NC51-3;Q8NC51-4	Plasminogen activator inhibitor 1 RNA-binding protein	SERBP1	>sp|Q8NC51|PAIRB_HUMAN Plasminogen activator inhibitor 1 RNA-binding protein OS=Homo sapiens GN=SERBP1 PE=1 SV=2;>sp|Q8NC51-2|PAIRB_HUMAN Isoform 2 of Plasminogen activator inhibitor 1 RNA-binding protein OS=Homo sapiens GN=SERBP1;>sp|Q8NC51-3|PAIRB_HUMAN
0.10523	0.439683	-0.361759	0.0730711			0.545505	0.178435	4	3	3	15.1	6	4	1.18e-13	15.448	16.662	5.8049	16.838	142090000	65832000	76259000	P0CB43;Q9BTY7;E9PIX0;E9PSG3	Protein FAM203B;Protein FAM203A	FAM203B;FAM203A	>sp|P0CB43|F203B_HUMAN Protein FAM203B OS=Homo sapiens GN=FAM203B PE=3 SV=1;>sp|Q9BTY7|F203A_HUMAN Protein FAM203A OS=Homo sapiens GN=FAM203A PE=1 SV=1
0.0714907	0.129181	-0.359347	0.212342			0.655391	0.18159	5	2	2	6.3	4	3	3.72e-49	11.419	19.895	9.9338	6.1317	249660000	136300000	113360000	P49023-3;P49023;P49023-2;F5GZ78;F5H836	Paxillin	PXN	>sp|P49023-3|PAXI_HUMAN Isoform Gamma of Paxillin OS=Homo sapiens GN=PXN;>sp|P49023|PAXI_HUMAN Paxillin OS=Homo sapiens GN=PXN PE=1 SV=3;>sp|P49023-2|PAXI_HUMAN Isoform Alpha of Paxillin OS=Homo sapiens GN=PXN;>tr|F5GZ78|F5GZ78_HUMAN Paxillin OS=Homo sapie
-0.133745	0.152466	-0.35606	0.164329			0.678701	0.185957	4	8	8	19.3	10	11	1.22e-26	16.803	13.77	27.591	20.103	631810000	361940000	269870000	P12268;H0Y4R1;F5H247;E7ETK5	Inosine-5-monophosphate dehydrogenase 2	IMPDH2	>sp|P12268|IMDH2_HUMAN Inosine-5-monophosphate dehydrogenase 2 OS=Homo sapiens GN=IMPDH2 PE=1 SV=2;>tr|H0Y4R1|H0Y4R1_HUMAN Inosine-5-monophosphate dehydrogenase 2 (Fragment) OS=Homo sapiens GN=IMPDH2 PE=3 SV=1;>tr|F5H247|F5H247_HUMAN Inosine-5-monophosp
0.323606	0.863514	-0.353536	0.000599485			0.103396	0.189363	8	3	3	20.3	4	3	7.14e-16	9.2565	19.736	22.402	12.372	77169000	41230000	35939000	P24666;P24666-2;P24666-3;B5MCC7;D3YTI2;G5E9R5;C9JNS5;F2Z2Q9	Low molecular weight phosphotyrosine protein phosphatase	ACP1	>sp|P24666|PPAC_HUMAN Low molecular weight phosphotyrosine protein phosphatase OS=Homo sapiens GN=ACP1 PE=1 SV=3;>sp|P24666-2|PPAC_HUMAN Isoform 2 of Low molecular weight phosphotyrosine protein phosphatase OS=Homo sapiens GN=ACP1;>sp|P24666-3|PPAC_HUMAN I
-0.213451	0.248459	-0.351745	0.102875			0.475104	0.191806	1	4	4	6.1	7	5	3.18e-33	18.689	9.8955	10.663	7.1907	385570000	309030000	76540000	P41250	Glycine--tRNA ligase	GARS	>sp|P41250|SYG_HUMAN Glycine--tRNA ligase OS=Homo sapiens GN=GARS PE=1 SV=3
0.130874	0.830429	-0.348524	0.145876			0.468594	0.196261	3	4	4	22	5	6	8.66e-40	26.501	38.426	30.845	13.23	79387000	43588000	35799000	A6NE09;P08865;C9J9K3	40S ribosomal protein SA	RPSAP58;RPSA	>tr|A6NE09|A6NE09_HUMAN Protein RPSAP58 OS=Homo sapiens GN=RPSAP58 PE=3 SV=1;>sp|P08865|RSSA_HUMAN 40S ribosomal protein SA OS=Homo sapiens GN=RPSA PE=1 SV=4;>tr|C9J9K3|C9J9K3_HUMAN 40S ribosomal protein SA (Fragment) OS=Homo sapiens GN=RPSA PE=3 SV=1
-0.224103	0.374223	-0.342923	0.0404391			0.450677	0.204186	9	4	4	4.8	7	6	3.39e-22	16.469	20.795	15.784	13.475	162490000	76481000	86006000	B0V043;P26640;H0Y4A6;Q5SP20;A2ABF4;B0V044;E7EVJ6;B4DZ61;H0Y3X9	Valine--tRNA ligase	VARS	>tr|B0V043|B0V043_HUMAN Valine--tRNA ligase OS=Homo sapiens GN=VARS PE=3 SV=1;>sp|P26640|SYVC_HUMAN Valine--tRNA ligase OS=Homo sapiens GN=VARS PE=1 SV=4;>tr|H0Y4A6|H0Y4A6_HUMAN Valine--tRNA ligase (Fragment) OS=Homo sapiens GN=VARS PE=3 SV=1;>tr|Q5SP20|Q5
-0.0529752	0.0862091	-0.337826	0.161823			0.771144	0.149264	1	8	8	33.1	11	19	5.99e-80	8.3604	5.9813	9.0909	16.674	1357800000	586650000	771120000	Q96DX7	Tripartite motif-containing protein 44	TRIM44	>sp|Q96DX7|TRI44_HUMAN Tripartite motif-containing protein 44 OS=Homo sapiens GN=TRIM44 PE=1 SV=1
-0.254895	0.25691	-0.337775	0.242423			0.384208	0.211672	4	6	5	13.1	12	6	2.42e-21	35.851	29.271	9.3891	14.478	392490000	258970000	133520000	P17029;E9PC66;B3KRF7;C9JRM9	Zinc finger protein with KRAB and SCAN domains 1	ZKSCAN1	>sp|P17029|ZKSC1_HUMAN Zinc finger protein with KRAB and SCAN domains 1 OS=Homo sapiens GN=ZKSCAN1 PE=1 SV=3;>tr|E9PC66|E9PC66_HUMAN Zinc finger protein with KRAB and SCAN domains 1 OS=Homo sapiens GN=ZKSCAN1 PE=4 SV=1;>tr|B3KRF7|B3KRF7_HUMAN Zinc finger p
-0.227349	0.357595	-0.336854	0.0423139			0.240802	0.15033	25	5	5	9.5	9	9	1.66e-59	9.2853	12.884	67.437	9.7528	1389200000	669850000	719340000	E9PRY8;P29692-2;P29692;E9PK01;F8W934;P29692-3;H0YCK7;E9PI39;E9PQ49;E9PL12;E9PPR1;E9PIZ1;E9PMW7;E9PL71;E9PN91;E9PBQ9;E9PQZ1;H0YE72;E9PK06;H0YE58;E9PJD0;E9PK72;E9PKK3;E9PQC9;E9PNW6	Elongation factor 1-delta	EEF1D	>tr|E9PRY8|E9PRY8_HUMAN Elongation factor 1-delta OS=Homo sapiens GN=EEF1D PE=3 SV=1;>sp|P29692-2|EF1D_HUMAN Isoform 2 of Elongation factor 1-delta OS=Homo sapiens GN=EEF1D;>sp|P29692|EF1D_HUMAN Elongation factor 1-delta OS=Homo sapiens GN=EEF1D PE=1 SV=5;
-0.0958491	0.272065	-0.336706	0.267285			0.785914	0.213252	3	2	2	2.4	4	2	5.38e-05	18.267	21.695	9.853	3.4432	74955000	38376000	36578000	O60315;F5H814;E7EUW9	Zinc finger E-box-binding homeobox 2	ZEB2	>sp|O60315|ZEB2_HUMAN Zinc finger E-box-binding homeobox 2 OS=Homo sapiens GN=ZEB2 PE=1 SV=1;>tr|F5H814|F5H814_HUMAN Zinc finger E-box-binding homeobox 2 OS=Homo sapiens GN=ZEB2 PE=4 SV=1;>tr|E7EUW9|E7EUW9_HUMAN Zinc finger E-box-binding homeobox 2 (Fragme
0.0573727	0.650628	-0.33513	0.0527836			0.703888	0.215596	7	5	3	32	11	10	1.74e-54	26.541	24.11	25.212	13.501	316770000	177290000	139480000	P61204;P84077;F5H423;F5H3A6;B7ZB63;F5H0C7;H0YGG7	ADP-ribosylation factor 3;ADP-ribosylation factor 1	ARF3;ARF1	>sp|P61204|ARF3_HUMAN ADP-ribosylation factor 3 OS=Homo sapiens GN=ARF3 PE=1 SV=2;>sp|P84077|ARF1_HUMAN ADP-ribosylation factor 1 OS=Homo sapiens GN=ARF1 PE=1 SV=2;>tr|F5H423|F5H423_HUMAN ADP-ribosylation factor 3 OS=Homo sapiens GN=ARF3 PE=3 SV=1;>tr|F5H3
-0.407321	0.461959	-0.332416	0.173825			0.148795	0.219675	2	5	5	8.3	8	8	1.22e-21	32.398	15.316	23.426	18.641	245920000	116910000	129010000	P09874;F8WC10	Poly [ADP-ribose] polymerase 1	PARP1	>sp|P09874|PARP1_HUMAN Poly [ADP-ribose] polymerase 1 OS=Homo sapiens GN=PARP1 PE=1 SV=4
-0.103439	0.00639232	-0.33205	0.124078			0.584957	0.155686	2	14	13	51.4	26	28	7.47e-46	13.86	13.778	16.106	24.943	1946200000	1041500000	904660000	Q7L3S4;H3BRY2	Zinc finger protein 771	ZNF771	>sp|Q7L3S4|ZN771_HUMAN Zinc finger protein 771 OS=Homo sapiens GN=ZNF771 PE=1 SV=1
0.104002	0.691133	-0.328686	0.156755			0.54934	0.225372	3	6	6	34.4	13	13	3.53e-45	27.186	14.709	14.342	14.007	347610000	205310000	142300000	E7EWS7;P68036;B4DDG1	Ubiquitin-conjugating enzyme E2 L3	UBE2L3	>tr|E7EWS7|E7EWS7_HUMAN Ubiquitin-conjugating enzyme E2 L3 OS=Homo sapiens GN=UBE2L3 PE=3 SV=1;>sp|P68036|UB2L3_HUMAN Ubiquitin-conjugating enzyme E2 L3 OS=Homo sapiens GN=UBE2L3 PE=1 SV=1;>tr|B4DDG1|B4DDG1_HUMAN Ubiquitin-conjugating enzyme E2 L3 OS=Homo
-0.142549	0.106795	-0.322733	0.13987			0.456874	0.166483	7	11	9	16.4	22	20	1.04e-217	22.271	36.787	19.167	22.084	2286100000	1344900000	941190000	P34932;F5H3R0;Q9BUK9;E7ES43;O95757;E9PDE8;D6RJ96	Heat shock 70 kDa protein 4	HSPA4	>sp|P34932|HSP74_HUMAN Heat shock 70 kDa protein 4 OS=Homo sapiens GN=HSPA4 PE=1 SV=4;>tr|F5H3R0|F5H3R0_HUMAN Heat shock 70 kDa protein 4 OS=Homo sapiens GN=HSPA4 PE=3 SV=1
-0.179158	0.711781	-0.321804	0.15517			0.558451	0.236159	10	2	2	5.4	2	3	7.46e-06	9.305	6.8068	11.515	55.748	16415000	5612000	10803000	G3V2F7;Q13404-1;Q13404-2;Q13404-7;H0YBX6;Q13404;Q15819;Q5TGE0;D6RG00;G3V113	Ubiquitin-conjugating enzyme E2 variant 1;Ubiquitin-conjugating enzyme E2 variant 2	TMEM189;UBE2V2;UBE2V1	>tr|G3V2F7|G3V2F7_HUMAN HCG2044781 OS=Homo sapiens GN=TMEM189 PE=4 SV=1;>sp|Q13404-1|UB2V1_HUMAN Isoform 1 of Ubiquitin-conjugating enzyme E2 variant 1 OS=Homo sapiens GN=UBE2V1;>sp|Q13404-2|UB2V1_HUMAN Isoform 2 of Ubiquitin-conjugating enzyme E2 variant
0.0249296	0.438123	-0.321575	0.116628			0.819699	0.236523	3	3	3	23.5	3	3	5.09e-15	23.958	19.811	6.9762	19.188	80963000	28608000	52355000	P25787;C9JCK5;Q6MZI6	Proteasome subunit alpha type-2	PSMA2	>sp|P25787|PSA2_HUMAN Proteasome subunit alpha type-2 OS=Homo sapiens GN=PSMA2 PE=1 SV=2;>tr|C9JCK5|C9JCK5_HUMAN Proteasome subunit alpha type-2 OS=Homo sapiens GN=PSMA2 PE=4 SV=1
-0.119721	0.216435	-0.320753	0.253216			0.529659	0.168849	5	27	22	57.8	49	49	2.55e-185	20.533	23.101	19.919	35.999	5506300000	2999600000	2506700000	Q969J2;B7Z7H3;H7BY15;H7C1Y5;B3KR99	Zinc finger protein with KRAB and SCAN domains 4	ZKSCAN4	>sp|Q969J2|ZKSC4_HUMAN Zinc finger protein with KRAB and SCAN domains 4 OS=Homo sapiens GN=ZKSCAN4 PE=1 SV=1;>tr|B7Z7H3|B7Z7H3_HUMAN Zinc finger protein with KRAB and SCAN domains 4 OS=Homo sapiens GN=ZKSCAN4 PE=2 SV=1;>tr|H7BY15|H7BY15_HUMAN Zinc finger p
-0.425134	0.288778	-0.320017	0.129438			0.130829	0.239017	6	2	2	17.2	3	3	1.2e-11	10.101	8.6382	9.9174	11.262	202170000	99837000	102330000	P54819;F8W1A4;P54819-2;P54819-5;P54819-6;F8VY04	Adenylate kinase 2, mitochondrial	AK2	>sp|P54819|KAD2_HUMAN Adenylate kinase 2, mitochondrial OS=Homo sapiens GN=AK2 PE=1 SV=2;>tr|F8W1A4|F8W1A4_HUMAN Adenylate kinase 2, mitochondrial OS=Homo sapiens GN=AK2 PE=3 SV=1;>sp|P54819-2|KAD2_HUMAN Isoform 2 of Adenylate kinase 2, mitochondrial OS=Ho
-0.1485	0.354492	-0.318997	0.0885531			0.638522	0.240661	9	3	3	22.4	3	2	2.08e-09	14.531	7.2738	8.0372	0.44525	51150000	30555000	20596000	P43487;B7Z6U1;C9JJ34;C9JGV6;C9JDM3;C9JXG8;B3KUP2;H7C137;C9JIC6	Ran-specific GTPase-activating protein	RANBP1	>sp|P43487|RANG_HUMAN Ran-specific GTPase-activating protein OS=Homo sapiens GN=RANBP1 PE=1 SV=1;>tr|B7Z6U1|B7Z6U1_HUMAN Ran-specific GTPase-activating protein OS=Homo sapiens GN=RANBP1 PE=2 SV=1;>tr|C9JJ34|C9JJ34_HUMAN Ran-specific GTPase-activating prote
-0.247527	0.000573605	-0.317688	0.145732			0.20229	0.17256	6	5	5	40.1	16	19	1.24e-39	10.372	12.417	14.927	18.116	2993100000	1645100000	1348000000	P01033;Q5H9A7;H0Y789;Q5H9B5;B4DJK3;Q5H9B4	Metalloproteinase inhibitor 1	TIMP1	>sp|P01033|TIMP1_HUMAN Metalloproteinase inhibitor 1 OS=Homo sapiens GN=TIMP1 PE=1 SV=1;>tr|Q5H9A7|Q5H9A7_HUMAN Metalloproteinase inhibitor 1 OS=Homo sapiens GN=TIMP1 PE=2 SV=1;>tr|H0Y789|H0Y789_HUMAN Metalloproteinase inhibitor 1 (Fragment) OS=Homo sapien
-0.232816	0.0974412	-0.316999	0.26919			0.229892	0.173403	2	11	11	27.2	34	28	2.8e-38	11.811	14.252	19.415	20.847	2326900000	1301700000	1025200000	Q16670;Q16670-2	Zinc finger protein 187	ZNF187	>sp|Q16670|ZN187_HUMAN Zinc finger protein 187 OS=Homo sapiens GN=ZNF187 PE=2 SV=2;>sp|Q16670-2|ZN187_HUMAN Isoform 2 of Zinc finger protein 187 OS=Homo sapiens GN=ZNF187
-0.0673253	0.575303	-0.315289	0.0179937			0.716253	0.175507	6	9	9	41.2	28	31	2.3e-114	15.413	16.391	16.001	23.55	2218200000	1001600000	1216700000	P04406;E7EUT4;E7EUT5;E7EU54;E7EPW1;O14556	Glyceraldehyde-3-phosphate dehydrogenase	GAPDH	>sp|P04406|G3P_HUMAN Glyceraldehyde-3-phosphate dehydrogenase OS=Homo sapiens GN=GAPDH PE=1 SV=3;>tr|E7EUT4|E7EUT4_HUMAN Glyceraldehyde-3-phosphate dehydrogenase OS=Homo sapiens GN=GAPDH PE=3 SV=1;>tr|E7EUT5|E7EUT5_HUMAN Glyceraldehyde-3-phosphate dehydrog
-0.135819	0.0658899	-0.312867	0.147666			0.47773	0.17852	2	15	15	38.1	15	19	1.55e-92	10.258	12.252	58.824	59.842	1791400000	892340000	899050000	Q9NWK9;Q9NWK9-2	Box C/D snoRNA protein 1	ZNHIT6	>sp|Q9NWK9|BCD1_HUMAN Box C/D snoRNA protein 1 OS=Homo sapiens GN=ZNHIT6 PE=1 SV=1;>sp|Q9NWK9-2|BCD1_HUMAN Isoform 2 of Box C/D snoRNA protein 1 OS=Homo sapiens GN=ZNHIT6
0.0186659	0.414176	-0.312095	0.144284			0.842609	0.251987	2	3	3	23.5	3	3	1.81e-13	9.6095	4.2378	6.9705	15.397	42006000	17837000	24169000	Q86WX3;F8WFE7	Active regulator of SIRT1	RPS19BP1	>sp|Q86WX3|AROS_HUMAN Active regulator of SIRT1 OS=Homo sapiens GN=RPS19BP1 PE=1 SV=1
-0.13105	0.16229	-0.311749	0.366398			0.686145	0.252566	11	4	1	11	3	2	2.53e-11	7.1574	0.98597	7.9614	14.914	4040100	2659300	1380800	Q15937;F5H032;Q7Z3I7;Q9UJW8;G5E9B8;O94892;Q86UD4;Q86TJ5;Q9NX65;B4DWL5;Q99612	Zinc finger protein 79;Zinc finger protein 572	ZNF79;ZNF572	>sp|Q15937|ZNF79_HUMAN Zinc finger protein 79 OS=Homo sapiens GN=ZNF79 PE=1 SV=2;>tr|F5H032|F5H032_HUMAN Zinc finger protein 79 OS=Homo sapiens GN=ZNF79 PE=4 SV=1;>sp|Q7Z3I7|ZN572_HUMAN Zinc finger protein 572 OS=Homo sapiens GN=ZNF572 PE=2 SV=1
0.0281471	0.156921	-0.309962	0.213904			0.895784	0.182186	8	35	35	70.5	622	659	0	19.438	20.967	19.074	26.614	219770000000	107440000000	112330000000	Q15942;H0Y2Y8;B4DQR8;B4DQX7;H7C3D3;C9IZ41;C9JJK5;H7C3R3	Zyxin	ZYX	>sp|Q15942|ZYX_HUMAN Zyxin OS=Homo sapiens GN=ZYX PE=1 SV=1;>tr|H0Y2Y8|H0Y2Y8_HUMAN Zyxin (Fragment) OS=Homo sapiens GN=ZYX PE=4 SV=1;>tr|B4DQR8|B4DQR8_HUMAN Zyxin OS=Homo sapiens GN=ZYX PE=2 SV=1;>tr|B4DQX7|B4DQX7_HUMAN Zyxin OS=Homo sapiens GN=ZYX PE=2 S
0.155042	NaN	-0.309217	NaN			0.401969	0.256819	2	2	2	5.1	1	2	9.27e-09	NaN	NaN	6.1877	12.574	50275000	22928000	27347000	Q9NVV4-2;Q9NVV4	Poly(A) RNA polymerase, mitochondrial	MTPAP	>sp|Q9NVV4-2|PAPD1_HUMAN Isoform 2 of Poly(A) RNA polymerase, mitochondrial OS=Homo sapiens GN=MTPAP;>sp|Q9NVV4|PAPD1_HUMAN Poly(A) RNA polymerase, mitochondrial OS=Homo sapiens GN=MTPAP PE=1 SV=1
-0.152631	0.557603	-0.308701	0.0250156			0.426608	0.183794	14	10	9	34.1	22	20	4.28e-90	12.56	21.747	10.433	16.598	1942900000	1018100000	924820000	Q14103;Q14103-3;Q14103-2;B4DTC3;Q14103-4;H7BXN2;H0Y8G5;H0YA96;D6RAF8;D6RF44;D6RBQ9;D6RD83;F5H6R6;O14979	Heterogeneous nuclear ribonucleoprotein D0	HNRNPD	>sp|Q14103|HNRPD_HUMAN Heterogeneous nuclear ribonucleoprotein D0 OS=Homo sapiens GN=HNRNPD PE=1 SV=1;>sp|Q14103-3|HNRPD_HUMAN Isoform 3 of Heterogeneous nuclear ribonucleoprotein D0 OS=Homo sapiens GN=HNRNPD;>sp|Q14103-2|HNRPD_HUMAN Isoform 2 of Heterogen
-0.0986315	0.185543	-0.306335	0.130424			0.777873	0.26172	9	6	6	8.7	13	11	1.87e-26	19.195	11.804	6.3992	22.516	238630000	116230000	122400000	O00410-3;O00410;B4E0R6;H0Y8C6;O00410-2;E7ETV3;H7C609;E7EQT5;C9JZD8	Importin-5	IPO5	>sp|O00410-3|IPO5_HUMAN Isoform 3 of Importin-5 OS=Homo sapiens GN=IPO5;>sp|O00410|IPO5_HUMAN Importin-5 OS=Homo sapiens GN=IPO5 PE=1 SV=4;>tr|B4E0R6|B4E0R6_HUMAN Importin-5 OS=Homo sapiens GN=IPO5 PE=2 SV=1;>tr|H0Y8C6|H0Y8C6_HUMAN Importin-5 (Fragment) OS
-0.309957	0.149104	-0.304669	0.119268			0.111639	0.189006	9	7	7	47.1	20	23	1.32e-106	21.272	18.994	11.966	13.755	4037200000	1755100000	2282100000	E9PK25;P23528;E9PP50;G3V1A4;E9PQB7;Q9Y281;G3V5P4;E9PS23;E9PLJ3	Cofilin-1	CFL1	>tr|E9PK25|E9PK25_HUMAN Cofilin-1 OS=Homo sapiens GN=CFL1 PE=4 SV=1;>sp|P23528|COF1_HUMAN Cofilin-1 OS=Homo sapiens GN=CFL1 PE=1 SV=3;>tr|E9PP50|E9PP50_HUMAN Cofilin-1 (Fragment) OS=Homo sapiens GN=CFL1 PE=4 SV=1;>tr|G3V1A4|G3V1A4_HUMAN Cofilin 1 (Non-musc
-0.266742	0.494915	-0.303098	0.014978			0.360321	0.267304	2	3	3	8.4	4	4	1.49e-09	29.873	16.713	14.358	29.624	141690000	73573000	68121000	Q9Y617;Q9Y617-2	Phosphoserine aminotransferase	PSAT1	>sp|Q9Y617|SERC_HUMAN Phosphoserine aminotransferase OS=Homo sapiens GN=PSAT1 PE=1 SV=2;>sp|Q9Y617-2|SERC_HUMAN Isoform 2 of Phosphoserine aminotransferase OS=Homo sapiens GN=PSAT1
-0.329564	0.0420422	-0.302736	0.136301			0.249661	0.267933	7	2	2	8.7	2	2	1.78e-10	35.557	28.507	48.76	5.7877	5317100	3011700	2305400	Q96JY6-3;Q96JY6;H0YBP7;E5RGS7;H7C1D1;Q96JY6-4;C9JS55	PDZ and LIM domain protein 2	PDLIM2	>sp|Q96JY6-3|PDLI2_HUMAN Isoform 3 of PDZ and LIM domain protein 2 OS=Homo sapiens GN=PDLIM2;>sp|Q96JY6|PDLI2_HUMAN PDZ and LIM domain protein 2 OS=Homo sapiens GN=PDLIM2 PE=1 SV=1;>tr|H0YBP7|H0YBP7_HUMAN Uncharacterized protein (Fragment) OS=Homo sapiens
-0.0886101	0.0917465	-0.301149	0.213926			0.637537	0.193645	3	11	8	12.8	36	29	4.01e-77	17.574	12.204	19.995	22.503	1909100000	989690000	919410000	Q4G0T1;Q4G0T1-2;H0Y2Z6	Putative scavenger receptor cysteine-rich domain-containing protein LOC619207		>sp|Q4G0T1|SRCRM_HUMAN Putative scavenger receptor cysteine-rich domain-containing protein LOC619207 OS=Homo sapiens PE=5 SV=2
-0.173878	0.23241	-0.297404	0.274724			0.366796	0.198672	2	20	20	44.2	47	45	2.32e-86	12.471	13.792	10.942	22.827	3118500000	1633100000	1485300000	P17098;B4DSF4	Zinc finger protein 8	ZNF8	>sp|P17098|ZNF8_HUMAN Zinc finger protein 8 OS=Homo sapiens GN=ZNF8 PE=1 SV=2;>tr|B4DSF4|B4DSF4_HUMAN Zinc finger protein 8 OS=Homo sapiens GN=ZNF8 PE=2 SV=1
0.208944	0.798558	-0.292756	0.0281351			0.275322	0.285686	2	16	16	11.8	17	21	2.94e-140	21.66	16.595	16.83	32.877	705310000	209490000	495830000	Q9Y490;Q5TCU6	Talin-1	TLN1	>sp|Q9Y490|TLN1_HUMAN Talin-1 OS=Homo sapiens GN=TLN1 PE=1 SV=3;>tr|Q5TCU6|Q5TCU6_HUMAN Talin 1 OS=Homo sapiens GN=TLN1 PE=2 SV=1
0.15866	0.572045	-0.290351	0.0291519			0.392509	0.29008	4	4	4	30.7	3	5	4.05e-22	9.0486	2.5676	11.945	6.1218	159300000	69093000	90206000	P24534;C9JZW3;F2Z2G2;F8WF65	Elongation factor 1-beta	EEF1B2	>sp|P24534|EF1B_HUMAN Elongation factor 1-beta OS=Homo sapiens GN=EEF1B2 PE=1 SV=3;>tr|C9JZW3|C9JZW3_HUMAN Elongation factor 1-beta (Fragment) OS=Homo sapiens GN=EEF1B2 PE=4 SV=1;>tr|F2Z2G2|F2Z2G2_HUMAN Elongation factor 1-beta OS=Homo sapiens GN=EEF1B2 PE
-0.0731749	0.222942	-0.289289	0.0676091			0.694273	0.209891	1	11	11	56.2	29	28	1.52e-177	12.857	17.499	13.908	12.467	2643800000	1648600000	995200000	Q5TA31	E3 ubiquitin-protein ligase RNF187	RNF187	>sp|Q5TA31|RN187_HUMAN E3 ubiquitin-protein ligase RNF187 OS=Homo sapiens GN=RNF187 PE=1 SV=2
0.0466407	0.0468243	-0.288027	0.239774			0.815341	0.211675	3	16	16	61.7	33	29	2.47e-130	12.479	16.812	11.498	20.539	4047600000	2032800000	2014800000	P31689;F5GZ88;B7Z5C0	DnaJ homolog subfamily A member 1	DNAJA1	>sp|P31689|DNJA1_HUMAN DnaJ homolog subfamily A member 1 OS=Homo sapiens GN=DNAJA1 PE=1 SV=2
0.03904	0.333384	-0.285152	0.254836			0.768678	0.299733	4	5	5	20.2	6	6	4.38e-20	22.665	28.938	14.816	8.5341	413490000	297680000	115810000	Q9Y570;Q9Y570-2;Q9Y570-3;F5H2D4	Protein phosphatase methylesterase 1	PPME1	>sp|Q9Y570|PPME1_HUMAN Protein phosphatase methylesterase 1 OS=Homo sapiens GN=PPME1 PE=1 SV=3;>sp|Q9Y570-2|PPME1_HUMAN Isoform 2 of Protein phosphatase methylesterase 1 OS=Homo sapiens GN=PPME1
-0.0364254	0.282964	-0.284607	0.216235			0.961726	0.300758	18	6	6	25.9	5	7	6.05e-46	10.309	14.88	11.1	14.187	225580000	108430000	117150000	P63244;H0Y8W2;H0YAM7;D6REE5;D6RAC2;H0YAF8;D6R9L0;D6R9Z1;H0Y8R5;D6RHH4;D6RDF4;D6RFX4;D6RBD0;D6RF23;H0Y9P0;D6RFZ9;E9PD14;D6RAU2	Guanine nucleotide-binding protein subunit beta-2-like 1	GNB2L1	>sp|P63244|GBLP_HUMAN Guanine nucleotide-binding protein subunit beta-2-like 1 OS=Homo sapiens GN=GNB2L1 PE=1 SV=3;>tr|H0Y8W2|H0Y8W2_HUMAN Guanine nucleotide-binding protein subunit beta-2-like 1 (Fragment) OS=Homo sapiens GN=GNB2L1 PE=4 SV=1;>tr|H0YAM7|H0
-0.375479	0.334257	-0.284419	0.104883			0.185514	0.301112	2	11	1	60.5	4	4	3.09e-96	8.2056	1.9731	2.7629	14.168	436600000	216030000	220570000	P15531-2;P15531	Nucleoside diphosphate kinase A	NME1	>sp|P15531-2|NDKA_HUMAN Isoform 2 of Nucleoside diphosphate kinase A OS=Homo sapiens GN=NME1;>sp|P15531|NDKA_HUMAN Nucleoside diphosphate kinase A OS=Homo sapiens GN=NME1 PE=1 SV=1
-0.392434	0.185181	-0.282492	0.0709485			0.0446327	0.219634	9	14	14	75.2	86	64	0	13.624	18.362	21.595	15.185	13988000000	8461300000	5526500000	P62937;B4DM82;Q567Q0;C9J5S7;F8WE65;F5H284;Q9Y536;E5RIZ5;A2BFH1	Peptidyl-prolyl cis-trans isomerase A;Peptidyl-prolyl cis-trans isomerase	PPIA	>sp|P62937|PPIA_HUMAN Peptidyl-prolyl cis-trans isomerase A OS=Homo sapiens GN=PPIA PE=1 SV=2;>tr|B4DM82|B4DM82_HUMAN Peptidyl-prolyl cis-trans isomerase OS=Homo sapiens GN=PPIA PE=2 SV=1;>tr|Q567Q0|Q567Q0_HUMAN Peptidyl-prolyl cis-trans isomerase A OS=Hom
-0.150144	0.236638	-0.281225	0.257679			0.433963	0.221486	1	19	18	49.3	72	69	2.55e-194	15.497	12.417	10.74	30.202	5302400000	2610300000	2692100000	Q16600	Zinc finger protein 239	ZNF239	>sp|Q16600|ZN239_HUMAN Zinc finger protein 239 OS=Homo sapiens GN=ZNF239 PE=1 SV=3
-0.102735	0.611203	-0.277245	0.036608			0.766057	0.314823	18	4	4	15.9	2	4	1.34e-11	6.4642	12.002	20.318	11.289	25642000	8459700	17182000	Q15019-2;Q15019;B5MCX3;C9J2Q4;C9JB25;H7C310;C9J938;C9JQJ4;C9IZU3;C9IY94;H7C2Y0;B5MC08;C9JZI2;B5MD47;F8WB65;C9JFT1;C9JSE7;C9JT15	Septin-2	41154	>sp|Q15019-2|SEPT2_HUMAN Isoform 2 of Septin-2 OS=Homo sapiens GN=SEPT2;>sp|Q15019|SEPT2_HUMAN Septin-2 OS=Homo sapiens GN=SEPT2 PE=1 SV=1;>tr|B5MCX3|B5MCX3_HUMAN Septin-2 OS=Homo sapiens GN=SEPT2 PE=3 SV=1;>tr|C9J2Q4|C9J2Q4_HUMAN Septin-2 (Fragment) OS=Ho
-0.291633	0.201811	-0.276733	0.24982			0.134087	0.228141	2	7	5	21.2	14	15	2.68e-18	17.699	13.747	9.3438	30.132	2565400000	1229300000	1336100000	Q14592;B4DNX9	Zinc finger protein 460	ZNF460	>sp|Q14592|ZN460_HUMAN Zinc finger protein 460 OS=Homo sapiens GN=ZNF460 PE=1 SV=2;>tr|B4DNX9|B4DNX9_HUMAN Zinc finger protein 460 OS=Homo sapiens GN=ZNF460 PE=2 SV=1
-0.358828	0.440664	-0.275966	0.014251			0.207199	0.317311	2	4	4	4.6	4	4	1.54e-08	19.863	29.37	5.83	30.083	2708700	1602800	1105900	P27797;B4E2Y9	Calreticulin	CALR	>sp|P27797|CALR_HUMAN Calreticulin OS=Homo sapiens GN=CALR PE=1 SV=1;>tr|B4E2Y9|B4E2Y9_HUMAN Calreticulin OS=Homo sapiens GN=CALR PE=2 SV=1
0.118923	0.497983	-0.27485	0.0111432			0.52584	0.230971	1	2	2	24.3	15	15	0.00017166	15.822	19.774	16.105	13.383	2094900000	1017700000	1077200000	Q9UIG4	Psoriasis susceptibility 1 candidate gene 2 protein	PSORS1C2	>sp|Q9UIG4|PS1C2_HUMAN Psoriasis susceptibility 1 candidate gene 2 protein OS=Homo sapiens GN=PSORS1C2 PE=2 SV=2
-0.366963	0.211529	-0.274065	0.306498			0.0602103	0.232159	1	36	36	60.5	283	258	0	23.634	18.451	21.092	25.454	34624000000	18173000000	16452000000	Q14258	E3 ubiquitin/ISG15 ligase TRIM25	TRIM25	>sp|Q14258|TRI25_HUMAN E3 ubiquitin/ISG15 ligase TRIM25 OS=Homo sapiens GN=TRIM25 PE=1 SV=2
-0.158502	0.149468	-0.273303	0.289237			0.409537	0.233316	2	11	11	27.5	15	16	2.69e-35	25.76	11.543	12.362	10.462	979860000	491360000	488500000	Q7L0Y3;C9JVB6	Mitochondrial ribonuclease P protein 1	RG9MTD1	>sp|Q7L0Y3|MRRP1_HUMAN Mitochondrial ribonuclease P protein 1 OS=Homo sapiens GN=RG9MTD1 PE=1 SV=2;>tr|C9JVB6|C9JVB6_HUMAN Mitochondrial ribonuclease P protein 1 (Fragment) OS=Homo sapiens GN=RG9MTD1 PE=4 SV=1
-0.0096926	0.616703	-0.273294	0.0616717			0.947722	0.322546	7	6	6	17.5	10	9	1.24e-107	18.687	12.687	15.469	40.238	462610000	200080000	262520000	P61978-2;P61978;B4DFF1;P61978-3;Q5T6W5;Q5T6W2;Q5T6W1	Heterogeneous nuclear ribonucleoprotein K	HNRNPK	>sp|P61978-2|HNRPK_HUMAN Isoform 2 of Heterogeneous nuclear ribonucleoprotein K OS=Homo sapiens GN=HNRNPK;>sp|P61978|HNRPK_HUMAN Heterogeneous nuclear ribonucleoprotein K OS=Homo sapiens GN=HNRNPK PE=1 SV=1;>tr|B4DFF1|B4DFF1_HUMAN Heterogeneous nuclear rib
-0.0686687	0.459544	-0.272424	0.193541			0.865536	0.324264	5	5	5	18	7	6	3.32e-41	34.911	34.08	21.14	12.822	470670000	307580000	163090000	E2QC23;O75600;F5H0D9;H7BZ75;C9IZC9	2-amino-3-ketobutyrate coenzyme A ligase, mitochondrial	GCAT	>tr|E2QC23|E2QC23_HUMAN 2-amino-3-ketobutyrate coenzyme A ligase, mitochondrial OS=Homo sapiens GN=GCAT PE=3 SV=1;>sp|O75600|KBL_HUMAN 2-amino-3-ketobutyrate coenzyme A ligase, mitochondrial OS=Homo sapiens GN=GCAT PE=2 SV=1
0.30642	0.554405	-0.269836	0.381706			0.0941121	0.238633	2	6	1	16.9	13	10	1.65e-69	16.217	5.9101	14.477	33.289	21207000000	12210000000	8997600000	P31947;P31947-2	14-3-3 protein sigma	SFN	>sp|P31947|1433S_HUMAN 14-3-3 protein sigma OS=Homo sapiens GN=SFN PE=1 SV=1;>sp|P31947-2|1433S_HUMAN Isoform 2 of 14-3-3 protein sigma OS=Homo sapiens GN=SFN
-0.474944	0.00635109	-0.269768	0.0529518			0.0894532	0.329543	6	5	5	16.9	6	5	2.98e-15	8.6255	7.4337	19.833	15.775	140460000	65012000	75443000	Q6ZN04;Q5U5Q3;E9PAL6;Q86XN8-2;Q86XN8;A1L020	RNA-binding protein MEX3B	MEX3B	>sp|Q6ZN04|MEX3B_HUMAN RNA-binding protein MEX3B OS=Homo sapiens GN=MEX3B PE=1 SV=1
-0.0418381	0.224764	-0.268854	0.0920389			0.945501	0.331372	4	5	5	16.2	6	6	5.83e-41	10.626	30.749	17.716	33.21	176280000	96075000	80206000	Q969W8-2;Q969W8;Q14585;B7Z4L5	Zinc finger protein 566	ZNF566	>sp|Q969W8-2|ZN566_HUMAN Isoform 2 of Zinc finger protein 566 OS=Homo sapiens GN=ZNF566;>sp|Q969W8|ZN566_HUMAN Zinc finger protein 566 OS=Homo sapiens GN=ZNF566 PE=2 SV=1
-0.178278	0.305703	-0.268558	0.26609			0.355096	0.240614	2	15	13	52.2	45	42	4.45e-49	17.009	23.718	14.264	34.893	1018000000	526430000	491540000	Q9UJN7;C9JUF8	Zinc finger protein 391	ZNF391	>sp|Q9UJN7|ZN391_HUMAN Zinc finger protein 391 OS=Homo sapiens GN=ZNF391 PE=1 SV=2
-0.312184	0.293148	-0.265056	0.0194915			0.277582	0.339045	7	2	2	21.4	6	6	3.98e-24	12.914	13.882	12.632	13.095	51815000	26786000	25029000	Q99471;Q99471-3;H3BMQ1;H3BPF6;Q99471-2;F8VQZ2;F8VNW6	Prefoldin subunit 5	PFDN5	>sp|Q99471|PFD5_HUMAN Prefoldin subunit 5 OS=Homo sapiens GN=PFDN5 PE=1 SV=2;>sp|Q99471-3|PFD5_HUMAN Isoform 3 of Prefoldin subunit 5 OS=Homo sapiens GN=PFDN5;>tr|H3BMQ1|H3BMQ1_HUMAN Prefoldin subunit 5 OS=Homo sapiens GN=PFDN5 PE=4 SV=1;>tr|H3BPF6|H3BPF6_
0.196454	0.178317	-0.264878	0.0745177			0.287193	0.246382	1	7	7	41.2	8	10	6.23e-35	18.469	15.208	32.187	29.275	988760000	441270000	547490000	A6NG32		CHMP1A	>tr|A6NG32|A6NG32_HUMAN Charged multivesicular body protein 1a OS=Homo sapiens GN=CHMP1A PE=4 SV=3
-0.0978819	0.494765	-0.263723	0.0819145			0.780037	0.341766	13	2	2	7.1	2	3	8.05e-05	3.909	18.322	7.2183	5.3353	115620000	57338000	58282000	Q13444;Q13444-3;Q13444-4;Q13444-5;Q13444-6;Q13444-7;Q13444-2;Q13444-8;Q13444-9;Q13444-10;E9PN65;A6NG98;Q13444-11	Disintegrin and metalloproteinase domain-containing protein 15	ADAM15	>sp|Q13444|ADA15_HUMAN Disintegrin and metalloproteinase domain-containing protein 15 OS=Homo sapiens GN=ADAM15 PE=1 SV=4;>sp|Q13444-3|ADA15_HUMAN Isoform 3 of Disintegrin and metalloproteinase domain-containing protein 15 OS=Homo sapiens GN=ADAM15;>sp|Q13
-0.0252883	0.129038	-0.263104	0.266131			0.880119	0.249198	7	28	28	37.5	72	62	1.87e-120	20.007	20.831	18.248	33.64	4213600000	1960700000	2253000000	Q8IY33;B7WPH4;Q8IY33-4;Q8IY33-2;D3YTD2;Q8IY33-5;Q8IY33-3	MICAL-like protein 2	MICALL2	>sp|Q8IY33|MILK2_HUMAN MICAL-like protein 2 OS=Homo sapiens GN=MICALL2 PE=1 SV=1;>tr|B7WPH4|B7WPH4_HUMAN Uncharacterized protein OS=Homo sapiens GN=MICALL2 PE=4 SV=2;>sp|Q8IY33-4|MILK2_HUMAN Isoform 4 of MICAL-like protein 2 OS=Homo sapiens GN=MICALL2;>sp|
0.0096884	0.141786	-0.261822	0.179005			0.977159	0.251247	9	18	18	70.2	100	103	0	15.003	18.011	16.408	18.215	14299000000	7729300000	6569500000	Q13501;Q13501-2;E7EMC7;E7ERP8;E3W990;E9PFW8;C9JRJ8;C9J6J8;D6RBF1	Sequestosome-1	SQSTM1	>sp|Q13501|SQSTM_HUMAN Sequestosome-1 OS=Homo sapiens GN=SQSTM1 PE=1 SV=1;>sp|Q13501-2|SQSTM_HUMAN Isoform 2 of Sequestosome-1 OS=Homo sapiens GN=SQSTM1;>tr|E7EMC7|E7EMC7_HUMAN Sequestosome-1 OS=Homo sapiens GN=SQSTM1 PE=4 SV=1;>tr|E7ERP8|E7ERP8_HUMAN Sequ
0.0432699	0.0235491	-0.261386	0.218209			0.829885	0.251946	6	24	24	31	60	68	3.72e-157	12.9	33.998	32.29	38.166	4294800000	1994600000	2300200000	Q93009;B7Z815;F5H8E5;H3BND8;B7Z7T5;F5H2X1	Ubiquitin carboxyl-terminal hydrolase 7;Ubiquitin carboxyl-terminal hydrolase	USP7	>sp|Q93009|UBP7_HUMAN Ubiquitin carboxyl-terminal hydrolase 7 OS=Homo sapiens GN=USP7 PE=1 SV=2;>tr|B7Z815|B7Z815_HUMAN Ubiquitin carboxyl-terminal hydrolase OS=Homo sapiens GN=USP7 PE=2 SV=1;>tr|F5H8E5|F5H8E5_HUMAN Ubiquitin carboxyl-terminal hydrolase OS
-0.277673	NaN	-0.26034	NaN			0.339128	0.348729	7	2	2	5	1	3	1.85e-07	NaN	NaN	7.1113	4.0197	117360000	52848000	64513000	Q9NW38-2;Q9NW38;B5MC31;H7C1M0;B4DN24;C9JZA9;C9J512	E3 ubiquitin-protein ligase FANCL	FANCL	>sp|Q9NW38-2|FANCL_HUMAN Isoform 2 of E3 ubiquitin-protein ligase FANCL OS=Homo sapiens GN=FANCL;>sp|Q9NW38|FANCL_HUMAN E3 ubiquitin-protein ligase FANCL OS=Homo sapiens GN=FANCL PE=1 SV=2;>tr|B5MC31|B5MC31_HUMAN E3 ubiquitin-protein ligase FANCL OS=Homo s
-0.265646	0.146326	-0.259355	0.134628			0.171714	0.255222	1	13	10	55.3	35	37	2.24e-105	19.027	10.543	14.113	22.637	8616300000	3804500000	4811800000	Q06830	Peroxiredoxin-1	PRDX1	>sp|Q06830|PRDX1_HUMAN Peroxiredoxin-1 OS=Homo sapiens GN=PRDX1 PE=1 SV=1
-0.139608	0.0119118	-0.258103	0.19772			0.662617	0.353385	1	4	1	26.8	2	2	1.64e-13	7.4103	10.03	10.306	3.8279	34266000	17851000	16415000	H7C037			>tr|H7C037|H7C037_HUMAN Uncharacterized protein (Fragment) OS=Homo sapiens PE=4 SV=1
-0.33619	0.37584	-0.257799	0.0515083			0.239552	0.35402	3	3	3	14.6	2	2	4.19e-07	10.635	6.6264	5.6533	36.123	38641000	18882000	19758000	Q00059;H7BYN3;A8MRB2	Transcription factor A, mitochondrial	TFAM	>sp|Q00059|TFAM_HUMAN Transcription factor A, mitochondrial OS=Homo sapiens GN=TFAM PE=1 SV=1;>tr|H7BYN3|H7BYN3_HUMAN Transcription factor A, mitochondrial (Fragment) OS=Homo sapiens GN=TFAM PE=4 SV=1;>tr|A8MRB2|A8MRB2_HUMAN Transcription factor A, mitocho
-0.0436073	0.484657	-0.257643	0.24814			0.807627	0.258006	7	48	47	66.9	128	125	0	18.056	18.307	21.995	25.15	45567000000	23767000000	21801000000	P38646;B7Z4V2;F5H3L8;D6RJI2;H0YBG6;H0Y8S0;D6RA73	Stress-70 protein, mitochondrial	HSPA9	>sp|P38646|GRP75_HUMAN Stress-70 protein, mitochondrial OS=Homo sapiens GN=HSPA9 PE=1 SV=2;>tr|B7Z4V2|B7Z4V2_HUMAN Stress-70 protein, mitochondrial OS=Homo sapiens GN=HSPA9 PE=2 SV=1;>tr|F5H3L8|F5H3L8_HUMAN Stress-70 protein, mitochondrial OS=Homo sapiens
0.0915991	0.0294637	-0.254957	0.338377			0.629203	0.262417	5	64	64	41.8	170	159	0	17.439	22.033	21.922	22.757	14597000000	5858800000	8738000000	P26358;P26358-2;F5GX68;H0YFC7;P26358-3	DNA (cytosine-5)-methyltransferase 1;Cytosine-specific methyltransferase	DNMT1	>sp|P26358|DNMT1_HUMAN DNA (cytosine-5)-methyltransferase 1 OS=Homo sapiens GN=DNMT1 PE=1 SV=2;>sp|P26358-2|DNMT1_HUMAN Isoform 2 of DNA (cytosine-5)-methyltransferase 1 OS=Homo sapiens GN=DNMT1;>tr|F5GX68|F5GX68_HUMAN Cytosine-specific methyltransferase O
-0.153601	0.0502445	-0.251105	0.187747			0.62487	0.368196	4	3	2	26.6	2	2	6.26e-11	53.586	3.5354	54.144	67.147	18654000	4239400	14414000	E9PBX7;P69891;P69892;E9PBW4	Hemoglobin subunit gamma-1;Hemoglobin subunit gamma-2	HBG2;HBG1	>tr|E9PBX7|E9PBX7_HUMAN Hemoglobin subunit gamma-2 OS=Homo sapiens GN=HBG2 PE=3 SV=1;>sp|P69891|HBG1_HUMAN Hemoglobin subunit gamma-1 OS=Homo sapiens GN=HBG1 PE=1 SV=2;>sp|P69892|HBG2_HUMAN Hemoglobin subunit gamma-2 OS=Homo sapiens GN=HBG2 PE=1 SV=2;>tr|E
-0.240603	0.331558	-0.250136	0.19563			0.414281	0.370277	2	10	10	28.2	15	17	2.74e-21	20.569	33.401	31.699	35.927	445300000	258380000	186920000	Q7Z7K2;C9JAX3	Zinc finger protein 467	ZNF467	>sp|Q7Z7K2|ZN467_HUMAN Zinc finger protein 467 OS=Homo sapiens GN=ZNF467 PE=2 SV=1
-0.182516	0.366472	-0.249639	0.213983			0.549987	0.371347	2	2	1	5.4	3	3	2.51e-06	15.262	3.1261	3.4119	13.54	298200000	136680000	161520000	Q6PK81;Q6PK81-2	Zinc finger protein 773	ZNF773	>sp|Q6PK81|ZN773_HUMAN Zinc finger protein 773 OS=Homo sapiens GN=ZNF773 PE=2 SV=1;>sp|Q6PK81-2|ZN773_HUMAN Isoform 2 of Zinc finger protein 773 OS=Homo sapiens GN=ZNF773
0.0099978	0.000489035	-0.24733	0.243499			0.87453	0.376345	5	3	3	22.8	3	4	1.9e-10	0.69277	2.2216	5.5404	10.068	14367000	10447000	3919700	H7BZ14;Q9H2H8-2;Q9H2H8;B8ZZ77;C9K058	Peptidyl-prolyl cis-trans isomerase;Peptidyl-prolyl cis-trans isomerase-like 3	PPIL3	>tr|H7BZ14|H7BZ14_HUMAN Peptidyl-prolyl cis-trans isomerase (Fragment) OS=Homo sapiens GN=PPIL3 PE=3 SV=1;>sp|Q9H2H8-2|PPIL3_HUMAN Isoform 2 of Peptidyl-prolyl cis-trans isomerase-like 3 OS=Homo sapiens GN=PPIL3;>sp|Q9H2H8|PPIL3_HUMAN Peptidyl-prolyl cis-t
0.030021	0.281125	-0.247194	0.200521			0.887569	0.275455	4	16	16	87.3	59	62	1.1e-213	25.827	20.548	22.412	19.147	40202000000	20147000000	20055000000	P04792;B4DL87;F8WE04;C9J3N8	Heat shock protein beta-1	HSPB1	>sp|P04792|HSPB1_HUMAN Heat shock protein beta-1 OS=Homo sapiens GN=HSPB1 PE=1 SV=2;>tr|B4DL87|B4DL87_HUMAN Heat shock protein beta-1 OS=Homo sapiens GN=HSPB1 PE=2 SV=1;>tr|F8WE04|F8WE04_HUMAN Heat shock protein beta-1 OS=Homo sapiens GN=HSPB1 PE=4 SV=1
-0.0817776	0.0481354	-0.245669	0.175982			0.826911	0.379967	6	2	2	9.8	4	3	6.51e-14	10.935	9.9434	11.453	9.7899	47429000	27553000	19876000	Q9H4P4;A6NFW0;F8VSB6;F8VSP7;F8VNZ6;F8VVY2	E3 ubiquitin-protein ligase NRDP1	RNF41	>sp|Q9H4P4|RNF41_HUMAN E3 ubiquitin-protein ligase NRDP1 OS=Homo sapiens GN=RNF41 PE=1 SV=2;>tr|A6NFW0|A6NFW0_HUMAN E3 ubiquitin-protein ligase NRDP1 OS=Homo sapiens GN=RNF41 PE=4 SV=1;>tr|F8VSB6|F8VSB6_HUMAN E3 ubiquitin-protein ligase NRDP1 OS=Homo sapie
-0.0697422	0.104324	-0.244879	0.176066			0.707142	0.279428	3	11	11	77	34	27	0	27.764	45.397	31.06	29.355	3325100000	1894100000	1431000000	Q99714;Q99714-2;Q5H928	3-hydroxyacyl-CoA dehydrogenase type-2	HSD17B10	>sp|Q99714|HCD2_HUMAN 3-hydroxyacyl-CoA dehydrogenase type-2 OS=Homo sapiens GN=HSD17B10 PE=1 SV=3;>sp|Q99714-2|HCD2_HUMAN Isoform 2 of 3-hydroxyacyl-CoA dehydrogenase type-2 OS=Homo sapiens GN=HSD17B10
-0.253776	0.208385	-0.244117	0.119751			0.191325	0.280743	1	8	8	49.3	31	31	0	13.541	16.477	34.603	15.552	13174000000	6200100000	6974000000	Q07021	Complement component 1 Q subcomponent-binding protein, mitochondrial	C1QBP	>sp|Q07021|C1QBP_HUMAN Complement component 1 Q subcomponent-binding protein, mitochondrial OS=Homo sapiens GN=C1QBP PE=1 SV=1
-0.152724	0.0848877	-0.236815	0.31569			0.627208	0.399624	3	4	4	6.2	9	4	6.8e-15	15.728	20.325	3.323	17.029	378230000	256660000	121570000	Q17RS7;F5H6G6;H0YCG6	Flap endonuclease GEN homolog 1	GEN1	>sp|Q17RS7|GEN_HUMAN Flap endonuclease GEN homolog 1 OS=Homo sapiens GN=GEN1 PE=1 SV=2;>tr|F5H6G6|F5H6G6_HUMAN Flap endonuclease GEN homolog 1 OS=Homo sapiens GN=GEN1 PE=4 SV=1
0.0023158	0.3762	-0.235854	0.199178			0.991082	0.295285	4	15	15	26.7	43	43	2.08e-127	27.016	16.808	18.74	28.98	3172900000	1600200000	1572800000	Q8NBP7;F5GWF0;Q8NBP7-2;B4DEZ9	Proprotein convertase subtilisin/kexin type 9	PCSK9	>sp|Q8NBP7|PCSK9_HUMAN Proprotein convertase subtilisin/kexin type 9 OS=Homo sapiens GN=PCSK9 PE=1 SV=3
0.028767	0.230061	-0.235604	0.00531433			0.893065	0.295731	1	18	18	83.9	39	46	1.09e-197	13.067	18.544	12.731	14.903	4686100000	2099600000	2586500000	O00151	PDZ and LIM domain protein 1	PDLIM1	>sp|O00151|PDLI1_HUMAN PDZ and LIM domain protein 1 OS=Homo sapiens GN=PDLIM1 PE=1 SV=4
-0.173721	0.283511	-0.23536	0.150878			0.367219	0.29617	5	46	45	59.4	291	289	0	18.347	17.159	16.129	19.441	38226000000	17443000000	20784000000	A6NFI3;Q14872;B7Z2L2;Q8N9L1;H0YFZ9	Zinc finger protein 316	ZNF316	>sp|A6NFI3|ZN316_HUMAN Zinc finger protein 316 OS=Homo sapiens GN=ZNF316 PE=1 SV=1
-0.130008	0.0146672	-0.232888	0.336879			0.496147	0.300624	5	21	21	61.9	92	87	1.95e-228	11.333	11.108	9.4989	15.815	10315000000	5211500000	5103300000	Q8IWS0;E9PC97;B4E0G4;Q5JRC6;Q8IWS0-2	PHD finger protein 6	PHF6	>sp|Q8IWS0|PHF6_HUMAN PHD finger protein 6 OS=Homo sapiens GN=PHF6 PE=1 SV=1;>tr|E9PC97|E9PC97_HUMAN PHD finger protein 6 OS=Homo sapiens GN=PHF6 PE=4 SV=1;>tr|B4E0G4|B4E0G4_HUMAN PHD finger protein 6 OS=Homo sapiens GN=PHF6 PE=2 SV=1;>tr|Q5JRC6|Q5JRC6_HUM
0.0007943	0.472309	-0.232703	0.0318205			0.908646	0.408957	5	7	6	23.7	6	8	1.55e-21	19.191	5.8336	10.613	57.711	217120000	93491000	123630000	P35237;E9PD07;H0Y3G3;C9JVA8;C9JTJ8	Serpin B6	SERPINB6	>sp|P35237|SPB6_HUMAN Serpin B6 OS=Homo sapiens GN=SERPINB6 PE=1 SV=3
-0.319207	0.287873	-0.232011	0.101601			0.266054	0.410542	1	4	4	33	3	4	2.28e-34	3.9669	13.29	17.252	15.135	224350000	91766000	132580000	P30043	Flavin reductase (NADPH)	BLVRB	>sp|P30043|BLVRB_HUMAN Flavin reductase (NADPH) OS=Homo sapiens GN=BLVRB PE=1 SV=3
0.0886945	0.642584	-0.230909	0.0807704			0.598218	0.413069	26	8	8	26.1	4	12	1.21e-31	18.544	20.786	15.515	18.538	194490000	47806000	146680000	P07355-2;P07355;H0YN42;H0YMU9;H0YMD0;H0YKS4;H0YMM1;A6NMY6;H0YM50;H0YNP5;H0YMW4;H0YKX9;H0YMT9;H0YLV6;H0YKZ7;H0YKL9;B3KRQ1;H0YL33;H0YN28;H0YKV8;H0YNA0;H0YMD9;H0YN52;H0YLE2;H0YKN4;H0YNB8	Annexin A2;Annexin;Putative annexin A2-like protein	ANXA2;ANXA2P2	>sp|P07355-2|ANXA2_HUMAN Isoform 2 of Annexin A2 OS=Homo sapiens GN=ANXA2;>sp|P07355|ANXA2_HUMAN Annexin A2 OS=Homo sapiens GN=ANXA2 PE=1 SV=2;>tr|H0YN42|H0YN42_HUMAN Annexin (Fragment) OS=Homo sapiens GN=ANXA2 PE=3 SV=1;>tr|H0YMU9|H0YMU9_HUMAN Annexin OS=
0.0002757	0.39086	-0.229713	0.250567			0.910574	0.415826	20	2	2	8.8	3	4	1.65e-56	0.70181	2.6753	6.5184	3.0608	122710000	48269000	74436000	P17612;P17612-2;B7Z708;P22694-2;P22694-9;C9JK39;P22694-6;P22694-7;P22694-5;P22612;P22694;P22694-3;P22694-4;B1APG4;F8W831;B1APG3;P22694-8;B1APF9;B1APF8;B1APG2	cAMP-dependent protein kinase catalytic subunit alpha;cAMP-dependent protein kinase catalytic subunit gamma;cAMP-dependent protein kinase catalytic subunit beta	PRKACA;PRKACB;PRKACG	>sp|P17612|KAPCA_HUMAN cAMP-dependent protein kinase catalytic subunit alpha OS=Homo sapiens GN=PRKACA PE=1 SV=2;>sp|P17612-2|KAPCA_HUMAN Isoform 2 of cAMP-dependent protein kinase catalytic subunit alpha OS=Homo sapiens GN=PRKACA;>tr|B7Z708|B7Z708_HUMAN c
0.0382546	0.196873	-0.229701	0.204755			0.771494	0.415853	1	2	2	18.4	3	3	1.37e-08	12.339	10.843	3.9692	8.2227	43633000	26373000	17260000	Q9NRF9	DNA polymerase epsilon subunit 3	POLE3	>sp|Q9NRF9|DPOE3_HUMAN DNA polymerase epsilon subunit 3 OS=Homo sapiens GN=POLE3 PE=1 SV=1
-0.176071	0.151596	-0.228501	0.185214			0.360935	0.308642	1	10	10	41.6	16	18	3.2e-131	16.034	19.067	16.352	15.399	2159100000	1148200000	1010900000	P61964	WD repeat-containing protein 5	WDR5	>sp|P61964|WDR5_HUMAN WD repeat-containing protein 5 OS=Homo sapiens GN=WDR5 PE=1 SV=1
-0.150007	0.11638	-0.228465	0.046093			0.43437	0.308708	4	8	8	20.8	15	13	7.03e-28	21.188	22.88	11.423	15.237	1304900000	594060000	710860000	P50991;F5H5W3;B7Z9L0;B7Z2F4	T-complex protein 1 subunit delta	CCT4	>sp|P50991|TCPD_HUMAN T-complex protein 1 subunit delta OS=Homo sapiens GN=CCT4 PE=1 SV=4;>tr|F5H5W3|F5H5W3_HUMAN T-complex protein 1 subunit delta OS=Homo sapiens GN=CCT4 PE=3 SV=1;>tr|B7Z9L0|B7Z9L0_HUMAN T-complex protein 1 subunit delta OS=Homo sapiens
-0.0207656	0.319306	-0.227555	0.0672225			0.989118	0.420824	3	4	1	9.1	2	2	1.22e-15	9.5327	13.749	16.78	12.956	20516000	10800000	9715500	Q14593;Q14593-2;E9PL30	Zinc finger protein 273	ZNF273	>sp|Q14593|ZN273_HUMAN Zinc finger protein 273 OS=Homo sapiens GN=ZNF273 PE=2 SV=3;>sp|Q14593-2|ZN273_HUMAN Isoform 2 of Zinc finger protein 273 OS=Homo sapiens GN=ZNF273
-0.0900937	0.0847988	-0.227501	0.290597			0.802617	0.420949	8	2	2	5.8	2	2	6.38e-05	23.524	6.8089	10.563	5.2848	21908000	12584000	9323400	Q13888;Q6P1K8;F5GZM1;D6RID8;D6RJD3;D6RGC9;D6RIT7;D6RAW1	General transcription factor IIH subunit 2;General transcription factor IIH subunit 2-like protein	GTF2H2;GTF2H2C;GTF2H2B	>sp|Q13888|TF2H2_HUMAN General transcription factor IIH subunit 2 OS=Homo sapiens GN=GTF2H2 PE=1 SV=1;>sp|Q6P1K8|T2H2L_HUMAN General transcription factor IIH subunit 2-like protein OS=Homo sapiens GN=GTF2H2C PE=2 SV=1;>tr|F5GZM1|F5GZM1_HUMAN General transc
0.0039367	0.176996	-0.227123	0.30973			0.997624	0.311188	2	5	5	25.3	6	6	2.79e-21	12.475	8.1263	10.199	20.321	973310000	431480000	541830000	P28066;B4E2V4	Proteasome subunit alpha type-5	PSMA5	>sp|P28066|PSA5_HUMAN Proteasome subunit alpha type-5 OS=Homo sapiens GN=PSMA5 PE=1 SV=3
0.0654711	0.358235	-0.22485	0.00905556			0.735392	0.31542	8	5	4	41.5	61	60	2.21e-87	39.846	34.811	19.993	24.588	4744400000	2293900000	2450400000	P02100;A8MUF7;P02042;P68871;CON__P02070;E9PFT6;E9PEW8;F8W6P5	Hemoglobin subunit epsilon	HBE1	>sp|P02100|HBE_HUMAN Hemoglobin subunit epsilon OS=Homo sapiens GN=HBE1 PE=1 SV=2;>tr|A8MUF7|A8MUF7_HUMAN Hemoglobin subunit epsilon (Fragment) OS=Homo sapiens GN=HBE1 PE=3 SV=1
0.0388709	0.192182	-0.224601	0.31933			0.769284	0.427724	3	5	5	12.9	6	6	1.66e-75	15.173	17.716	11.902	30.288	157020000	101030000	55996000	Q6P1R4;F5H0Q0;H0YGW8	tRNA-dihydrouridine(16/17) synthase [NAD(P)(+)]-like	DUS1L	>sp|Q6P1R4|DUS1L_HUMAN tRNA-dihydrouridine(16/17) synthase [NAD(P)(+)]-like OS=Homo sapiens GN=DUS1L PE=1 SV=1;>tr|F5H0Q0|F5H0Q0_HUMAN tRNA-dihydrouridine(16/17) synthase [NAD(P)(+)]-like OS=Homo sapiens GN=DUS1L PE=4 SV=1;>tr|H0YGW8|H0YGW8_HUMAN tRNA-dihy
-0.222069	0.0645852	-0.22384	0.129663			0.251682	0.317311	5	6	6	25.5	14	16	8.05e-100	46.051	45.379	29.56	12.604	1401400000	654100000	747340000	Q01105;Q01105-2;Q5VXV2;A6NGV1;B2REB8	Protein SET	SET	>sp|Q01105|SET_HUMAN Protein SET OS=Homo sapiens GN=SET PE=1 SV=3;>sp|Q01105-2|SET_HUMAN Isoform 2 of Protein SET OS=Homo sapiens GN=SET;>tr|Q5VXV2|Q5VXV2_HUMAN Protein SET OS=Homo sapiens GN=SET PE=2 SV=2;>tr|A6NGV1|A6NGV1_HUMAN Protein SET OS=Homo sapien
0.12768	0.0112872	-0.223756	0.154566			0.494652	0.317468	3	11	11	47.6	22	23	6.34e-84	15.966	11.288	15.683	10.191	2049900000	973960000	1075900000	P50479;P50479-2;C9J542	PDZ and LIM domain protein 4	PDLIM4	>sp|P50479|PDLI4_HUMAN PDZ and LIM domain protein 4 OS=Homo sapiens GN=PDLIM4 PE=1 SV=2;>sp|P50479-2|PDLI4_HUMAN Isoform 2 of PDZ and LIM domain protein 4 OS=Homo sapiens GN=PDLIM4
-0.256694	0.297497	-0.22082	0.213709			0.38052	0.436651	2	2	1	6.4	4	4	0.00028563	30.085	18.208	6.0856	10.433	230060000	153070000	76994000	H7BYI3;Q9HCL3	Zinc finger protein 14 homolog	ZFP14	>tr|H7BYI3|H7BYI3_HUMAN Zinc finger protein 14 homolog OS=Homo sapiens GN=ZFP14 PE=4 SV=1;>sp|Q9HCL3|ZFP14_HUMAN Zinc finger protein 14 homolog OS=Homo sapiens GN=ZFP14 PE=2 SV=2
-0.555783	0.241417	-0.219252	0.0575827			0.00459067	0.326	2	6	6	39.1	13	17	2.49e-43	18.125	15.321	13.646	19.716	2156700000	902640000	1254100000	P36969;P36969-2	Phospholipid hydroperoxide glutathione peroxidase, mitochondrial	GPX4	>sp|P36969|GPX4_HUMAN Phospholipid hydroperoxide glutathione peroxidase, mitochondrial OS=Homo sapiens GN=GPX4 PE=1 SV=3;>sp|P36969-2|GPX4_HUMAN Isoform Cytoplasmic of Phospholipid hydroperoxide glutathione peroxidase, mitochondrial OS=Homo sapiens GN=GPX4
-0.248548	0.21409	-0.2189	0.0135694			0.200467	0.326673	2	10	10	61	21	25	9.71e-266	30.929	52.689	19.677	20.811	11709000000	4287400000	7421300000	P09211;A8MX94	Glutathione S-transferase P	GSTP1	>sp|P09211|GSTP1_HUMAN Glutathione S-transferase P OS=Homo sapiens GN=GSTP1 PE=1 SV=2;>tr|A8MX94|A8MX94_HUMAN Glutathione S-transferase P OS=Homo sapiens GN=GSTP1 PE=3 SV=1
0.0246229	0.036587	-0.218774	0.204294			0.911262	0.326914	7	29	29	94.3	453	407	0	26.48	27.273	16.852	26.793	158540000000	91429000000	67108000000	Q14847;Q14847-2;C9JVR8;C9J9W2;B4DGQ0;B4DIC4;O76041-2	LIM and SH3 domain protein 1	LASP1	>sp|Q14847|LASP1_HUMAN LIM and SH3 domain protein 1 OS=Homo sapiens GN=LASP1 PE=1 SV=2;>sp|Q14847-2|LASP1_HUMAN Isoform 2 of LIM and SH3 domain protein 1 OS=Homo sapiens GN=LASP1;>tr|C9JVR8|C9JVR8_HUMAN Uncharacterized protein OS=Homo sapiens GN=LASP1 PE=4
-0.074602	0.13908	-0.217296	0.0260392			0.688949	0.329752	1	3	3	19.9	6	6	1.35e-20	11.731	13.69	15.111	12.465	958810000	417910000	540900000	Q9HCN8	Stromal cell-derived factor 2-like protein 1	SDF2L1	>sp|Q9HCN8|SDF2L_HUMAN Stromal cell-derived factor 2-like protein 1 OS=Homo sapiens GN=SDF2L1 PE=1 SV=2
-0.276465	0.126855	-0.215299	0.13103			0.155187	0.333609	3	11	11	21.1	26	23	4.17e-88	10.583	22.064	19.195	16.643	1906900000	1111000000	795930000	Q9H3C7;Q9H3C7-3;Q9H3C7-2	Gametogenetin-binding protein 2	GGNBP2	>sp|Q9H3C7|GGNB2_HUMAN Gametogenetin-binding protein 2 OS=Homo sapiens GN=GGNBP2 PE=1 SV=1;>sp|Q9H3C7-3|GGNB2_HUMAN Isoform 3 of Gametogenetin-binding protein 2 OS=Homo sapiens GN=GGNBP2;>sp|Q9H3C7-2|GGNB2_HUMAN Isoform 2 of Gametogenetin-binding protein 2
-0.815129	NaN	-0.214869	NaN			0.00289638	0.450915	4	2	2	7.1	2	1	7.65e-05	21.163	3.2843	NaN	NaN	98705000	80209000	18496000	P25786-2;P25786;F5GX11;B4DEV8	Proteasome subunit alpha type-1;Proteasome subunit alpha type	PSMA1	>sp|P25786-2|PSA1_HUMAN Isoform Long of Proteasome subunit alpha type-1 OS=Homo sapiens GN=PSMA1;>sp|P25786|PSA1_HUMAN Proteasome subunit alpha type-1 OS=Homo sapiens GN=PSMA1 PE=1 SV=1;>tr|F5GX11|F5GX11_HUMAN Proteasome subunit alpha type-1 OS=Homo sapien
0.16818	0.451049	-0.214086	0.0766014			0.368269	0.452811	4	3	3	13.8	3	3	8.03e-28	15.205	17.229	22.203	68.653	73965000	20861000	53104000	P09543;P09543-2;F8W7I0;C9K0L8	2,3-cyclic-nucleotide 3-phosphodiesterase	CNP	>sp|P09543|CN37_HUMAN 2,3-cyclic-nucleotide 3-phosphodiesterase OS=Homo sapiens GN=CNP PE=1 SV=2;>sp|P09543-2|CN37_HUMAN Isoform CNPI of 2,3-cyclic-nucleotide 3-phosphodiesterase OS=Homo sapiens GN=CNP;>tr|F8W7I0|F8W7I0_HUMAN 2,3-cyclic-nucleotide
-0.271421	0.119319	-0.213495	0.270882			0.35115	0.454245	3	3	3	8.7	7	5	2.5e-13	6.7793	12.074	12.03	15.716	341430000	232680000	108760000	O00622;F8W9U7;B4DI61	Protein CYR61	CYR61	>sp|O00622|CYR61_HUMAN Protein CYR61 OS=Homo sapiens GN=CYR61 PE=1 SV=1;>tr|F8W9U7|F8W9U7_HUMAN Protein CYR61 OS=Homo sapiens GN=CYR61 PE=4 SV=1;>tr|B4DI61|B4DI61_HUMAN Protein CYR61 OS=Homo sapiens GN=CYR61 PE=2 SV=1
-0.100129	0.0436059	-0.21344	0.345113			0.596517	0.337228	15	23	23	48.3	125	128	5.05e-157	20.708	14.665	20.869	27.584	15677000000	10285000000	5392000000	G5E927;P56270;C6G496;F5H7A6;H3BQI4;H3BQS2;H3BQD6;Q14119;H3BPU3;Q9HBE1;Q9HBE1-3;Q9HBE1-2;Q9HBE1-4;H3BTS8;H3BRC5	Myc-associated zinc finger protein	MAZ	>tr|G5E927|G5E927_HUMAN MYC-associated zinc finger protein (Purine-binding transcription factor), isoform CRA_d OS=Homo sapiens GN=MAZ PE=4 SV=1;>sp|P56270|MAZ_HUMAN Myc-associated zinc finger protein OS=Homo sapiens GN=MAZ PE=1 SV=1;>tr|C6G496|C6G496_HUMA
0.0131629	0.221175	-0.21044	0.068873			0.862847	0.461701	9	3	3	21.2	3	3	7.45e-47	7.7818	11.569	20.526	10.181	556580000	265880000	290700000	Q8NB37-2;Q8NB37;B7Z1J9;H0YF25;H0YE25;Q8NB37-3;E9PLI5;E9PQD8;H0YER3	Parkinson disease 7 domain-containing protein 1	PDDC1	>sp|Q8NB37-2|PDDC1_HUMAN Isoform 2 of Parkinson disease 7 domain-containing protein 1 OS=Homo sapiens GN=PDDC1;>sp|Q8NB37|PDDC1_HUMAN Parkinson disease 7 domain-containing protein 1 OS=Homo sapiens GN=PDDC1 PE=1 SV=1;>tr|B7Z1J9|B7Z1J9_HUMAN Parkinson disea
-0.154147	0.249158	-0.210182	0.0595998			0.422162	0.343628	1	8	8	46.4	10	12	5.85e-42	16.025	19.418	14.752	15.085	1359300000	517430000	841850000	P30041	Peroxiredoxin-6	PRDX6	>sp|P30041|PRDX6_HUMAN Peroxiredoxin-6 OS=Homo sapiens GN=PRDX6 PE=1 SV=3
0.0047596	0.440123	-0.209758	0.21034			0.893922	0.463374	2	5	3	10.9	5	5	3.02e-56	5.3768	8.4506	7.4615	14.275	318670000	177550000	141120000	O00425;F8WD15	Insulin-like growth factor 2 mRNA-binding protein 3	IGF2BP3	>sp|O00425|IF2B3_HUMAN Insulin-like growth factor 2 mRNA-binding protein 3 OS=Homo sapiens GN=IGF2BP3 PE=1 SV=2
0.129795	0.264682	-0.20973	0.102987			0.487271	0.344522	4	15	15	33.4	30	34	9.79e-165	15.328	12.222	13.419	24.258	6637400000	2881300000	3756100000	P26641;B4DTG2;B4DUP0;E7EMT2	Elongation factor 1-gamma	EEF1G	>sp|P26641|EF1G_HUMAN Elongation factor 1-gamma OS=Homo sapiens GN=EEF1G PE=1 SV=3;>tr|B4DTG2|B4DTG2_HUMAN Elongation factor 1-gamma OS=Homo sapiens GN=EEF1G PE=2 SV=1;>tr|B4DUP0|B4DUP0_HUMAN Elongation factor 1-gamma OS=Homo sapiens GN=EEF1G PE=2 SV=1;>tr
-0.221371	0.242821	-0.208827	0.0329774			0.456873	0.465664	9	6	6	29	8	8	1.36e-19	10.184	12.721	8.9774	7.3964	138720000	89707000	49011000	P33316;H0YKC5;H0YNW5;P33316-2;H0YKI0;H0YNJ9;H0YMM5;H0YMP1;H0Y477	Deoxyuridine 5-triphosphate nucleotidohydrolase, mitochondrial	DUT	>sp|P33316|DUT_HUMAN Deoxyuridine 5-triphosphate nucleotidohydrolase, mitochondrial OS=Homo sapiens GN=DUT PE=1 SV=4;>tr|H0YKC5|H0YKC5_HUMAN Deoxyuridine 5-triphosphate nucleotidohydrolase, mitochondrial (Fragment) OS=Homo sapiens GN=DUT PE=4 SV=1;>tr|H0
0.082202	0.219843	-0.208434	0.379169			0.61953	0.466632	3	7	7	18.2	7	6	3.13e-25	18.102	17.929	16.666	21.668	171510000	92233000	79277000	P53350;B4E083;Q58A51	Serine/threonine-protein kinase PLK1	PLK1	>sp|P53350|PLK1_HUMAN Serine/threonine-protein kinase PLK1 OS=Homo sapiens GN=PLK1 PE=1 SV=1;>tr|B4E083|B4E083_HUMAN Serine/threonine-protein kinase PLK1 OS=Homo sapiens GN=PLK1 PE=2 SV=1
-0.05929	0.286447	-0.208175	0.0924401			0.893374	0.467271	4	5	5	20.9	6	8	5.8e-16	15.121	19.116	13.479	22.476	154780000	57800000	96982000	B4DNJ6;Q9Y3F4;B0AZV0;H0YH33	Serine-threonine kinase receptor-associated protein	STRAP	>tr|B4DNJ6|B4DNJ6_HUMAN Serine-threonine kinase receptor-associated protein OS=Homo sapiens GN=STRAP PE=2 SV=1;>sp|Q9Y3F4|STRAP_HUMAN Serine-threonine kinase receptor-associated protein OS=Homo sapiens GN=STRAP PE=1 SV=1;>tr|B0AZV0|B0AZV0_HUMAN Serine-thre
-0.083723	NaN	-0.207704	NaN			0.821212	0.468434	6	2	2	5.3	1	2	8.25e-09	NaN	NaN	10.287	13.777	98263000	41714000	56549000	P36897-2;P36897;B4DY26;P36897-3;B4DXN7;F8W1R9	TGF-beta receptor type-1	TGFBR1	>sp|P36897-2|TGFR1_HUMAN Isoform 2 of TGF-beta receptor type-1 OS=Homo sapiens GN=TGFBR1;>sp|P36897|TGFR1_HUMAN TGF-beta receptor type-1 OS=Homo sapiens GN=TGFBR1 PE=1 SV=1;>tr|B4DY26|B4DY26_HUMAN TGF-beta receptor type-1 OS=Homo sapiens GN=TGFBR1 PE=2 SV=
-0.18529	0.434784	-0.207082	0.071293			0.543041	0.469972	2	3	3	20.5	5	6	7.45e-34	7.5117	10.207	8.0775	13.138	117220000	60314000	56903000	Q13405;H0YDP7	39S ribosomal protein L49, mitochondrial	MRPL49	>sp|Q13405|RM49_HUMAN 39S ribosomal protein L49, mitochondrial OS=Homo sapiens GN=MRPL49 PE=1 SV=1;>tr|H0YDP7|H0YDP7_HUMAN 39S ribosomal protein L49, mitochondrial (Fragment) OS=Homo sapiens GN=MRPL49 PE=4 SV=1
-0.0752103	0.194703	-0.205753	0.317574			0.846215	0.473269	5	9	9	31.9	12	8	8.33e-114	11.659	9.8377	10.303	23.876	576430000	432900000	143530000	Q96I99;Q96I99-2;E9PDQ8;F5H4S7;H0Y852	Succinyl-CoA ligase [GDP-forming] subunit beta, mitochondrial	SUCLG2	>sp|Q96I99|SUCB2_HUMAN Succinyl-CoA ligase [GDP-forming] subunit beta, mitochondrial OS=Homo sapiens GN=SUCLG2 PE=1 SV=2;>sp|Q96I99-2|SUCB2_HUMAN Isoform 2 of Succinyl-CoA ligase [GDP-forming] subunit beta, mitochondrial OS=Homo sapiens GN=SUCLG2;>tr|E9PDQ
-0.245395	0.0501484	-0.204158	0.0903599			0.206132	0.355667	4	8	8	13.4	13	12	1.13e-22	21.11	25.874	19.843	25.036	844410000	410880000	433540000	Q9NZJ0;F5GZ90;E7ERQ0;Q9NZJ0-2	Denticleless protein homolog	DTL	>sp|Q9NZJ0|DTL_HUMAN Denticleless protein homolog OS=Homo sapiens GN=DTL PE=1 SV=3;>tr|F5GZ90|F5GZ90_HUMAN Denticleless protein homolog OS=Homo sapiens GN=DTL PE=4 SV=1
-0.0087248	0.147723	-0.203949	0.151186			0.946559	0.356089	7	14	14	29.5	18	16	6.81e-47	6.5824	12.538	13.501	12.214	1439700000	820620000	619110000	F2Z2W7;Q8IZ69;Q8IZ69-2;F8WB35;H7C100;H7BZZ4;C9K041	tRNA (uracil-5-)-methyltransferase homolog A	TRMT2A	>tr|F2Z2W7|F2Z2W7_HUMAN tRNA (uracil-5-)-methyltransferase homolog A OS=Homo sapiens GN=TRMT2A PE=4 SV=1;>sp|Q8IZ69|TRM2A_HUMAN tRNA (uracil-5-)-methyltransferase homolog A OS=Homo sapiens GN=TRMT2A PE=1 SV=2;>sp|Q8IZ69-2|TRM2A_HUMAN Isoform 2 of tRNA (ura
-0.175542	0.182784	-0.202861	0.0985312			0.362345	0.358293	2	12	12	34.9	30	28	0	11.868	10.745	12.179	14.822	4594100000	2706800000	1887400000	Q9UBS4;H7C2Y5	DnaJ homolog subfamily B member 11	DNAJB11	>sp|Q9UBS4|DJB11_HUMAN DnaJ homolog subfamily B member 11 OS=Homo sapiens GN=DNAJB11 PE=1 SV=1
0.173716	0.510229	-0.20238	0.180651			0.348137	0.35927	18	14	1	31.8	8	8	7.44e-193	7.2697	8.9201	4.7471	9.5504	4051000000	2473100000	1578000000	P68032;P68133;P62736;P63267;A6NL76;Q5T8M8;F5H1C1;Q5T8M7;E7EQV5;B4DUI8;E9PG30;F6QUT6;F6UVQ4;C9JFL5;B8ZZJ2;F8WB63;C9JUM1;F8WCH0	Actin, alpha cardiac muscle 1;Actin, alpha skeletal muscle;Actin, aortic smooth muscle;Actin, gamma-enteric smooth muscle	ACTC1;ACTA1;ACTA2;ACTG2;ACTB	>sp|P68032|ACTC_HUMAN Actin, alpha cardiac muscle 1 OS=Homo sapiens GN=ACTC1 PE=1 SV=1;>sp|P68133|ACTS_HUMAN Actin, alpha skeletal muscle OS=Homo sapiens GN=ACTA1 PE=1 SV=1;>sp|P62736|ACTA_HUMAN Actin, aortic smooth muscle OS=Homo sapiens GN=ACTA2 PE=1 SV=
-0.0704483	0.230703	-0.201674	0.195885			0.704488	0.360706	2	9	9	30.9	14	14	6.17e-208	25.781	15.177	17.408	37.271	1277100000	741140000	535930000	O75616;O75616-2	GTPase Era, mitochondrial	ERAL1	>sp|O75616|ERAL1_HUMAN GTPase Era, mitochondrial OS=Homo sapiens GN=ERAL1 PE=1 SV=2;>sp|O75616-2|ERAL1_HUMAN Isoform HERA-B of GTPase Era, mitochondrial OS=Homo sapiens GN=ERAL1
-0.266144	0.349336	-0.198852	0.136756			0.361505	0.49059	10	3	3	7.2	3	4	2.34e-09	9.817	25.199	18.559	16.255	184510000	90855000	93657000	P08559-4;P08559-2;P08559;P08559-3;P29803;Q5JPU1;Q5JPT9;Q5JPU0;Q5JPU2;Q5JPU3	Pyruvate dehydrogenase E1 component subunit alpha, somatic form, mitochondrial;Pyruvate dehydrogenase E1 component subunit alpha, testis-specific form, mitochondrial	PDHA1;PDHA2	>sp|P08559-4|ODPA_HUMAN Isoform 4 of Pyruvate dehydrogenase E1 component subunit alpha, somatic form, mitochondrial OS=Homo sapiens GN=PDHA1;>sp|P08559-2|ODPA_HUMAN Isoform 2 of Pyruvate dehydrogenase E1 component subunit alpha, somatic form, mitochondrial
-0.161285	0.353192	-0.198146	0.204113			0.604543	0.492381	1	4	4	15.9	6	5	2.43e-35	40.478	31.859	44.927	8.6485	622390000	351820000	270570000	P53597	Succinyl-CoA ligase [ADP/GDP-forming] subunit alpha, mitochondrial	SUCLG1	>sp|P53597|SUCA_HUMAN Succinyl-CoA ligase [ADP/GDP-forming] subunit alpha, mitochondrial OS=Homo sapiens GN=SUCLG1 PE=1 SV=4
-0.0114962	0.213353	-0.197928	0.330087			0.935403	0.368392	11	8	8	26.1	17	15	1.59e-106	9.1672	8.7476	11.111	9.255	1555400000	752170000	803200000	P60842;Q14240-2;Q14240;E7EQG2;B4E102;Q9NZE6;E7EMV8;P38919;B4DKP9;F8WE11;E9PBH4	Eukaryotic initiation factor 4A-I;Eukaryotic initiation factor 4A-II	EIF4A1;EIF4A2	>sp|P60842|IF4A1_HUMAN Eukaryotic initiation factor 4A-I OS=Homo sapiens GN=EIF4A1 PE=1 SV=1;>sp|Q14240-2|IF4A2_HUMAN Isoform 2 of Eukaryotic initiation factor 4A-II OS=Homo sapiens GN=EIF4A2;>sp|Q14240|IF4A2_HUMAN Eukaryotic initiation factor 4A-II OS=Hom
0.262371	0.0687955	-0.19791	0.351149			0.152767	0.368429	9	9	9	31	18	20	1.27e-209	11.819	11.16	7.7797	16.889	1520700000	773460000	747260000	A6NG58;Q9HBI1;B5MDI0;Q9HBI1-2;B0QYM8;B0QYP8;B0QYP6;F5H1R9;Q9NVD7	Beta-parvin	PARVB	>tr|A6NG58|A6NG58_HUMAN Uncharacterized protein OS=Homo sapiens GN=PARVB PE=4 SV=2;>sp|Q9HBI1|PARVB_HUMAN Beta-parvin OS=Homo sapiens GN=PARVB PE=1 SV=1;>tr|B5MDI0|B5MDI0_HUMAN Uncharacterized protein OS=Homo sapiens GN=PARVB PE=4 SV=1;>sp|Q9HBI1-2|PARVB_H
0.13007	0.40554	-0.197437	0.201511			0.470911	0.494183	5	2	2	9.1	4	4	2.61e-114	8.4011	9.1965	6.609	4.4172	85664000	34642000	51022000	B3KSH1;O00303;B4DMT5;E9PQV8;H0YDT6	Eukaryotic translation initiation factor 3 subunit F	EIF3F	>tr|B3KSH1|B3KSH1_HUMAN Eukaryotic translation initiation factor 3 subunit F OS=Homo sapiens GN=EIF3F PE=2 SV=1;>sp|O00303|EIF3F_HUMAN Eukaryotic translation initiation factor 3 subunit F OS=Homo sapiens GN=EIF3F PE=1 SV=1;>tr|B4DMT5|B4DMT5_HUMAN Eukaryoti
-0.266672	0.232501	-0.195736	0.310111			0.360461	0.498521	4	12	12	43	16	12	6.23e-59	14.445	24.352	16.329	22.103	580730000	308500000	272230000	Q9H7X3;E5RG39;E5RJV3;E5RFI7	Zinc finger protein 696	ZNF696	>sp|Q9H7X3|ZN696_HUMAN Zinc finger protein 696 OS=Homo sapiens GN=ZNF696 PE=2 SV=2;>tr|E5RG39|E5RG39_HUMAN Zinc finger protein 696 (Fragment) OS=Homo sapiens GN=ZNF696 PE=4 SV=1
-0.0816061	0.0413725	-0.195318	0.180839			0.663045	0.373808	3	15	3	41.2	127	127	7.52e-249	20.268	21.106	38.575	23.946	52650000000	24152000000	28498000000	Q9NR56;C9JP00;Q86VM6	Muscleblind-like protein 1	MBNL1	>sp|Q9NR56|MBNL1_HUMAN Muscleblind-like protein 1 OS=Homo sapiens GN=MBNL1 PE=1 SV=2;>tr|C9JP00|C9JP00_HUMAN Muscleblind-like protein 1 OS=Homo sapiens GN=MBNL1 PE=4 SV=1;>tr|Q86VM6|Q86VM6_HUMAN MBNL1 protein OS=Homo sapiens GN=MBNL1 PE=2 SV=1
0.0709226	0.392436	-0.193056	0.0619833			0.657316	0.505395	10	28	23	17.7	20	22	1.04e-169	19.266	26.009	18.947	18.211	644440000	239480000	404960000	P21333;P21333-2;Q5HY54;A6NDY9;E9PHF0;E7EWU2;F8WE98;H0Y5C6;H0Y5F3;H7C2E7	Filamin-A	FLNA	>sp|P21333|FLNA_HUMAN Filamin-A OS=Homo sapiens GN=FLNA PE=1 SV=4;>sp|P21333-2|FLNA_HUMAN Isoform 2 of Filamin-A OS=Homo sapiens GN=FLNA;>tr|Q5HY54|Q5HY54_HUMAN Filamin A, alpha (Actin binding protein 280) OS=Homo sapiens GN=FLNA PE=2 SV=1;>tr|A6NDY9|A6NDY
-0.17289	0.0649664	-0.192924	0.048024			0.369457	0.378817	2	9	9	46	17	17	2.08e-64	14.833	28.578	12.883	17.084	3551100000	1833500000	1717600000	Q9BV68-2;Q9BV68	RING finger protein 126	RNF126	>sp|Q9BV68-2|RN126_HUMAN Isoform 2 of RING finger protein 126 OS=Homo sapiens GN=RNF126;>sp|Q9BV68|RN126_HUMAN RING finger protein 126 OS=Homo sapiens GN=RNF126 PE=1 SV=1
-0.225515	0.145643	-0.192727	0.0106958			0.447493	0.506242	1	6	6	37.3	18	20	7.68e-38	12.715	12.291	27.858	26.939	609810000	359980000	249840000	Q9Y3C6	Peptidyl-prolyl cis-trans isomerase-like 1	PPIL1	>sp|Q9Y3C6|PPIL1_HUMAN Peptidyl-prolyl cis-trans isomerase-like 1 OS=Homo sapiens GN=PPIL1 PE=1 SV=1
-0.112425	0.280341	-0.192193	0.13565			0.738378	0.507621	5	2	2	27.3	3	2	1.6e-09	26.627	21.808	2.0554	6.0771	46719000	31137000	15583000	Q6IAA8;F5H3Y3;F5GX19;F5H479;H0YFI1	Ragulator complex protein LAMTOR1	LAMTOR1	>sp|Q6IAA8|LTOR1_HUMAN Ragulator complex protein LAMTOR1 OS=Homo sapiens GN=LAMTOR1 PE=1 SV=2;>tr|F5H3Y3|F5H3Y3_HUMAN Ragulator complex protein LAMTOR1 OS=Homo sapiens GN=LAMTOR1 PE=4 SV=1;>tr|F5GX19|F5GX19_HUMAN Ragulator complex protein LAMTOR1 OS=Homo s
-0.141918	0.245481	-0.190004	0.00813364			0.458808	0.384983	10	12	12	23.6	12	18	8.35e-133	21.599	20.971	10.581	14.918	1624800000	518490000	1106300000	P13796;B4DUA0;Q5TBN3;P13797;Q14651;B4DGB4;F8W8D8;B7Z6M1;C9JAM8;Q5TBN5	Plastin-2	LCP1	>sp|P13796|PLSL_HUMAN Plastin-2 OS=Homo sapiens GN=LCP1 PE=1 SV=6
0.0692684	0.4313	-0.189497	0.0223485			0.719581	0.386059	3	6	6	20.3	32	27	2.46e-133	17.812	22.7	17.495	20.625	3003000000	1395600000	1607400000	Q7Z4F1;Q7Z4F1-2;H0YHW7	Low-density lipoprotein receptor-related protein 10	LRP10	>sp|Q7Z4F1|LRP10_HUMAN Low-density lipoprotein receptor-related protein 10 OS=Homo sapiens GN=LRP10 PE=1 SV=2
-0.169769	0.236913	-0.186365	0.0160605			0.377937	0.392751	5	7	7	40.6	11	12	3.8e-101	20.63	14.143	8.3449	16.22	2144500000	785380000	1359100000	P21964;P21964-2;E7EMS6;E7EUU8;F8WBW9	Catechol O-methyltransferase	COMT	>sp|P21964|COMT_HUMAN Catechol O-methyltransferase OS=Homo sapiens GN=COMT PE=1 SV=2;>sp|P21964-2|COMT_HUMAN Isoform Soluble of Catechol O-methyltransferase OS=Homo sapiens GN=COMT
-0.156423	0.124516	-0.185499	0.183033			0.415535	0.394615	1	12	11	36.5	20	24	6.66e-99	22.361	19.521	15.782	26.077	2853100000	1621100000	1232000000	Q96SL8	Flt3-interacting zinc finger protein 1	FIZ1	>sp|Q96SL8|FIZ1_HUMAN Flt3-interacting zinc finger protein 1 OS=Homo sapiens GN=FIZ1 PE=1 SV=2
0.0766071	0.382644	-0.185221	0.355317			0.638155	0.525779	5	4	4	8.8	4	3	5.23e-10	5.1333	7.0717	24.533	14.46	61221000	22829000	38392000	P48444;B0YIW6;E9PEU4;Q6P1Q5;E9PK34	Coatomer subunit delta	ARCN1	>sp|P48444|COPD_HUMAN Coatomer subunit delta OS=Homo sapiens GN=ARCN1 PE=1 SV=1;>tr|B0YIW6|B0YIW6_HUMAN Archain 1, isoform CRA_a OS=Homo sapiens GN=ARCN1 PE=4 SV=1;>tr|E9PEU4|E9PEU4_HUMAN Coatomer subunit delta OS=Homo sapiens GN=ARCN1 PE=4 SV=1;>tr|Q6P1Q5
-0.0001239	0.331743	-0.18326	0.213211			0.981236	0.399456	7	21	13	53.9	225	218	6.06e-228	22.687	18.968	17.431	31.37	60138000000	30401000000	29737000000	P68104;Q5VTE0;Q6IQ15;F8W6I0;Q5JR01;A6PW80;E7EPH7	Elongation factor 1-alpha 1;Putative elongation factor 1-alpha-like 3;Elongation factor 1-alpha	EEF1A1;EEF1A1P5	>sp|P68104|EF1A1_HUMAN Elongation factor 1-alpha 1 OS=Homo sapiens GN=EEF1A1 PE=1 SV=1;>sp|Q5VTE0|EF1A3_HUMAN Putative elongation factor 1-alpha-like 3 OS=Homo sapiens GN=EEF1A1P5 PE=5 SV=1;>tr|Q6IQ15|Q6IQ15_HUMAN EEF1A1 protein OS=Homo sapiens GN=EEF1A1 P
0.0287994	0.0155169	-0.182904	0.205226			0.80562	0.531885	8	8	8	25.9	9	11	5.49e-21	13.455	17.598	16.184	11.543	269900000	124520000	145370000	C9JS35;Q92890-1;Q92890;A6NJ11;A8MW31;C9IZG3;C9J6N9;C9JNP9	Ubiquitin fusion degradation protein 1 homolog	UFD1L	>tr|C9JS35|C9JS35_HUMAN Ubiquitin fusion degradation protein 1 homolog OS=Homo sapiens GN=UFD1L PE=4 SV=2;>sp|Q92890-1|UFD1_HUMAN Isoform Long of Ubiquitin fusion degradation protein 1 homolog OS=Homo sapiens GN=UFD1L;>sp|Q92890|UFD1_HUMAN Ubiquitin fusion
0.351081	NaN	-0.182452	NaN			0.0788403	0.533083	5	2	2	8.7	1	4	0.00018535	NaN	NaN	112.2	5.2005	35607000	10681000	24925000	O75323;C9IYJ3;H7C333;C9K068;C9J7B1	Protein NipSnap homolog 2	GBAS	>sp|O75323|NIPS2_HUMAN Protein NipSnap homolog 2 OS=Homo sapiens GN=GBAS PE=1 SV=1;>tr|C9IYJ3|C9IYJ3_HUMAN Glioblastoma amplified sequence, isoform CRA_a OS=Homo sapiens GN=GBAS PE=4 SV=1;>tr|H7C333|H7C333_HUMAN Protein NipSnap homolog 2 (Fragment) OS=Homo
0.136126	0.552228	-0.182062	0.0775727			0.465535	0.402061	4	5	5	32.4	8	9	5.59e-78	16.698	11.583	13.052	13.624	983940000	466020000	517920000	P48047;H7C068;H7C0C1;H7C086	ATP synthase subunit O, mitochondrial	ATP5O	>sp|P48047|ATPO_HUMAN ATP synthase subunit O, mitochondrial OS=Homo sapiens GN=ATP5O PE=1 SV=1
-0.590943	0.0365819	-0.18148	0.130232			0.0327742	0.535657	3	11	8	10.9	6	12	1.17e-58	18.361	13.666	23.569	30.147	226280000	43519000	182760000	Q13464;D6REE7;C9JFJ0	Rho-associated protein kinase 1	ROCK1	>sp|Q13464|ROCK1_HUMAN Rho-associated protein kinase 1 OS=Homo sapiens GN=ROCK1 PE=1 SV=1
-0.168821	0.200723	-0.181259	0.15602			0.380538	0.403813	5	14	14	25.5	25	26	1.58e-98	16.158	11.465	22.294	67.378	2569800000	1012400000	1557400000	P13639;F5H370;B4DPU3;F5GZG3;B4DMC6	Elongation factor 2	EEF2	>sp|P13639|EF2_HUMAN Elongation factor 2 OS=Homo sapiens GN=EEF2 PE=1 SV=4;>tr|F5H370|F5H370_HUMAN Elongation factor 2 OS=Homo sapiens GN=EEF2 PE=4 SV=1;>tr|B4DPU3|B4DPU3_HUMAN Uncharacterized protein OS=Homo sapiens GN=EEF2 PE=2 SV=1;>tr|F5GZG3|F5GZG3_HUM
0.211293	0.584152	-0.180842	0.183313			0.251554	0.404724	27	9	5	36.1	12	12	1.21e-124	10.288	3.7638	11.378	10.723	1315400000	657030000	658350000	Q15366-2;Q15366;Q15366-3;Q15366-5;Q15366-4;B4DXP5;F8VZX2;G3V0E8;H3BRU6;B4DRD7;B4DLC0;F8VRG9;F8VXH9;F8W0G4;P57721;P57721-4;E9PFP8;P57721-5;P57721-3;P57721-2;F8VWQ4;F8W1G6;A8MX33;H9KV40;F8VRH0;H3BSS4;H3BND9	Poly(rC)-binding protein 2;Poly(rC)-binding protein 3	PCBP2;PCBP3	>sp|Q15366-2|PCBP2_HUMAN Isoform 2 of Poly(rC)-binding protein 2 OS=Homo sapiens GN=PCBP2;>sp|Q15366|PCBP2_HUMAN Poly(rC)-binding protein 2 OS=Homo sapiens GN=PCBP2 PE=1 SV=1;>sp|Q15366-3|PCBP2_HUMAN Isoform 3 of Poly(rC)-binding protein 2 OS=Homo sapiens
-0.171124	0.327045	-0.180589	0.171367			0.374241	0.405277	9	23	23	52	54	52	3.59e-238	61.701	74.686	39.836	42.151	6934900000	3375400000	3559500000	P10809;F5GWR2;E7ESH4;E7EXB4;C9JL25;B7Z712;C9JCQ4;C9JL19;C9J0S9	60 kDa heat shock protein, mitochondrial	HSPD1	>sp|P10809|CH60_HUMAN 60 kDa heat shock protein, mitochondrial OS=Homo sapiens GN=HSPD1 PE=1 SV=2
-0.194343	0.154394	-0.180543	0.20121			0.314409	0.405378	13	83	3	57.9	311	290	0	16.791	12.937	14.999	18.309	38507000000	17468000000	21038000000	Q9Y4F3;Q9Y4F3-4;Q9Y4F3-3;I1E4Y4;G8JLP4;F8VTR3;C9JKX0;F8VVB8;Q9Y4F3-6;F8VRS5;Q86UP2;Q86UP2-3;Q86UP2-2	Meiosis arrest female protein 1	KIAA0430	>sp|Q9Y4F3|MARF1_HUMAN Meiosis arrest female protein 1 OS=Homo sapiens GN=KIAA0430 PE=1 SV=6;>sp|Q9Y4F3-4|MARF1_HUMAN Isoform 3 of Meiosis arrest female protein 1 OS=Homo sapiens GN=KIAA0430;>sp|Q9Y4F3-3|MARF1_HUMAN Isoform 2 of Meiosis arrest female prote
-0.0635935	0.0789326	-0.179841	0.105877			0.880582	0.540015	1	2	2	6.5	2	3	1.49e-29	1.1163	26.574	3.4002	7.6572	116280000	17908000	98368000	O43829	Zinc finger protein 161 homolog	ZFP161	>sp|O43829|ZF161_HUMAN Zinc finger protein 161 homolog OS=Homo sapiens GN=ZFP161 PE=2 SV=2
-0.0225386	0.218111	-0.179675	0.247943			0.995752	0.540456	2	6	6	41.9	10	7	9.2e-43	15.129	9.8467	17.522	7.2071	329630000	252340000	77288000	Q8N4Q1-2;Q8N4Q1	Mitochondrial intermembrane space import and assembly protein 40	CHCHD4	>sp|Q8N4Q1-2|MIA40_HUMAN Isoform 2 of Mitochondrial intermembrane space import and assembly protein 40 OS=Homo sapiens GN=CHCHD4;>sp|Q8N4Q1|MIA40_HUMAN Mitochondrial intermembrane space import and assembly protein 40 OS=Homo sapiens GN=CHCHD4 PE=1 SV=1
0.0918157	0.249303	-0.179008	0.0673098			0.588093	0.542235	3	4	4	15.9	4	5	5.46e-13	10.867	15.606	12.094	10.897	135440000	70706000	64734000	P05198;G3V4T5;H0YJS4	Eukaryotic translation initiation factor 2 subunit 1	EIF2S1	>sp|P05198|IF2A_HUMAN Eukaryotic translation initiation factor 2 subunit 1 OS=Homo sapiens GN=EIF2S1 PE=1 SV=3;>tr|G3V4T5|G3V4T5_HUMAN Eukaryotic translation initiation factor 2 subunit 1 (Fragment) OS=Homo sapiens GN=EIF2S1 PE=4 SV=1;>tr|H0YJS4|H0YJS4_HUM
-0.0244147	0.305771	-0.178633	0.0511385			0.997776	0.543237	5	3	3	11.7	2	4	6.88e-16	4.0224	3.4232	4.8575	16.378	314920000	104320000	210590000	P51665;H3BTM8;H3BNT7;B4DXI8;H3BQV2	26S proteasome non-ATPase regulatory subunit 7	PSMD7	>sp|P51665|PSD7_HUMAN 26S proteasome non-ATPase regulatory subunit 7 OS=Homo sapiens GN=PSMD7 PE=1 SV=2;>tr|H3BTM8|H3BTM8_HUMAN 26S proteasome non-ATPase regulatory subunit 7 OS=Homo sapiens GN=PSMD7 PE=4 SV=1;>tr|H3BNT7|H3BNT7_HUMAN 26S proteasome non-ATP
-0.0252042	0.350433	-0.178235	0.233638			0.995405	0.5443	1	2	2	15.8	4	4	1.06e-32	6.0031	3.044	2.9618	11.709	116480000	68596000	47887000	Q9Y3D6	Mitochondrial fission 1 protein	FIS1	>sp|Q9Y3D6|FIS1_HUMAN Mitochondrial fission 1 protein OS=Homo sapiens GN=FIS1 PE=1 SV=2
0.0887381	0.173642	-0.174798	0.247344			0.640512	0.418071	8	13	13	43.5	28	27	3.34e-80	10.749	8.9507	7.3001	15.034	5045400000	2876000000	2169400000	O95433;B4DUR9;G3V438;H0YJG7;H0YJU2;G3V3W9;H0YJG6;H0YJ63	Activator of 90 kDa heat shock protein ATPase homolog 1	AHSA1	>sp|O95433|AHSA1_HUMAN Activator of 90 kDa heat shock protein ATPase homolog 1 OS=Homo sapiens GN=AHSA1 PE=1 SV=1;>tr|B4DUR9|B4DUR9_HUMAN Activator of 90 kDa heat shock protein ATPase homolog 1 OS=Homo sapiens GN=AHSA1 PE=2 SV=1;>tr|G3V438|G3V438_HUMAN Act
-0.0015948	0.122584	-0.174626	0.235611			0.917532	0.553995	5	9	9	41	14	14	2.6e-44	15.937	15.399	11.062	15.9	685470000	374390000	311080000	Q9UBE0;B3KNJ4;G3XAK6;F5GXX7;B4DY66	SUMO-activating enzyme subunit 1	SAE1	>sp|Q9UBE0|SAE1_HUMAN SUMO-activating enzyme subunit 1 OS=Homo sapiens GN=SAE1 PE=1 SV=1;>tr|B3KNJ4|B3KNJ4_HUMAN SUMO-1 activating enzyme subunit 1, isoform CRA_a OS=Homo sapiens GN=SAE1 PE=2 SV=1;>tr|G3XAK6|G3XAK6_HUMAN SUMO-1 activating enzyme subunit 1,
0.0914306	0.173362	-0.173091	0.0836754			0.589338	0.558145	7	6	6	23.7	10	10	1.18e-37	15.664	14.08	12.077	10.231	435690000	251020000	184670000	O15160;O15160-2;E7EQB9;E9PBA4;H0Y723;D6RDJ3;E9PDD3	DNA-directed RNA polymerases I and III subunit RPAC1	POLR1C	>sp|O15160|RPAC1_HUMAN DNA-directed RNA polymerases I and III subunit RPAC1 OS=Homo sapiens GN=POLR1C PE=1 SV=1;>sp|O15160-2|RPAC1_HUMAN Isoform 2 of DNA-directed RNA polymerases I and III subunit RPAC1 OS=Homo sapiens GN=POLR1C;>tr|E7EQB9|E7EQB9_HUMAN DNA
0.198558	0.70829	-0.171275	0.00877725			0.297327	0.563072	2	3	3	7.4	3	2	2.36e-06	15.849	18.192	19.197	15.344	24363000	7680900	16682000	Q12931;F5H897	Heat shock protein 75 kDa, mitochondrial	TRAP1	>sp|Q12931|TRAP1_HUMAN Heat shock protein 75 kDa, mitochondrial OS=Homo sapiens GN=TRAP1 PE=1 SV=3;>tr|F5H897|F5H897_HUMAN Heat shock protein 75 kDa, mitochondrial OS=Homo sapiens GN=TRAP1 PE=3 SV=1
-0.350611	NaN	-0.171085	NaN			0.218554	0.563587	1	8	2	51.9	2	1	9.13e-79	28.938	9.9884	NaN	NaN	39982000	15772000	24210000	B5MDQ6		ZNF74	>tr|B5MDQ6|B5MDQ6_HUMAN Zinc finger protein 74 OS=Homo sapiens GN=ZNF74 PE=4 SV=1
-0.399529	0.183034	-0.169847	0.0431187			0.157222	0.56696	9	7	7	11.9	11	11	5.64e-37	57.004	24.067	16.691	15.031	221920000	117720000	104190000	P21580;F5GYN2;D3TTY5;F5H7A9;F5H1G3;Q5VXQ8;D3TTY7;Q5VXQ9;Q5VXR0	Tumor necrosis factor alpha-induced protein 3	TNFAIP3	>sp|P21580|TNAP3_HUMAN Tumor necrosis factor alpha-induced protein 3 OS=Homo sapiens GN=TNFAIP3 PE=1 SV=1;>tr|F5GYN2|F5GYN2_HUMAN Tumor necrosis factor alpha-induced protein 3 OS=Homo sapiens GN=TNFAIP3 PE=4 SV=1;>tr|D3TTY5|D3TTY5_HUMAN Truncated tumor nec
-0.057757	0.170127	-0.169483	0.154995			0.897938	0.567955	3	7	6	21.9	11	9	1.33e-48	13.918	9.5996	7.9605	10.591	376340000	200710000	175620000	Q6P2D0;Q6P2D0-2;O43361	Zinc finger protein 1 homolog	ZFP1	>sp|Q6P2D0|ZFP1_HUMAN Zinc finger protein 1 homolog OS=Homo sapiens GN=ZFP1 PE=2 SV=2;>sp|Q6P2D0-2|ZFP1_HUMAN Isoform 2 of Zinc finger protein 1 homolog OS=Homo sapiens GN=ZFP1
0.257055	0.493191	-0.167125	0.0852511			0.161408	0.435386	2	19	19	12.8	26	37	1.63e-132	23.623	20.371	21.914	28.701	1370400000	404660000	965720000	P49327;F5H0D4	Fatty acid synthase;[Acyl-carrier-protein] S-acetyltransferase;[Acyl-carrier-protein] S-malonyltransferase;3-oxoacyl-[acyl-carrier-protein] synthase;3-oxoacyl-[acyl-carrier-protein] reductase;3-hydroxypalmitoyl-[acyl-carrier-protein] dehydratase;Enoyl-[acyl-carrier-protein] reductase;Oleoyl-[acyl-carrier-protein] hydrolase	FASN	>sp|P49327|FAS_HUMAN Fatty acid synthase OS=Homo sapiens GN=FASN PE=1 SV=3
-0.225341	0.0933877	-0.166106	0.0986345			0.447885	0.57721	6	6	6	6.8	5	7	2.23e-40	13.342	11.396	14.899	18.003	100080000	35059000	65020000	Q15468-2;Q15468;E9PSF2;Q5T0C7;H0Y702;Q5T0D4	SCL-interrupting locus protein	STIL	>sp|Q15468-2|STIL_HUMAN Isoform 2 of SCL-interrupting locus protein OS=Homo sapiens GN=STIL;>sp|Q15468|STIL_HUMAN SCL-interrupting locus protein OS=Homo sapiens GN=STIL PE=1 SV=2;>tr|E9PSF2|E9PSF2_HUMAN SCL-interrupting locus protein OS=Homo sapiens GN=STI
-0.176112	0.0464323	-0.165714	0.0844394			0.566184	0.578291	2	2	2	6	3	3	1.01e-08	13.371	19.631	10.18	8.9804	199490000	118930000	80558000	Q9NVR5;Q9NVR5-2	Protein kintoun	DNAAF2	>sp|Q9NVR5|KTU_HUMAN Protein kintoun OS=Homo sapiens GN=DNAAF2 PE=1 SV=2;>sp|Q9NVR5-2|KTU_HUMAN Isoform 2 of Protein kintoun OS=Homo sapiens GN=DNAAF2
-0.264033	0.0559035	-0.165335	0.207599			0.3657	0.579333	3	7	7	8.2	8	10	1.77e-60	11.045	4.9397	15.399	19.121	157780000	49532000	108250000	Q9BX63;C9JGZ0;Q9BX63-2	Fanconi anemia group J protein	BRIP1	>sp|Q9BX63|FANCJ_HUMAN Fanconi anemia group J protein OS=Homo sapiens GN=BRIP1 PE=1 SV=1;>tr|C9JGZ0|C9JGZ0_HUMAN Uncharacterized protein OS=Homo sapiens GN=BRIP1 PE=4 SV=1;>sp|Q9BX63-2|FANCJ_HUMAN Isoform 2 of Fanconi anemia group J protein OS=Homo sapiens
0.045275	0.097125	-0.164582	0.282208			0.821226	0.441216	19	6	6	50.6	98	95	5.04e-154	14.855	12.256	11.707	38.45	33144000000	17265000000	15879000000	P62979;P0CG48;F5H041;F5H7K6;Q96C32;P0CG47;F5GXK7;F5H747;F5H388;B4DV12;F5H7Y5;F5H265;F5H2Z3;F5GYU3;P62987;F5H6Q2;F5H4D8;F5GYX6;F5GZ39	Ubiquitin-40S ribosomal protein S27a;Ubiquitin;40S ribosomal protein S27a;Polyubiquitin-C;Ubiquitin;Polyubiquitin-B;Ubiquitin;Ubiquitin-60S ribosomal protein L40;Ubiquitin;60S ribosomal protein L40	RPS27A;UBC;UBB;UBA52	>sp|P62979|RS27A_HUMAN Ubiquitin-40S ribosomal protein S27a OS=Homo sapiens GN=RPS27A PE=1 SV=2;>sp|P0CG48|UBC_HUMAN Polyubiquitin-C OS=Homo sapiens GN=UBC PE=1 SV=3;>tr|F5H041|F5H041_HUMAN Ubiquitin OS=Homo sapiens GN=UBC PE=4 SV=1;>tr|F5H7K6|F5H7K6_HUMAN
0.0891239	0.49707	-0.164423	0.0557758			0.596821	0.58185	2	3	3	15.6	3	4	2.38e-11	9.6022	11.566	22.076	12.354	324080000	90803000	233270000	P24539;Q5QNZ2	ATP synthase subunit b, mitochondrial	ATP5F1	>sp|P24539|AT5F1_HUMAN ATP synthase subunit b, mitochondrial OS=Homo sapiens GN=ATP5F1 PE=1 SV=2;>tr|Q5QNZ2|Q5QNZ2_HUMAN ATP synthase subunit b, mitochondrial OS=Homo sapiens GN=ATP5F1 PE=2 SV=1
-0.0897476	0.18287	-0.164397	0.182108			0.803625	0.581921	10	11	11	8.1	15	13	1.26e-59	26.629	17.116	11.587	24.586	270000000	133520000	136480000	O15027-5;O15027;O15027-3;O15027-4;O15027-2;A4QN19;C9JVR0;H0Y5S1;Q8N9G1;F6VLX6	Protein transport protein Sec16A	SEC16A	>sp|O15027-5|SC16A_HUMAN Isoform 5 of Protein transport protein Sec16A OS=Homo sapiens GN=SEC16A;>sp|O15027|SC16A_HUMAN Protein transport protein Sec16A OS=Homo sapiens GN=SEC16A PE=1 SV=3;>sp|O15027-3|SC16A_HUMAN Isoform 3 of Protein transport protein Sec
-0.0802409	0.151582	-0.16419	0.0195888			0.831419	0.582494	5	4	4	2.9	3	5	3.18e-23	11.915	11.416	8.5322	13.625	67150000	25567000	41584000	Q5UIP0;Q5UIP0-2;H7BZN3;B4DS49;H7C2B5	Telomere-associated protein RIF1	RIF1	>sp|Q5UIP0|RIF1_HUMAN Telomere-associated protein RIF1 OS=Homo sapiens GN=RIF1 PE=1 SV=2;>sp|Q5UIP0-2|RIF1_HUMAN Isoform 2 of Telomere-associated protein RIF1 OS=Homo sapiens GN=RIF1;>tr|H7BZN3|H7BZN3_HUMAN Telomere-associated protein RIF1 (Fragment) OS=Ho
-0.031352	0.0224016	-0.163327	0.0413123			0.855981	0.444108	17	13	4	46.9	29	29	5.85e-284	14.057	15.792	17.516	20.967	2694600000	1597400000	1097200000	P36873-2;P36873;F8W0W8;F8VYE8;F8VR82;E9PDP1;P62136-2;P62136;E7ETD8;A6NNR3;E9PMD7;F5H037;F5H1L6;F8W0V8;B4DNE3;H0Y3Y6;F8WE71	Serine/threonine-protein phosphatase PP1-gamma catalytic subunit;Serine/threonine-protein phosphatase;Serine/threonine-protein phosphatase PP1-alpha catalytic subunit	PPP1CC;PPP1CA;PPP1CB	>sp|P36873-2|PP1G_HUMAN Isoform Gamma-2 of Serine/threonine-protein phosphatase PP1-gamma catalytic subunit OS=Homo sapiens GN=PPP1CC;>sp|P36873|PP1G_HUMAN Serine/threonine-protein phosphatase PP1-gamma catalytic subunit OS=Homo sapiens GN=PPP1CC PE=1 SV=1
-0.0591843	0.189448	-0.163142	0.164912			0.893689	0.585392	3	8	8	17.6	9	6	1.96e-31	15.917	9.3306	12.644	7.7752	396000000	298900000	97107000	P17812;B4DR64;B7Z9C4	CTP synthase 1	CTPS	>sp|P17812|PYRG1_HUMAN CTP synthase 1 OS=Homo sapiens GN=CTPS PE=1 SV=2;>tr|B4DR64|B4DR64_HUMAN CTP synthase 1 OS=Homo sapiens GN=CTPS PE=2 SV=1
0.016921	0.14207	-0.161986	0.142438			0.945199	0.44721	20	13	13	30.5	28	26	1e-65	12.603	42.167	41.199	39.834	4725400000	2335900000	2389500000	P78395;F5H4B1;E7EW99;E7EMH2;H7C2P3;B7Z986;B5MCY4;B5MD04;O95522;A6NFR9;A6NMC2;O60809;O60811;O95521;Q5VTA0;Q5VWM1;Q5VWM4;Q5VWM6;Q5VXH5;Q5SWL7	Melanoma antigen preferentially expressed in tumors	PRAME	>sp|P78395|PRAME_HUMAN Melanoma antigen preferentially expressed in tumors OS=Homo sapiens GN=PRAME PE=1 SV=1;>tr|F5H4B1|F5H4B1_HUMAN Melanoma antigen preferentially-expressed in tumors OS=Homo sapiens GN=PRAME PE=4 SV=1;>tr|E7EW99|E7EW99_HUMAN Melanoma an
-0.0660127	0.194636	-0.161742	0.17623			0.721218	0.447777	15	13	1	37.2	4	16	5.26e-102	2.5791	7.0966	6.4108	15.618	5827200000	2165000000	3662200000	Q9NR56-5;Q9NR56-2;Q9NR56-6;E9PBW7;Q9NR56-4;Q9NR56-3;H7C4T5;Q9NUK0;B1AKI6;Q9NUK0-2;Q9NUK0-3;Q9NUK0-4;H7C4Y1;C9JCX1;C9J4T8		MBNL1	>sp|Q9NR56-5|MBNL1_HUMAN Isoform 5 of Muscleblind-like protein 1 OS=Homo sapiens GN=MBNL1;>sp|Q9NR56-2|MBNL1_HUMAN Isoform 2 of Muscleblind-like protein 1 OS=Homo sapiens GN=MBNL1;>sp|Q9NR56-6|MBNL1_HUMAN Isoform 6 of Muscleblind-like protein 1 OS=Homo sap
-0.249754	0.0357532	-0.161391	0.0214867			0.394869	0.590252	3	3	3	5.3	7	9	3.18e-10	9.3259	17.986	25.029	27.082	147690000	61545000	86142000	Q9UBT6;Q5Q9G8;Q9UBT6-3	DNA polymerase kappa	POLK	>sp|Q9UBT6|POLK_HUMAN DNA polymerase kappa OS=Homo sapiens GN=POLK PE=1 SV=1;>tr|Q5Q9G8|Q5Q9G8_HUMAN DNA polymerase kappa OS=Homo sapiens GN=POLK PE=2 SV=1;>sp|Q9UBT6-3|POLK_HUMAN Isoform 3 of DNA polymerase kappa OS=Homo sapiens GN=POLK
-0.277095	0.048231	-0.160819	0.1102			0.154262	0.44992	1	21	21	73.2	63	63	0	15.149	12.075	15.692	29.516	12503000000	7758200000	4744600000	Q8N5P1	Zinc finger CCCH domain-containing protein 8	ZC3H8	>sp|Q8N5P1|ZC3H8_HUMAN Zinc finger CCCH domain-containing protein 8 OS=Homo sapiens GN=ZC3H8 PE=1 SV=2
0	0.548525	0	0.403744			0.981736	0.895183	12	59	59	84.9	2182	1938	0	36.367	49.004	25.179	54.189	520420000000	300630000000	219790000000	Q9UQC2;Q9UQC2-2;E9PJE2;E9PJ26;Q13480-2;Q13480;Q2WGN9;D6RIS0;H0YB31;B7Z3B9;D6RIF8;H0Y8F4	GRB2-associated-binding protein 2	GAB2	>sp|Q9UQC2|GAB2_HUMAN GRB2-associated-binding protein 2 OS=Homo sapiens GN=GAB2 PE=1 SV=1;>sp|Q9UQC2-2|GAB2_HUMAN Isoform 2 of GRB2-associated-binding protein 2 OS=Homo sapiens GN=GAB2
-0.0306533	NaN	-0.159356	NaN			0.979045	0.595921	2	2	2	1	2	2	9.66e-11	NaN	NaN	12.266	1.0469	37645000	830470	36815000	O95071;E7EMW7	E3 ubiquitin-protein ligase UBR5	UBR5	>sp|O95071|UBR5_HUMAN E3 ubiquitin-protein ligase UBR5 OS=Homo sapiens GN=UBR5 PE=1 SV=2;>tr|E7EMW7|E7EMW7_HUMAN E3 ubiquitin-protein ligase UBR5 OS=Homo sapiens GN=UBR5 PE=4 SV=1
-0.121272	0.285248	-0.159033	0.26759			0.524535	0.454087	14	19	19	57.9	81	90	2.71e-284	15.56	12.549	13.026	29.339	11949000000	6206100000	5743000000	P50454;B4DN87;E9PPV6;E9PR70;E9PKH2;E9PMI5;E9PK86;E9PNX1;E9PRS3;E9PIG2;E9PJH8;E9PQ34;E9PLA6;H0YEP8	Serpin H1	SERPINH1	>sp|P50454|SERPH_HUMAN Serpin H1 OS=Homo sapiens GN=SERPINH1 PE=1 SV=2;>tr|B4DN87|B4DN87_HUMAN Serpin H1 OS=Homo sapiens GN=SERPINH1 PE=2 SV=1;>tr|E9PPV6|E9PPV6_HUMAN Serpin H1 OS=Homo sapiens GN=SERPINH1 PE=3 SV=1;>tr|E9PR70|E9PR70_HUMAN Serpin H1 (Fragme
-0.231829	0.0034096	-0.158312	0.0507947			0.231835	0.455775	1	24	24	86.3	346	377	0	24.564	19.362	18.53	19.854	182620000000	87481000000	95143000000	P04183	Thymidine kinase, cytosolic	TK1	>sp|P04183|KITH_HUMAN Thymidine kinase, cytosolic OS=Homo sapiens GN=TK1 PE=1 SV=2
0.176896	0.346619	-0.157776	0.146305			0.346913	0.60034	3	2	2	4	3	2	4.94e-05	12.532	12.305	21.42	8.9408	12471000	11254000	1216500	Q9Y5A9;Q9Y5A9-2;F5H8I7	YTH domain family protein 2	YTHDF2	>sp|Q9Y5A9|YTHD2_HUMAN YTH domain family protein 2 OS=Homo sapiens GN=YTHDF2 PE=1 SV=2;>sp|Q9Y5A9-2|YTHD2_HUMAN Isoform 2 of YTH domain family protein 2 OS=Homo sapiens GN=YTHDF2;>tr|F5H8I7|F5H8I7_HUMAN YTH domain family protein 2 OS=Homo sapiens GN=YTHDF2
0.347179	0.581385	-0.156096	0.103514			0.0574183	0.460983	10	44	29	63.5	202	222	0	26.223	28.294	28.83	35.1	39175000000	16343000000	22832000000	P08238;Q58FF7;E9PHI1;H0Y6E4;E9PHI2;H0Y5S7;E9PHH7;H0Y598;Q5T9W8;Q58FF6	Heat shock protein HSP 90-beta	HSP90AB1	>sp|P08238|HS90B_HUMAN Heat shock protein HSP 90-beta OS=Homo sapiens GN=HSP90AB1 PE=1 SV=4
0.177549	0.553584	-0.15415	0.338692			0.345344	0.610539	3	7	7	17.7	5	10	1.09e-111	6.257	4.9806	6.1189	19.189	559030000	175880000	383140000	Q16401;B4DZM8;F2Z3J2	26S proteasome non-ATPase regulatory subunit 5	PSMD5	>sp|Q16401|PSMD5_HUMAN 26S proteasome non-ATPase regulatory subunit 5 OS=Homo sapiens GN=PSMD5 PE=1 SV=3;>tr|B4DZM8|B4DZM8_HUMAN 26S proteasome non-ATPase regulatory subunit 5 OS=Homo sapiens GN=PSMD5 PE=2 SV=1
0.223087	0.00815011	-0.153054	0.355365			0.225518	0.46819	3	8	8	19.9	11	11	8.92e-30	13.113	9.9978	12.146	9.3101	793970000	255210000	538760000	Q13418;B7Z1I0;B7Z418	Integrin-linked protein kinase	ILK	>sp|Q13418|ILK_HUMAN Integrin-linked protein kinase OS=Homo sapiens GN=ILK PE=1 SV=2;>tr|B7Z1I0|B7Z1I0_HUMAN Integrin-linked protein kinase OS=Homo sapiens GN=ILK PE=2 SV=1;>tr|B7Z418|B7Z418_HUMAN Integrin-linked protein kinase OS=Homo sapiens GN=ILK PE=2
-0.17426	0.0188289	-0.151001	0.140069			0.570912	0.619459	1	2	2	1.8	3	2	2.71e-06	3.8506	0.11316	12.182	9.185	30346000	13705000	16642000	O15047	Histone-lysine N-methyltransferase SETD1A	SETD1A	>sp|O15047|SET1A_HUMAN Histone-lysine N-methyltransferase SETD1A OS=Homo sapiens GN=SETD1A PE=1 SV=3
0.0046285	0.284433	-0.148808	0.144195			0.999544	0.47835	12	34	29	18.1	51	48	5.39e-198	16.286	17.53	31.497	18.755	2991200000	1206600000	1784600000	Q14315;Q14315-2;O75369-8;O75369;O75369-9;O75369-2;O75369-3;O75369-6;O75369-4;O75369-5;O75369-7;E7EN95	Filamin-C	FLNC	>sp|Q14315|FLNC_HUMAN Filamin-C OS=Homo sapiens GN=FLNC PE=1 SV=3;>sp|Q14315-2|FLNC_HUMAN Isoform 2 of Filamin-C OS=Homo sapiens GN=FLNC
-0.231791	0.176025	-0.145748	0.0176975			0.433499	0.634461	2	4	4	30.6	6	9	1.04e-41	13.453	7.1737	9.0204	14.771	187930000	73218000	114710000	Q8WVJ2;E5RFP0	NudC domain-containing protein 2	NUDCD2	>sp|Q8WVJ2|NUDC2_HUMAN NudC domain-containing protein 2 OS=Homo sapiens GN=NUDCD2 PE=1 SV=1;>tr|E5RFP0|E5RFP0_HUMAN NudC domain-containing protein 2 OS=Homo sapiens GN=NUDCD2 PE=4 SV=1
-0.187481	0.175229	-0.145024	0.146029			0.331398	0.487507	9	8	8	22.7	14	13	2.53e-81	11.142	10.809	6.8417	14.704	1072200000	563120000	509090000	P48426;B4DGX2;P78356;E9PCB2;Q5JUT3;H7BXS3;P78356-2;C9JMM2;Q5JUT2	Phosphatidylinositol 5-phosphate 4-kinase type-2 alpha;Phosphatidylinositol 5-phosphate 4-kinase type-2 beta	PIP4K2A;PIP4K2B;PIP5K2A	>sp|P48426|PI42A_HUMAN Phosphatidylinositol 5-phosphate 4-kinase type-2 alpha OS=Homo sapiens GN=PIP4K2A PE=1 SV=2;>tr|B4DGX2|B4DGX2_HUMAN Phosphatidylinositol 5-phosphate 4-kinase type-2 alpha OS=Homo sapiens GN=PIP4K2A PE=2 SV=1;>sp|P78356|PI42B_HUMAN Ph
-0.109982	0.0211738	-0.144926	0.142679			0.745327	0.636821	1	4	4	5.7	6	4	2.95e-17	9.739	20.703	14.571	14.802	304950000	163140000	141800000	Q96JM3	Chromosome alignment-maintaining phosphoprotein 1	CHAMP1	>sp|Q96JM3|CHAP1_HUMAN Chromosome alignment-maintaining phosphoprotein 1 OS=Homo sapiens GN=CHAMP1 PE=1 SV=2
-0.151558	0.0510517	-0.144492	0.110589			0.630324	0.638069	3	6	6	37.3	12	11	2.19e-25	9.5381	24.193	5.9762	8.8643	577710000	437880000	139830000	B7WPD3;Q15370;B8ZZU8	Transcription elongation factor B polypeptide 2	TCEB2	>tr|B7WPD3|B7WPD3_HUMAN Transcription elongation factor B (SIII), polypeptide 2 (18kDa, elongin B), isoform CRA_a OS=Homo sapiens GN=TCEB2 PE=4 SV=1;>sp|Q15370|ELOB_HUMAN Transcription elongation factor B polypeptide 2 OS=Homo sapiens GN=TCEB2 PE=1 SV=1;>t
0.113528	0.387597	-0.144347	0.244858			0.519951	0.638487	1	9	9	23.5	10	4	4.91e-73	12.137	13.286	9.9458	22.206	267300000	214300000	52999000	O43615	Mitochondrial import inner membrane translocase subunit TIM44	TIMM44	>sp|O43615|TIM44_HUMAN Mitochondrial import inner membrane translocase subunit TIM44 OS=Homo sapiens GN=TIMM44 PE=1 SV=2
0.495258	NaN	-0.143477	NaN			0.01495	0.640993	4	2	2	10.6	1	2	4.82e-05	NaN	NaN	23.33	12.893	20954000	4662000	16292000	Q12824;Q12824-2;G5E975;C9JTA6	SWI/SNF-related matrix-associated actin-dependent regulator of chromatin subfamily B member 1	SMARCB1	>sp|Q12824|SNF5_HUMAN SWI/SNF-related matrix-associated actin-dependent regulator of chromatin subfamily B member 1 OS=Homo sapiens GN=SMARCB1 PE=1 SV=2;>sp|Q12824-2|SNF5_HUMAN Isoform B of SWI/SNF-related matrix-associated actin-dependent regulator of chr
-0.276788	0.141915	-0.140482	0.0936901			0.340814	0.649652	1	3	3	10.8	5	5	8.73e-25	9.4867	24.352	8.5502	17.201	568760000	247550000	321210000	Q16543	Hsp90 co-chaperone Cdc37	CDC37	>sp|Q16543|CDC37_HUMAN Hsp90 co-chaperone Cdc37 OS=Homo sapiens GN=CDC37 PE=1 SV=1
0.124742	0.13072	-0.139359	0.218137			0.505006	0.501389	4	16	16	82	49	44	2.02e-283	15.489	20.568	17.172	26.054	8209700000	4547400000	3662300000	Q9Y508;C9JU49;Q9Y508-2;E9PGC2	RING finger protein 114	RNF114	>sp|Q9Y508|RN114_HUMAN RING finger protein 114 OS=Homo sapiens GN=RNF114 PE=1 SV=1;>tr|C9JU49|C9JU49_HUMAN RING finger protein 114 OS=Homo sapiens GN=RNF114 PE=4 SV=2;>sp|Q9Y508-2|RN114_HUMAN Isoform 2 of RING finger protein 114 OS=Homo sapiens GN=RNF114
-0.134963	0.175631	-0.138162	0.0582812			0.480418	0.504349	2	16	16	10.1	19	20	1.39e-299	16.771	11.1	15.668	11.973	975340000	370400000	604940000	P12270;Q5SWX9	Nucleoprotein TPR	TPR	>sp|P12270|TPR_HUMAN Nucleoprotein TPR OS=Homo sapiens GN=TPR PE=1 SV=3
0.155594	0.231876	-0.138153	0.2177			0.400517	0.656419	13	6	6	12.2	6	8	7.84e-27	10.078	6.5724	11.561	16.12	470930000	113360000	357560000	Q9NPQ8;Q9NPQ8-4;Q9NPQ8-2;Q9NPQ8-3;H0YEN0;E9PSI0;E9PRC0;B7WPL0;Q9NVN3-1;Q9NVN3;Q9NVN3-3;Q9NVN3-4;H0YE35	Synembryn-A	RIC8A	>sp|Q9NPQ8|RIC8A_HUMAN Synembryn-A OS=Homo sapiens GN=RIC8A PE=1 SV=3;>sp|Q9NPQ8-4|RIC8A_HUMAN Isoform 4 of Synembryn-A OS=Homo sapiens GN=RIC8A;>sp|Q9NPQ8-2|RIC8A_HUMAN Isoform 2 of Synembryn-A OS=Homo sapiens GN=RIC8A;>sp|Q9NPQ8-3|RIC8A_HUMAN Isoform 3 o
-0.115642	0.366571	-0.137902	0.0114012			0.729261	0.657148	1	2	2	13.7	4	4	2.18e-34	12.385	91.964	5.2842	8.6952	256200000	211140000	45052000	P30049	ATP synthase subunit delta, mitochondrial	ATP5D	>sp|P30049|ATPD_HUMAN ATP synthase subunit delta, mitochondrial OS=Homo sapiens GN=ATP5D PE=1 SV=2
-0.0800184	0.152017	-0.135798	0.00694089			0.668883	0.510222	11	8	8	49.8	30	25	6.15e-152	10.419	18.653	33.927	12.202	4910100000	1988600000	2921600000	Q9Y5Y2;H3BQR2;H3BNF0;H3BSY3;B7Z6P0;H3BNS4;H3BV51;H3BMW1;H3BRK5;H3BRE1;H3BQE5	Cytosolic Fe-S cluster assembly factor NUBP2	NUBP2	>sp|Q9Y5Y2|NUBP2_HUMAN Cytosolic Fe-S cluster assembly factor NUBP2 OS=Homo sapiens GN=NUBP2 PE=1 SV=1;>tr|H3BQR2|H3BQR2_HUMAN Cytosolic Fe-S cluster assembly factor NUBP2 OS=Homo sapiens GN=NUBP2 PE=4 SV=1;>tr|H3BNF0|H3BNF0_HUMAN Cytosolic Fe-S cluster as
0.192889	0.362204	-0.132923	0.300164			0.29624	0.517411	1	12	12	48.9	20	20	7.62e-169	22.98	31.524	22.296	16.118	1374300000	754320000	620020000	Q9H568	Actin-like protein 8	ACTL8	>sp|Q9H568|ACTL8_HUMAN Actin-like protein 8 OS=Homo sapiens GN=ACTL8 PE=2 SV=1
0.157343	0.0271832	-0.132327	0.169226			0.396764	0.518909	7	8	8	35	14	16	3.24e-92	14.411	19.103	21.056	18.948	2571900000	1497700000	1074200000	Q01081;Q01081-2;Q01081-4;Q8WU68;Q8WU68-2;Q8WU68-3;Q01081-3	Splicing factor U2AF 35 kDa subunit	U2AF1	>sp|Q01081|U2AF1_HUMAN Splicing factor U2AF 35 kDa subunit OS=Homo sapiens GN=U2AF1 PE=1 SV=3;>sp|Q01081-2|U2AF1_HUMAN Isoform 2 of Splicing factor U2AF 35 kDa subunit OS=Homo sapiens GN=U2AF1;>sp|Q01081-4|U2AF1_HUMAN Isoform 4 of Splicing factor U2AF 35 k
0.0108278	0.129402	-0.131773	0.309486			0.871463	0.675096	5	11	11	16.7	13	12	2.85e-60	13.178	22.301	33.164	20.285	535410000	241260000	294150000	Q14527;Q14527-2;H7C5K0;F5H3D6;E7ESN4	Helicase-like transcription factor	HLTF	>sp|Q14527|HLTF_HUMAN Helicase-like transcription factor OS=Homo sapiens GN=HLTF PE=1 SV=2;>sp|Q14527-2|HLTF_HUMAN Isoform 2 of Helicase-like transcription factor OS=Homo sapiens GN=HLTF;>tr|H7C5K0|H7C5K0_HUMAN Helicase-like transcription factor (Fragment)
-0.0128113	NaN	-0.131411	NaN			0.959372	0.676163	7	6	2	12.1	1	2	7.5e-20	NaN	NaN	14.79	5.0231	16171000	395650	15776000	P36508;Q5R3B9;P36508-2;E9PDR8;E9PH48;E7EX64;F8W971	Zinc finger protein 76	ZNF76	>sp|P36508|ZNF76_HUMAN Zinc finger protein 76 OS=Homo sapiens GN=ZNF76 PE=2 SV=2;>tr|Q5R3B9|Q5R3B9_HUMAN Zinc finger protein 76 OS=Homo sapiens GN=ZNF76 PE=2 SV=1;>sp|P36508-2|ZNF76_HUMAN Isoform 1 of Zinc finger protein 76 OS=Homo sapiens GN=ZNF76;>tr|E9P
-0.0433455	0.333779	-0.130993	0.00103054			0.808653	0.522267	7	7	7	27	13	12	8.14e-84	60.391	11.708	10.273	11.853	885560000	599590000	285960000	O15162;C9J7K9;B4DTE8;C9J9P4;C9JE06;H7C5I5;C9J0H3	Phospholipid scramblase 1	PLSCR1	>sp|O15162|PLS1_HUMAN Phospholipid scramblase 1 OS=Homo sapiens GN=PLSCR1 PE=1 SV=1;>tr|C9J7K9|C9J7K9_HUMAN Phospholipid scramblase 1 OS=Homo sapiens GN=PLSCR1 PE=4 SV=1;>tr|B4DTE8|B4DTE8_HUMAN Phospholipid scramblase 1 OS=Homo sapiens GN=PLSCR1 PE=2 SV=1;
-0.0522335	0.00145841	-0.130187	0.197661			0.914408	0.679772	69	11	9	23.8	18	15	6.14e-32	18.621	14.78	9.9458	19.739	583240000	358280000	224960000	O14628-6;O14628-7;O14628;O14628-5;O14628-4;E9PIY8;E9PNM0;E9PIT0;E9PMX5;E9PLF5;C9JLY9;Q86XU0;Q8N859;E9PSE6;C9JG37;E9PLW9;E9PIN4;E9PPF8;O75362;P51814;P51814-5;P51814-3;P51814-2;P51814-6;P51814-7;F8W7I7;P51814-8;P51814-4;Q2M218;O95125;F8WAG4;O75820;Q96RE9-3;Q96RE9-2;Q96MX3;Q7Z7L9;O75820-2;Q9NPC7;Q96RE9;G1K391;O75820-4;Q9NPC7-2;F5GWS1;B2ZWH0;O75820-3;Q9NPC7-3;F8W6Y9;Q13887;Q9UC06;B4DL96;Q8IZC7;O95125…	Zinc finger protein 195	ZNF195	>sp|O14628-6|ZN195_HUMAN Isoform 6 of Zinc finger protein 195 OS=Homo sapiens GN=ZNF195;>sp|O14628-7|ZN195_HUMAN Isoform 7 of Zinc finger protein 195 OS=Homo sapiens GN=ZNF195;>sp|O14628|ZN195_HUMAN Zinc finger protein 195 OS=Homo sapiens GN=ZNF195 PE=1 SV
0.101899	0.52391	-0.129377	0.0518362			0.555935	0.682164	6	3	3	23	5	4	8.25e-54	13.045	21.232	4.4412	9.9234	82613000	48781000	33832000	A8MYK1;A8MVT4;A6NJD9;A6NGQ5;Q16540;H7C2P7	39S ribosomal protein L23, mitochondrial	MRPL23	>tr|A8MYK1|A8MYK1_HUMAN 39S ribosomal protein L23, mitochondrial OS=Homo sapiens GN=MRPL23 PE=4 SV=1;>tr|A8MVT4|A8MVT4_HUMAN 39S ribosomal protein L23, mitochondrial OS=Homo sapiens GN=MRPL23 PE=4 SV=1;>tr|A6NJD9|A6NJD9_HUMAN 39S ribosomal protein L23, mit
-0.129756	0.324379	-0.129102	0.187969			0.496955	0.527047	4	17	17	57.2	28	30	3.16e-296	16.342	18.528	22.888	13.867	3553700000	1782200000	1771500000	Q9Y295;H0YI06;H7C1E1;F8WEE0	Developmentally-regulated GTP-binding protein 1	DRG1	>sp|Q9Y295|DRG1_HUMAN Developmentally-regulated GTP-binding protein 1 OS=Homo sapiens GN=DRG1 PE=1 SV=1
-0.221618	0.106154	-0.128423	0.0146898			0.456311	0.684985	4	6	6	10.1	5	5	6.99e-22	25.381	23.942	24.621	18.24	78021000	33000000	45022000	P78536;P78536-2;E7EUI5;A6H8L4	Disintegrin and metalloproteinase domain-containing protein 17	ADAM17	>sp|P78536|ADA17_HUMAN Disintegrin and metalloproteinase domain-containing protein 17 OS=Homo sapiens GN=ADAM17 PE=1 SV=1;>sp|P78536-2|ADA17_HUMAN Isoform B of Disintegrin and metalloproteinase domain-containing protein 17 OS=Homo sapiens GN=ADAM17
0.228755	0.160342	-0.128389	0.137475			0.236495	0.685085	2	5	5	47.3	15	14	2.74e-66	40.475	21.611	15.635	28.135	486650000	290420000	196240000	P60604;A6NMQ7	Ubiquitin-conjugating enzyme E2 G2	UBE2G2	>sp|P60604|UB2G2_HUMAN Ubiquitin-conjugating enzyme E2 G2 OS=Homo sapiens GN=UBE2G2 PE=1 SV=1;>tr|A6NMQ7|A6NMQ7_HUMAN Ubiquitin-conjugating enzyme E2 G2 OS=Homo sapiens GN=UBE2G2 PE=3 SV=1
0.0746789	0.450006	-0.128162	0.0644719			0.644629	0.685757	5	6	6	19	8	10	7.08e-82	67.559	18.929	14.279	63.36	735740000	399040000	336700000	P62333;H0YJC0;H0YJS8;H0YJT1;H0YJE9	26S protease regulatory subunit 10B	PSMC6	>sp|P62333|PRS10_HUMAN 26S protease regulatory subunit 10B OS=Homo sapiens GN=PSMC6 PE=1 SV=1;>tr|H0YJC0|H0YJC0_HUMAN 26S protease regulatory subunit 10B (Fragment) OS=Homo sapiens GN=PSMC6 PE=4 SV=1;>tr|H0YJS8|H0YJS8_HUMAN 26S protease regulatory subunit
0.0434797	0.124237	-0.128083	0.252277			0.752819	0.685991	2	11	11	34.6	13	14	4.88e-70	17.141	17.079	12.095	21.193	716000000	406300000	309710000	Q9H5Q4;F5H7M4	Dimethyladenosine transferase 2, mitochondrial	TFB2M	>sp|Q9H5Q4|TFB2M_HUMAN Dimethyladenosine transferase 2, mitochondrial OS=Homo sapiens GN=TFB2M PE=1 SV=1
0.180215	0.460845	-0.127969	0.190935			0.338992	0.686331	4	2	2	13.1	2	2	0.00019973	17.017	11.293	0.17578	8.9182	24207000	11169000	13038000	Q9HCN4;B5MBZ5;Q9HCN4-2;Q9HCN4-3	GPN-loop GTPase 1	GPN1	>sp|Q9HCN4|GPN1_HUMAN GPN-loop GTPase 1 OS=Homo sapiens GN=GPN1 PE=1 SV=1;>tr|B5MBZ5|B5MBZ5_HUMAN GPN-loop GTPase 1 OS=Homo sapiens GN=GPN1 PE=4 SV=1;>sp|Q9HCN4-2|GPN1_HUMAN Isoform 2 of GPN-loop GTPase 1 OS=Homo sapiens GN=GPN1;>sp|Q9HCN4-3|GPN1_HUMAN Iso
-0.0317644	0.26359	-0.127553	0.108916			0.854344	0.53098	4	6	6	55.8	18	17	9.46e-117	17.758	22.823	14.445	17.675	6847500000	2923300000	3924100000	P52943;B7Z6C0;H0YFA4;H0YHD8	Cysteine-rich protein 2	CRIP2	>sp|P52943|CRIP2_HUMAN Cysteine-rich protein 2 OS=Homo sapiens GN=CRIP2 PE=1 SV=1;>tr|B7Z6C0|B7Z6C0_HUMAN Cysteine-rich protein 2 OS=Homo sapiens GN=CRIP2 PE=2 SV=1;>tr|H0YFA4|H0YFA4_HUMAN Cysteine-rich protein 2 (Fragment) OS=Homo sapiens GN=CRIP2 PE=4 SV
-0.447202	NaN	-0.126715	NaN			0.110961	0.690047	1	2	2	12.6	2	1	2.83e-08	30.076	6.3139	NaN	NaN	27604000	19708000	7895900	O00487	26S proteasome non-ATPase regulatory subunit 14	PSMD14	>sp|O00487|PSDE_HUMAN 26S proteasome non-ATPase regulatory subunit 14 OS=Homo sapiens GN=PSMD14 PE=1 SV=1
0.303526	0.5397	-0.12552	0.228002			0.124922	0.693597	13	3	3	24.2	6	7	1.01e-19	68.051	8.0166	8.371	28.576	32653000	18330000	14322000	F8VVA7;P61923;F8W651;F8VWL5;F8VYZ4;F8VS17;F8W156;F8VUC5;F8VXB1;B4DDX8;F8VXR1;B4DHZ0;F8VYK5	Coatomer subunit zeta-1	COPZ1	>tr|F8VVA7|F8VVA7_HUMAN Coatomer subunit zeta-1 OS=Homo sapiens GN=COPZ1 PE=4 SV=1;>sp|P61923|COPZ1_HUMAN Coatomer subunit zeta-1 OS=Homo sapiens GN=COPZ1 PE=1 SV=1;>tr|F8W651|F8W651_HUMAN Coatomer subunit zeta-1 OS=Homo sapiens GN=COPZ1 PE=4 SV=1;>tr|F8VW
0.213533	0.0654128	-0.125455	0.162713			0.246454	0.536329	10	14	14	46.2	34	38	9.65e-186	10.302	12.772	10.381	39.906	5013400000	2427400000	2586000000	Q16342;Q16342-3;F5H4V9;E9PCU7;Q16342-2;F5GYS7;F5GWT2;H0YFS8;H0YFM2;H0YFZ5	Programmed cell death protein 2	PDCD2	>sp|Q16342|PDCD2_HUMAN Programmed cell death protein 2 OS=Homo sapiens GN=PDCD2 PE=1 SV=2;>sp|Q16342-3|PDCD2_HUMAN Isoform 3 of Programmed cell death protein 2 OS=Homo sapiens GN=PDCD2;>tr|F5H4V9|F5H4V9_HUMAN Programmed cell death protein 2 OS=Homo sapiens
-0.190649	0.31542	-0.125403	0.0900781			0.32348	0.536461	4	7	7	39.7	14	14	1.8e-96	26.612	10.06	10.703	12.554	885490000	518620000	366880000	E9PLM6;P21741;E9PPJ5;Q2LEK4	Midkine	MDK	>tr|E9PLM6|E9PLM6_HUMAN Midkine OS=Homo sapiens GN=MDK PE=4 SV=1;>sp|P21741|MK_HUMAN Midkine OS=Homo sapiens GN=MDK PE=1 SV=1;>tr|E9PPJ5|E9PPJ5_HUMAN Midkine (Fragment) OS=Homo sapiens GN=MDK PE=4 SV=1
-0.555612	0.00875158	-0.125226	0.00746167			0.0452986	0.694474	2	2	2	4.2	3	3	0.00037485	29.109	22.322	2.3171	11.805	175990000	1470300	174520000	O75113;H3BSS7	NEDD4-binding protein 1	N4BP1	>sp|O75113|N4BP1_HUMAN NEDD4-binding protein 1 OS=Homo sapiens GN=N4BP1 PE=1 SV=4;>tr|H3BSS7|H3BSS7_HUMAN NEDD4-binding protein 1 OS=Homo sapiens GN=N4BP1 PE=4 SV=1
-0.106972	0.27708	-0.125052	0.0478914			0.753916	0.69499	4	11	11	10.2	24	24	7.19e-92	22.313	21.881	19.341	18.829	653680000	297870000	355820000	O95785;B7ZM82;B3KVH1;O95785-2	Protein Wiz	WIZ	>sp|O95785|WIZ_HUMAN Protein Wiz OS=Homo sapiens GN=WIZ PE=1 SV=2;>tr|B7ZM82|B7ZM82_HUMAN Protein Wiz OS=Homo sapiens GN=WIZ PE=2 SV=1;>tr|B3KVH1|B3KVH1_HUMAN Protein Wiz OS=Homo sapiens GN=WIZ PE=2 SV=1;>sp|O95785-2|WIZ_HUMAN Isoform 2 of Protein Wiz OS=H
0.0487767	0.417722	-0.124308	0.24703			0.734033	0.697205	5	3	1	6.8	4	4	1.25e-08	9.7071	8.6478	27.447	47.519	293020000	139020000	154000000	O60765;Q52M93;Q6P3V2;E9PQH3;B3KRH5	Zinc finger protein 354A	ZNF354A	>sp|O60765|Z354A_HUMAN Zinc finger protein 354A OS=Homo sapiens GN=ZNF354A PE=2 SV=2
0.321118	0.809236	-0.123989	0.125429			0.105892	0.698158	10	3	3	3.3	4	4	1.01e-10	11.885	14.974	12.355	14.064	109250000	42552000	66701000	H9KV28;O60610;E9PEZ3;E7ET75;E9PEZ2;E9PHQ0;B9ZVX0;O60610-2;E7ERW8;E7EMV0	Protein diaphanous homolog 1	DIAPH1	>tr|H9KV28|H9KV28_HUMAN Protein diaphanous homolog 1 OS=Homo sapiens GN=DIAPH1 PE=4 SV=1;>sp|O60610|DIAP1_HUMAN Protein diaphanous homolog 1 OS=Homo sapiens GN=DIAPH1 PE=1 SV=2;>tr|E9PEZ3|E9PEZ3_HUMAN Protein diaphanous homolog 1 OS=Homo sapiens GN=DIAPH1
-0.258683	0.0591807	-0.123972	0.225004			0.376468	0.698207	2	7	7	14.9	12	16	2.91e-18	15.954	12.932	21.735	21.2	390510000	282890000	107620000	Q8TF50;B4DQP4	Zinc finger protein 526	ZNF526	>sp|Q8TF50|ZN526_HUMAN Zinc finger protein 526 OS=Homo sapiens GN=ZNF526 PE=2 SV=2;>tr|B4DQP4|B4DQP4_HUMAN Zinc finger protein 526 OS=Homo sapiens GN=ZNF526 PE=2 SV=1
0.219403	0.154358	-0.123847	0.369578			0.254314	0.698581	5	4	4	12.5	2	8	1.58e-20	10.486	2.6661	9.6094	13.383	102010000	45080000	56931000	Q9P2W9;D6RF48;H0YAL4;D6RD65;D6RC71	Syntaxin-18	STX18	>sp|Q9P2W9|STX18_HUMAN Syntaxin-18 OS=Homo sapiens GN=STX18 PE=1 SV=1;>tr|D6RF48|D6RF48_HUMAN Syntaxin-18 OS=Homo sapiens GN=STX18 PE=4 SV=1;>tr|H0YAL4|H0YAL4_HUMAN Syntaxin-18 (Fragment) OS=Homo sapiens GN=STX18 PE=4 SV=1;>tr|D6RD65|D6RD65_HUMAN Syntaxin-
0.124694	0.0654055	-0.123386	0.338021			0.505177	0.541629	3	10	10	26	24	20	4.54e-62	11.353	14.007	7.0617	20.263	1713400000	1037100000	676320000	Q96EY1;Q96EY1-2;E7ES32	DnaJ homolog subfamily A member 3, mitochondrial	DNAJA3	>sp|Q96EY1|DNJA3_HUMAN DnaJ homolog subfamily A member 3, mitochondrial OS=Homo sapiens GN=DNAJA3 PE=1 SV=2;>sp|Q96EY1-2|DNJA3_HUMAN Isoform 2 of DnaJ homolog subfamily A member 3, mitochondrial OS=Homo sapiens GN=DNAJA3;>tr|E7ES32|E7ES32_HUMAN DnaJ homolo
-0.306837	0.0326898	-0.122076	0.0955003			0.115236	0.545001	5	13	13	55.3	51	47	2.08e-238	14.144	16.058	12.852	13.264	9926600000	4666800000	5259900000	P53384;P53384-2;REV__Q8N7X0;REV__H0YBE5;REV__H0Y335	Cytosolic Fe-S cluster assembly factor NUBP1	NUBP1	>sp|P53384|NUBP1_HUMAN Cytosolic Fe-S cluster assembly factor NUBP1 OS=Homo sapiens GN=NUBP1 PE=1 SV=2;>sp|P53384-2|NUBP1_HUMAN Isoform 2 of Cytosolic Fe-S cluster assembly factor NUBP1 OS=Homo sapiens GN=NUBP1
0.0014777	0.0181392	-0.121786	0.0330708			0.906106	0.704737	2	2	2	3.1	6	6	1.17e-52	10.283	16.166	12.354	28.159	408490000	211080000	197410000	Q9Y620;F5H7U4	DNA repair and recombination protein RAD54B	RAD54B	>sp|Q9Y620|RA54B_HUMAN DNA repair and recombination protein RAD54B OS=Homo sapiens GN=RAD54B PE=1 SV=1;>tr|F5H7U4|F5H7U4_HUMAN RAD54 homolog B (S. cerevisiae) OS=Homo sapiens GN=RAD54B PE=4 SV=1
-0.189746	0.223339	-0.121353	0.02417			0.531978	0.706032	1	4	4	18.2	6	6	1.81e-17	12.395	23.918	13.885	7.7847	494600000	271630000	222970000	Q96AG4	Leucine-rich repeat-containing protein 59	LRRC59	>sp|Q96AG4|LRC59_HUMAN Leucine-rich repeat-containing protein 59 OS=Homo sapiens GN=LRRC59 PE=1 SV=1
-0.280499	0.151547	-0.120456	0.0400656			0.333781	0.708718	13	3	3	10.1	2	3	6.96e-24	15.985	14.106	23.811	30.059	82067000	35695000	46371000	P63151-2;P63151;Q00005-5;Q00005-4;Q66LE6;Q00005-3;Q00005-2;Q00005;G3V149;A8MZB4;E5RFR9;F5GXJ6;E5RIY1	Serine/threonine-protein phosphatase 2A 55 kDa regulatory subunit B alpha isoform;Serine/threonine-protein phosphatase 2A 55 kDa regulatory subunit B delta isoform;Serine/threonine-protein phosphatase 2A 55 kDa regulatory subunit B beta isoform	PPP2R2A;PPP2R2D;PPP2R2B	>sp|P63151-2|2ABA_HUMAN Isoform 2 of Serine/threonine-protein phosphatase 2A 55 kDa regulatory subunit B alpha isoform OS=Homo sapiens GN=PPP2R2A;>sp|P63151|2ABA_HUMAN Serine/threonine-protein phosphatase 2A 55 kDa regulatory subunit B alpha isoform OS=Hom
0.0258832	0.467166	-0.119732	0.101314			0.816224	0.71089	4	6	6	6.3	6	10	2.14e-62	8.8793	12.597	11.335	14.701	314720000	76212000	238510000	Q00610;Q00610-2;P53675;P53675-2	Clathrin heavy chain 1	CLTC	>sp|Q00610|CLH1_HUMAN Clathrin heavy chain 1 OS=Homo sapiens GN=CLTC PE=1 SV=5;>sp|Q00610-2|CLH1_HUMAN Isoform 2 of Clathrin heavy chain 1 OS=Homo sapiens GN=CLTC
-0.273558	0.0975694	-0.119382	0.228379			0.347011	0.711942	12	5	5	19.6	8	7	1.6e-26	14.686	28.372	19.601	21.801	726720000	394180000	332530000	Q7LFL8;Q7LFL8-2;E7EVI8;D6RBE0;D6RDY2;E7EV55;D6R9V1;D6RIR8;D6RHC6;D6RHG9;D6R966;D6RCN9	CXXC-type zinc finger protein 5	CXXC5	>sp|Q7LFL8|CXXC5_HUMAN CXXC-type zinc finger protein 5 OS=Homo sapiens GN=CXXC5 PE=2 SV=1;>sp|Q7LFL8-2|CXXC5_HUMAN Isoform 2 of CXXC-type zinc finger protein 5 OS=Homo sapiens GN=CXXC5;>tr|E7EVI8|E7EVI8_HUMAN CXXC-type zinc finger protein 5 (Fragment) OS=H
0.169046	0.527146	-0.118487	0.067117			0.36611	0.714629	8	14	14	42.8	20	20	1.74e-156	11.061	11.399	13.983	17.215	707520000	382790000	324730000	Q9UNM6;Q9UNM6-2;B4DJ66;E9PL38;H0YD73;E9PQG3;E9PPD2;F8W8J6	26S proteasome non-ATPase regulatory subunit 13	PSMD13	>sp|Q9UNM6|PSD13_HUMAN 26S proteasome non-ATPase regulatory subunit 13 OS=Homo sapiens GN=PSMD13 PE=1 SV=2;>sp|Q9UNM6-2|PSD13_HUMAN Isoform 2 of 26S proteasome non-ATPase regulatory subunit 13 OS=Homo sapiens GN=PSMD13;>tr|B4DJ66|B4DJ66_HUMAN 26S proteasom
-0.399228	0.236446	-0.114689	0.0289898			0.157555	0.726078	4	2	2	11.5	4	3	1.5e-21	17.996	25.116	35.507	22.704	31502000	17371000	14132000	P82673;H7BXR7;P82673-2;H0YG82	28S ribosomal protein S35, mitochondrial	MRPS35	>sp|P82673|RT35_HUMAN 28S ribosomal protein S35, mitochondrial OS=Homo sapiens GN=MRPS35 PE=1 SV=1;>tr|H7BXR7|H7BXR7_HUMAN 28S ribosomal protein S35, mitochondrial OS=Homo sapiens GN=MRPS35 PE=4 SV=1;>sp|P82673-2|RT35_HUMAN Isoform 2 of 28S ribosomal prote
-0.556482	NaN	-0.113428	NaN			0.0449471	0.729892	2	2	2	18.3	4	NaN	8.18e-14	11.095	28.062	NaN	NaN	34211000	34211000	0	P30536;B1AH87	Translocator protein	TSPO	>sp|P30536|TSPOA_HUMAN Translocator protein OS=Homo sapiens GN=TSPO PE=1 SV=3;>tr|B1AH87|B1AH87_HUMAN Putative peripheral benzodiazepine receptor-related protein (Fragment) OS=Homo sapiens GN=TSPO PE=4 SV=1
0.19353	0.237837	-0.112758	0.257329			0.308392	0.731924	7	3	3	9	3	3	3.15e-09	7.1441	17.306	6.3399	19.251	103470000	53253000	50214000	P11172;B5LY68;P11172-2;E9PFD2;F8WDG4;F2Z303;F2Z3P2	Uridine 5-monophosphate synthase;Orotate phosphoribosyltransferase;Orotidine 5-phosphate decarboxylase	UMPS	>sp|P11172|UMPS_HUMAN Uridine 5-monophosphate synthase OS=Homo sapiens GN=UMPS PE=1 SV=1;>tr|B5LY68|B5LY68_HUMAN Uridine 5-monophosphate synthase OS=Homo sapiens GN=UMPS PE=2 SV=1;>sp|P11172-2|UMPS_HUMAN Isoform 2 of Uridine 5-monophosphate synthase OS=
-0.34249	0.0836509	-0.111864	0.0616061			0.0791833	0.571629	1	3	1	12.7	7	10	6.97e-26	12.587	6.0272	11.862	39.155	1126300000	383780000	742560000	H7BY36		EWSR1	>tr|H7BY36|H7BY36_HUMAN RNA-binding protein EWS (Fragment) OS=Homo sapiens GN=EWSR1 PE=4 SV=1
-0.0852251	0.250387	-0.111514	0.0226506			0.649814	0.572552	2	10	10	26.9	34	33	1.87e-52	16.34	17.021	18.993	17.003	3359700000	1830300000	1529400000	O00220;E5RFH1	Tumor necrosis factor receptor superfamily member 10A	TNFRSF10A	>sp|O00220|TR10A_HUMAN Tumor necrosis factor receptor superfamily member 10A OS=Homo sapiens GN=TNFRSF10A PE=1 SV=3
0.384503	0.835643	-0.111139	0.0763887			0.0555957	0.736835	5	10	8	17.3	8	10	9.34e-64	16.279	25.644	12.072	12.434	548510000	147280000	401230000	P14625;E9PEX3;Q96GW1;F8W026;H0YIV0	Endoplasmin	HSP90B1	>sp|P14625|ENPL_HUMAN Endoplasmin OS=Homo sapiens GN=HSP90B1 PE=1 SV=1;>tr|E9PEX3|E9PEX3_HUMAN Endoplasmin OS=Homo sapiens GN=HSP90B1 PE=4 SV=1
0.0605486	0.124978	-0.111066	0.198775			0.756056	0.573735	1	4	4	21.2	6	6	8.24e-116	10.087	11.672	9.0686	12.682	832990000	534970000	298030000	P48507	Glutamate--cysteine ligase regulatory subunit	GCLM	>sp|P48507|GSH0_HUMAN Glutamate--cysteine ligase regulatory subunit OS=Homo sapiens GN=GCLM PE=1 SV=1
0.0051177	0.160062	-0.109347	0.175617			0.892595	0.742286	9	3	3	13.9	4	3	5.78e-17	23.929	14.921	6.0285	8.2527	141650000	108330000	33317000	O00165-2;E9PEY2;O00165;O00165-5;Q5VYD6;O00165-6;O00165-4;O00165-3;E9PIQ7	HCLS1-associated protein X-1	HAX1	>sp|O00165-2|HAX1_HUMAN Isoform 2 of HCLS1-associated protein X-1 OS=Homo sapiens GN=HAX1;>tr|E9PEY2|E9PEY2_HUMAN Uncharacterized protein OS=Homo sapiens GN=HAX1 PE=4 SV=1;>sp|O00165|HAX1_HUMAN HCLS1-associated protein X-1 OS=Homo sapiens GN=HAX1 PE=1 SV=2
-0.0421958	0.219588	-0.109281	0.16995			0.944429	0.742488	6	8	8	14.5	9	9	3.26e-48	13.053	11.207	10.227	14.854	294740000	123150000	171600000	Q5VY93;Q92974;Q92974-2;Q92974-3;B7Z977;F5H3H5	Rho guanine nucleotide exchange factor 2	ARHGEF2	>tr|Q5VY93|Q5VY93_HUMAN Rho guanine nucleotide exchange factor 2 OS=Homo sapiens GN=ARHGEF2 PE=2 SV=1;>sp|Q92974|ARHG2_HUMAN Rho guanine nucleotide exchange factor 2 OS=Homo sapiens GN=ARHGEF2 PE=1 SV=4;>sp|Q92974-2|ARHG2_HUMAN Isoform 2 of Rho guanine nuc
-0.0944864	0.0306908	-0.108353	0.0101441			0.616462	0.580924	2	17	17	54.8	59	60	1.74e-295	15.421	25.682	14.422	17.739	11219000000	5661600000	5557400000	Q9UHR6;E9PQB8	Zinc finger HIT domain-containing protein 2	ZNHIT2	>sp|Q9UHR6|ZNHI2_HUMAN Zinc finger HIT domain-containing protein 2 OS=Homo sapiens GN=ZNHIT2 PE=1 SV=1
0.0571373	0.283939	-0.107599	0.00229357			0.704708	0.747613	8	8	8	14.5	9	10	9.57e-122	19.51	16.235	9.4716	13.586	366610000	147320000	219300000	P47897;B4DWJ2;B4DNN3;C9J165;H7C0R3;B7Z840;C9JSG9;F2Z2V6	Glutamine--tRNA ligase	QARS	>sp|P47897|SYQ_HUMAN Glutamine--tRNA ligase OS=Homo sapiens GN=QARS PE=1 SV=1;>tr|B4DWJ2|B4DWJ2_HUMAN Glutamine--tRNA ligase OS=Homo sapiens GN=QARS PE=2 SV=1;>tr|B4DNN3|B4DNN3_HUMAN Uncharacterized protein OS=Homo sapiens GN=QARS PE=2 SV=1;>tr|C9J165|C9J1
-0.0749048	0.0799041	-0.106991	0.29555			0.687821	0.584547	2	13	13	26.7	47	35	1.91e-91	29.032	18.565	10.298	25.404	3824000000	2073700000	1750300000	Q96JB3;Q96JB3-2	Hypermethylated in cancer 2 protein	HIC2	>sp|Q96JB3|HIC2_HUMAN Hypermethylated in cancer 2 protein OS=Homo sapiens GN=HIC2 PE=1 SV=2;>sp|Q96JB3-2|HIC2_HUMAN Isoform 2 of Hypermethylated in cancer 2 protein OS=Homo sapiens GN=HIC2
0.1782	0.271794	-0.106425	0.241838			0.335511	0.586057	4	9	9	69.7	135	131	5.06e-119	12.963	10.11	13.038	18.044	15031000000	7774900000	7255800000	P02008;CON__P01966;P69905;G3V1N2	Hemoglobin subunit zeta	HBZ	>sp|P02008|HBAZ_HUMAN Hemoglobin subunit zeta OS=Homo sapiens GN=HBZ PE=1 SV=2
-0.161968	0.586935	-0.104137	0.0157736			0.602751	0.758204	14	7	6	25.3	9	6	2.75e-22	30.535	14.883	18.122	11.512	698100000	536890000	161210000	P09651;F8W6I7;P09651-2;F8VRQ1;F8VXY0;P09651-3;F8W1S7;F8VSB5;F8VZ49;Q32P51;F8VYN5;H0YH80;F8W646;F8VTQ5	Heterogeneous nuclear ribonucleoprotein A1;Heterogeneous nuclear ribonucleoprotein A1-like 2	HNRNPA1;HNRNPA1L2	>sp|P09651|ROA1_HUMAN Heterogeneous nuclear ribonucleoprotein A1 OS=Homo sapiens GN=HNRNPA1 PE=1 SV=5;>tr|F8W6I7|F8W6I7_HUMAN Heterogeneous nuclear ribonucleoprotein A1 OS=Homo sapiens GN=HNRNPA1 PE=4 SV=1;>sp|P09651-2|ROA1_HUMAN Isoform A1-A of Heterogene
-0.34185	0.181776	-0.103521	0.185271			0.231146	0.760093	1	6	6	9.2	7	5	2.56e-20	22.425	13.511	8.4075	13.625	266580000	141670000	124910000	P32926	Desmoglein-3	DSG3	>sp|P32926|DSG3_HUMAN Desmoglein-3 OS=Homo sapiens GN=DSG3 PE=1 SV=2
0.110252	0.0638184	-0.103451	0.251048			0.557684	0.594018	10	45	23	67.5	176	174	0	13.113	13.629	14.571	20.933	117010000000	59608000000	57407000000	H0YG33;P08107;F5GZ62;F5H1D3;F8VZJ4;E7EQL7;E7EP94;Q5SP16;E7EP11;C9IYI3	Heat shock 70 kDa protein 1A/1B	HSPA1B;HSPA1A	>tr|H0YG33|H0YG33_HUMAN Heat shock 70 kDa protein 1A/1B OS=Homo sapiens GN=HSPA1B PE=3 SV=1;>sp|P08107|HSP71_HUMAN Heat shock 70 kDa protein 1A/1B OS=Homo sapiens GN=HSPA1A PE=1 SV=5;>tr|F5GZ62|F5GZ62_HUMAN Heat shock 70 kDa protein 1A/1B OS=Homo sapiens G
-0.0642312	0.326086	-0.102488	0.103232			0.878689	0.763261	3	3	3	17.6	3	3	9.18e-07	16.214	6.107	5.868	9.364	614380000	277260000	337120000	P13716;P13716-2;B7ZBK6	Delta-aminolevulinic acid dehydratase	ALAD	>sp|P13716|HEM2_HUMAN Delta-aminolevulinic acid dehydratase OS=Homo sapiens GN=ALAD PE=1 SV=1;>sp|P13716-2|HEM2_HUMAN Isoform 2 of Delta-aminolevulinic acid dehydratase OS=Homo sapiens GN=ALAD;>tr|B7ZBK6|B7ZBK6_HUMAN Aminolevulinate, delta-, dehydratase (F
0.0729522	0.0545515	-0.101774	0.356927			0.650448	0.765456	11	2	2	1.7	5	5	1.28e-20	19.789	12.328	13.311	18.653	138980000	61758000	77219000	P35658-5;P35658-3;P35658;P35658-4;P35658-2;Q5JUP9;F5H131;H0Y837;B7ZAV2;E9PKD2;B4DZN4	Nuclear pore complex protein Nup214	NUP214	>sp|P35658-5|NU214_HUMAN Isoform 5 of Nuclear pore complex protein Nup214 OS=Homo sapiens GN=NUP214;>sp|P35658-3|NU214_HUMAN Isoform 3 of Nuclear pore complex protein Nup214 OS=Homo sapiens GN=NUP214;>sp|P35658|NU214_HUMAN Nuclear pore complex protein Nup2
-0.0264406	0.00947587	-0.101662	0.0201665			0.991693	0.765801	5	10	10	42.8	9	13	3.76e-40	21.339	18.76	22.778	32.298	416170000	157800000	258370000	P50613;D6RAD4;D6R9G1;D6REC6;Q9C098	Cyclin-dependent kinase 7	CDK7	>sp|P50613|CDK7_HUMAN Cyclin-dependent kinase 7 OS=Homo sapiens GN=CDK7 PE=1 SV=1;>tr|D6RAD4|D6RAD4_HUMAN Cyclin-dependent kinase 7 OS=Homo sapiens GN=CDK7 PE=4 SV=1;>tr|D6R9G1|D6R9G1_HUMAN Cyclin-dependent kinase 7 OS=Homo sapiens GN=CDK7 PE=4 SV=1
0.0287514	0.196848	-0.101511	0.175657			0.893134	0.599237	3	22	21	29	96	99	4.79e-238	23.954	15.982	16.568	20.055	6536700000	2956300000	3580300000	O95373;E9PLB2;E9PLJ0	Importin-7	IPO7	>sp|O95373|IPO7_HUMAN Importin-7 OS=Homo sapiens GN=IPO7 PE=1 SV=1
-0.0152665	0.336591	-0.101286	0.0472301			0.920248	0.599845	1	25	23	14	51	52	8.41e-233	16.017	14.743	31.847	23.499	4219300000	2123200000	2096100000	P46531	Neurogenic locus notch homolog protein 1;Notch 1 extracellular truncation;Notch 1 intracellular domain	NOTCH1	>sp|P46531|NOTC1_HUMAN Neurogenic locus notch homolog protein 1 OS=Homo sapiens GN=NOTCH1 PE=1 SV=4
0.182001	0.0430056	-0.100847	0.0754033			0.334777	0.768307	6	3	3	24.3	2	3	3.7e-09	10.897	36.021	8.1268	12.912	91338000	17703000	73634000	Q8N720-2;F8WDU5;F8WE52;C9JNK1;A6NGD3;C9J0V9		ZNF655	>sp|Q8N720-2|ZN655_HUMAN Isoform 2 of Zinc finger protein 655 OS=Homo sapiens GN=ZNF655;>tr|F8WDU5|F8WDU5_HUMAN Zinc finger protein 655 OS=Homo sapiens GN=ZNF655 PE=4 SV=1;>tr|F8WE52|F8WE52_HUMAN Zinc finger protein 655 OS=Homo sapiens GN=ZNF655 PE=4 SV=1
-0.0165896	0.186457	-0.0995385	0.0242751			0.973497	0.772338	4	6	6	13.6	7	11	7.52e-20	11.902	20.361	12.03	12.71	658980000	334960000	324020000	P78371;F5GWF6;P78371-2;F8VQ14	T-complex protein 1 subunit beta	CCT2	>sp|P78371|TCPB_HUMAN T-complex protein 1 subunit beta OS=Homo sapiens GN=CCT2 PE=1 SV=4;>tr|F5GWF6|F5GWF6_HUMAN T-complex protein 1 subunit beta OS=Homo sapiens GN=CCT2 PE=3 SV=2;>sp|P78371-2|TCPB_HUMAN Isoform 2 of T-complex protein 1 subunit beta OS=Hom
0.0084772	0.251236	-0.0990975	0.218899			0.880152	0.773698	7	2	2	9.7	3	3	1.41e-23	18.195	5.8734	21.891	7.4631	300330000	196560000	103760000	Q96C36;E7EUS9;E7EUD8;B4DMU0;P32322;A6NFM2;A6NMB5	Pyrroline-5-carboxylate reductase 2;Pyrroline-5-carboxylate reductase;Pyrroline-5-carboxylate reductase 1, mitochondrial	PYCR2;PYCR1	>sp|Q96C36|P5CR2_HUMAN Pyrroline-5-carboxylate reductase 2 OS=Homo sapiens GN=PYCR2 PE=1 SV=1;>tr|E7EUS9|E7EUS9_HUMAN Pyrroline-5-carboxylate reductase OS=Homo sapiens GN=PYCR2 PE=3 SV=2;>tr|E7EUD8|E7EUD8_HUMAN Uncharacterized protein OS=Homo sapiens GN=PY
-0.197717	0.0310807	-0.0981196	0.0956379			0.512476	0.776715	2	10	10	9.2	11	13	4.06e-38	10.497	10.198	14.022	11.443	391760000	155520000	236240000	Q8N2Y8;F5GYD6	Iporin	RUSC2	>sp|Q8N2Y8|RUSC2_HUMAN Iporin OS=Homo sapiens GN=RUSC2 PE=1 SV=3;>tr|F5GYD6|F5GYD6_HUMAN Iporin OS=Homo sapiens GN=RUSC2 PE=4 SV=1
-0.0356161	0.349611	-0.0969663	0.137384			0.839085	0.611544	12	12	6	20	22	20	8.15e-86	20.106	17.76	19.046	17.723	3360000000	1715800000	1644200000	Q9UHX3;Q9UHX3-3;E7ESD7;Q9UHX3-4;Q9UHX3-2;Q9UHX3-5;B4DWB8;B4DQ88;Q9BY15;Q9BY15-2;E7EW83;A6NLR0	EGF-like module-containing mucin-like hormone receptor-like 2	EMR2	>sp|Q9UHX3|EMR2_HUMAN EGF-like module-containing mucin-like hormone receptor-like 2 OS=Homo sapiens GN=EMR2 PE=1 SV=2;>sp|Q9UHX3-3|EMR2_HUMAN Isoform 3 of EGF-like module-containing mucin-like hormone receptor-like 2 OS=Homo sapiens GN=EMR2;>tr|E7ESD7|E7ES
-0.185906	0.032176	-0.0969177	0.0230878			0.541506	0.780428	2	5	5	16.5	9	6	2.78e-15	15.688	44.811	8.871	8.0626	362700000	242380000	120320000	Q9H939;Q9H939-2	Proline-serine-threonine phosphatase-interacting protein 2	PSTPIP2	>sp|Q9H939|PPIP2_HUMAN Proline-serine-threonine phosphatase-interacting protein 2 OS=Homo sapiens GN=PSTPIP2 PE=1 SV=4;>sp|Q9H939-2|PPIP2_HUMAN Isoform 2 of Proline-serine-threonine phosphatase-interacting protein 2 OS=Homo sapiens GN=PSTPIP2
0.195431	0.0374781	-0.0964759	0.165979			0.289769	0.612879	2	5	5	26.1	14	13	1.34e-35	10.744	10.525	14.353	18.59	1279000000	806230000	472760000	Q8WVD3;Q8WVD3-2	E3 ubiquitin-protein ligase RNF138	RNF138	>sp|Q8WVD3|RN138_HUMAN E3 ubiquitin-protein ligase RNF138 OS=Homo sapiens GN=RNF138 PE=1 SV=1;>sp|Q8WVD3-2|RN138_HUMAN Isoform 2 of E3 ubiquitin-protein ligase RNF138 OS=Homo sapiens GN=RNF138
0.254526	0.536472	-0.0959356	0.0375676			0.192013	0.783466	2	3	3	13.8	3	3	3.25e-19	5.5897	10.307	13.492	5.6887	223210000	101000000	122220000	P62195;A8K3Z3	26S protease regulatory subunit 8	PSMC5	>sp|P62195|PRS8_HUMAN 26S protease regulatory subunit 8 OS=Homo sapiens GN=PSMC5 PE=1 SV=1;>tr|A8K3Z3|A8K3Z3_HUMAN 26S protease regulatory subunit 8 OS=Homo sapiens GN=PSMC5 PE=2 SV=1
-0.243815	0.260224	-0.0958968	0.158955			0.209014	0.614457	6	11	11	33.7	50	43	6.01e-98	21.499	14.197	17.201	26.537	10086000000	6067700000	4017900000	B0QYN7;P63279;H3BQQ9;H3BSW2;H3BPC4;H3BRD1	SUMO-conjugating enzyme UBC9	UBE2I	>tr|B0QYN7|B0QYN7_HUMAN SUMO-conjugating enzyme UBC9 OS=Homo sapiens GN=UBE2I PE=3 SV=1;>sp|P63279|UBC9_HUMAN SUMO-conjugating enzyme UBC9 OS=Homo sapiens GN=UBE2I PE=1 SV=1;>tr|H3BQQ9|H3BQQ9_HUMAN SUMO-conjugating enzyme UBC9 (Fragment) OS=Homo sapiens GN
-0.134186	0.153452	-0.0941786	0.100898			0.482866	0.619149	5	14	14	17.4	19	24	1.93e-46	25.167	19.044	21.79	22.077	821130000	353290000	467840000	Q9H9B1;Q9H9B1-3;C9JD67;Q9H9B1-2;Q9H9B1-4	Histone-lysine N-methyltransferase EHMT1	EHMT1	>sp|Q9H9B1|EHMT1_HUMAN Histone-lysine N-methyltransferase EHMT1 OS=Homo sapiens GN=EHMT1 PE=1 SV=4;>sp|Q9H9B1-3|EHMT1_HUMAN Isoform 3 of Histone-lysine N-methyltransferase EHMT1 OS=Homo sapiens GN=EHMT1;>tr|C9JD67|C9JD67_HUMAN Histone-lysine N-methyltransf
-0.125906	0.295217	-0.0932903	0.137691			0.700434	0.791665	2	4	4	44.6	10	9	7.42e-116	12.58	14.061	17.543	9.3342	501790000	298750000	203050000	Q9Y2R5;E9PE17	28S ribosomal protein S17, mitochondrial	MRPS17	>sp|Q9Y2R5|RT17_HUMAN 28S ribosomal protein S17, mitochondrial OS=Homo sapiens GN=MRPS17 PE=1 SV=1;>tr|E9PE17|E9PE17_HUMAN 28S ribosomal protein S17, mitochondrial (Fragment) OS=Homo sapiens GN=MRPS17 PE=4 SV=1
-0.0280649	NaN	-0.092804	NaN			0.986816	0.793175	3	2	2	3.5	2	2	1.35e-15	NaN	NaN	7.2116	5.4432	65315000	27658000	37657000	Q96JM7;Q96JM7-2;E9PLL7	Lethal(3)malignant brain tumor-like protein 3	L3MBTL3	>sp|Q96JM7|LMBL3_HUMAN Lethal(3)malignant brain tumor-like protein 3 OS=Homo sapiens GN=L3MBTL3 PE=1 SV=2;>sp|Q96JM7-2|LMBL3_HUMAN Isoform 2 of Lethal(3)malignant brain tumor-like protein 3 OS=Homo sapiens GN=L3MBTL3;>tr|E9PLL7|E9PLL7_HUMAN Lethal(3)malign
-0.0372526	0.0570751	-0.0924953	0.0398148			0.83262	0.623761	3	12	11	66.2	49	53	5.32e-292	14.724	13.246	32.773	16.61	24099000000	11261000000	12838000000	Q9NXV2;H3BQT5;H3BSS5	BTB/POZ domain-containing protein KCTD5	KCTD5	>sp|Q9NXV2|KCTD5_HUMAN BTB/POZ domain-containing protein KCTD5 OS=Homo sapiens GN=KCTD5 PE=1 SV=1;>tr|H3BQT5|H3BQT5_HUMAN BTB/POZ domain-containing protein KCTD5 (Fragment) OS=Homo sapiens GN=KCTD5 PE=4 SV=1;>tr|H3BSS5|H3BSS5_HUMAN BTB/POZ domain-containin
-0.168462	0.15065	-0.0924938	0.0401864			0.58583	0.794138	1	3	3	22.7	6	6	2.42e-72	6.4051	10.142	6.9586	5.0258	255600000	132540000	123060000	Q9UHV9	Prefoldin subunit 2	PFDN2	>sp|Q9UHV9|PFD2_HUMAN Prefoldin subunit 2 OS=Homo sapiens GN=PFDN2 PE=1 SV=1
0.0807632	0.0765903	-0.0922003	0.0751855			0.624297	0.79505	3	2	2	4.5	2	2	8.84e-05	16.364	11.549	0.44774	9.8953	56245000	31035000	25209000	Q96F44;Q96F44-3;Q96F44-2	E3 ubiquitin-protein ligase TRIM11	TRIM11	>sp|Q96F44|TRI11_HUMAN E3 ubiquitin-protein ligase TRIM11 OS=Homo sapiens GN=TRIM11 PE=1 SV=2;>sp|Q96F44-3|TRI11_HUMAN Isoform 3 of E3 ubiquitin-protein ligase TRIM11 OS=Homo sapiens GN=TRIM11;>sp|Q96F44-2|TRI11_HUMAN Isoform 2 of E3 ubiquitin-protein liga
-0.76166	NaN	-0.0917225	NaN			0.00548119	0.796535	2	2	2	10.9	4	1	7.04e-09	11.162	18.564	NaN	NaN	28173000	25464000	2708900	A8MWX0;Q96HR9	Receptor expression-enhancing protein 6	REEP6	>tr|A8MWX0|A8MWX0_HUMAN Receptor accessory protein 6, isoform CRA_a OS=Homo sapiens GN=REEP6 PE=4 SV=1;>sp|Q96HR9|REEP6_HUMAN Receptor expression-enhancing protein 6 OS=Homo sapiens GN=REEP6 PE=1 SV=1
-0.0958495	0.070471	-0.089786	0.203825			0.785912	0.802562	2	7	7	8.4	11	11	7.93e-46	21.947	19.715	15.936	14.536	360230000	215180000	145050000	Q9UGR2;Q9UGR2-2	Zinc finger CCCH domain-containing protein 7B	ZC3H7B	>sp|Q9UGR2|Z3H7B_HUMAN Zinc finger CCCH domain-containing protein 7B OS=Homo sapiens GN=ZC3H7B PE=1 SV=1;>sp|Q9UGR2-2|Z3H7B_HUMAN Isoform 2 of Zinc finger CCCH domain-containing protein 7B OS=Homo sapiens GN=ZC3H7B
0.184442	0.376882	-0.089329	0.125155			0.318429	0.632475	7	9	7	30.1	24	23	1.56e-143	16.874	17.633	15.921	23.562	4212500000	2205800000	2006700000	P52597;B4DKS8;H0YB39;H0YBD7;H0YBG7;F5GZT4;B4DFK9	Heterogeneous nuclear ribonucleoprotein F;Heterogeneous nuclear ribonucleoprotein F, N-terminally processed	HNRNPF	>sp|P52597|HNRPF_HUMAN Heterogeneous nuclear ribonucleoprotein F OS=Homo sapiens GN=HNRNPF PE=1 SV=3;>tr|B4DKS8|B4DKS8_HUMAN Heterogeneous nuclear ribonucleoprotein F, N-terminally processed OS=Homo sapiens GN=HNRNPF PE=2 SV=1
-0.112923	0.0872322	-0.08919	0.314791			0.736964	0.804419	4	6	6	15.2	8	10	1.65e-15	5.3464	9.8959	19.979	24.438	201140000	137910000	63226000	P25490;O15391;H0YJV7;Q96MM3	Transcriptional repressor protein YY1;Transcription factor YY2	YY1;YY2	>sp|P25490|TYY1_HUMAN Transcriptional repressor protein YY1 OS=Homo sapiens GN=YY1 PE=1 SV=2;>sp|O15391|TYY2_HUMAN Transcription factor YY2 OS=Homo sapiens GN=YY2 PE=2 SV=1;>tr|H0YJV7|H0YJV7_HUMAN Transcriptional repressor protein YY1 (Fragment) OS=Homo sa
0.0527704	0.108773	-0.0885584	0.268062			0.719973	0.806388	2	2	2	7	4	4	1.19e-35	14.584	23.42	45.415	89.844	274110000	125130000	148970000	Q8NFZ5;D6RGJ2	TNFAIP3-interacting protein 2	TNIP2	>sp|Q8NFZ5|TNIP2_HUMAN TNFAIP3-interacting protein 2 OS=Homo sapiens GN=TNIP2 PE=1 SV=1;>tr|D6RGJ2|D6RGJ2_HUMAN TNFAIP3-interacting protein 2 OS=Homo sapiens GN=TNIP2 PE=4 SV=1
-0.483651	0.0452497	-0.0884039	0.0796651			0.0135288	0.635031	5	25	23	75	44	45	2.19e-213	14.453	15.85	11.507	13.248	5097900000	2252400000	2845500000	P50453;O75830;B4DNT0;C9J7N5;B4DTW2	Serpin B9	SERPINB9	>sp|P50453|SPB9_HUMAN Serpin B9 OS=Homo sapiens GN=SERPINB9 PE=1 SV=1
-0.0085527	0.275927	-0.0869744	0.238367			0.943467	0.811332	4	12	12	15.5	19	18	8.99e-92	9.5397	10.779	13.589	15.78	413140000	222500000	190640000	P11498;B4DN00;E9PRE7;E9PS68	Pyruvate carboxylase, mitochondrial	PC	>sp|P11498|PYC_HUMAN Pyruvate carboxylase, mitochondrial OS=Homo sapiens GN=PC PE=1 SV=2;>tr|B4DN00|B4DN00_HUMAN Pyruvate carboxylase, mitochondrial OS=Homo sapiens GN=PC PE=2 SV=1;>tr|E9PRE7|E9PRE7_HUMAN Pyruvate carboxylase, mitochondrial OS=Homo sapiens
-0.0261198	0.175334	-0.0868344	0.284389			0.876802	0.639377	5	19	19	23.1	40	33	5.39e-110	16.343	19.184	15.804	18.316	1074600000	518430000	556180000	Q12986;Q12986-2;Q12986-3;F5GXD0;E9PG33	Transcriptional repressor NF-X1	NFX1	>sp|Q12986|NFX1_HUMAN Transcriptional repressor NF-X1 OS=Homo sapiens GN=NFX1 PE=1 SV=2;>sp|Q12986-2|NFX1_HUMAN Isoform 2 of Transcriptional repressor NF-X1 OS=Homo sapiens GN=NFX1;>sp|Q12986-3|NFX1_HUMAN Isoform 3 of Transcriptional repressor NF-X1 OS=Hom
0.346234	0.778715	-0.0867442	0.381676			0.0827897	0.812052	15	4	4	24.4	5	2	9.83e-12	17.412	18.6	8.5891	2.2139	50901000	40012000	10889000	B7Z6Z4;G3V1V0;G8JLA2;P60660;P60660-2;F8W1R7;F8VZV5;F8VPF3;G3V1Y7;F8W180;F8VZU9;P14649;F8W1I5;H0YI43;F8VXL3	Myosin light polypeptide 6	MYL6	>tr|B7Z6Z4|B7Z6Z4_HUMAN Myosin light polypeptide 6 OS=Homo sapiens GN=MYL6 PE=2 SV=1;>tr|G3V1V0|G3V1V0_HUMAN Myosin light polypeptide 6 OS=Homo sapiens GN=MYL6 PE=4 SV=1;>tr|G8JLA2|G8JLA2_HUMAN Myosin light polypeptide 6 OS=Homo sapiens GN=MYL6 PE=4 SV=1;>
-0.243197	0.175535	-0.0863666	0.150813			0.408722	0.813232	11	2	1	4.8	4	6	3.94e-52	13.867	17.539	8.1547	7.4475	148190000	76026000	72167000	Q9UDV6;B4DXA9;Q6NUN9-2;Q6NUN9;Q8TD17;C9J9J2;B4DRI5;Q6ZMS7;C9JNZ9;Q75MW2;Q75MW2-2	Zinc finger protein 212;Zinc finger protein 746;Zinc finger protein 398;Protein ZNF783;Protein ZNF767	ZNF212;ZNF398;ZNF746;ZNF783;ZNF282;ZNF767	>sp|Q9UDV6|ZN212_HUMAN Zinc finger protein 212 OS=Homo sapiens GN=ZNF212 PE=1 SV=3;>tr|B4DXA9|B4DXA9_HUMAN Zinc finger protein 398 OS=Homo sapiens GN=ZNF398 PE=2 SV=1;>sp|Q6NUN9-2|ZN746_HUMAN Isoform 2 of Zinc finger protein 746 OS=Homo sapiens GN=ZNF746;>
-0.259433	0.109232	-0.0863432	0.0571357			0.181783	0.64074	27	10	6	19	37	33	3.93e-35	17.586	16.916	13.822	25.877	2248300000	1150700000	1097500000	P52747;E7ER34;E7EN86;P52747-2;C9JTC5;E9PJF2;E9PMY8;E9PS81;E9PLN4;C9JRS3;E9PPB0;Q9NSC2;Q9BXA9;E9PCU5;Q9BXA9-2;Q9NSC2-2;Q9BXA9-4;H3BSM9;Q9BXA9-3;F5GXY4;Q9ULD5-3;Q9ULD5-2;Q9ULD5;Q6NX45;E9PLS7;C9JCG1;C9J2G7	Zinc finger protein 143	ZNF143	>sp|P52747|ZN143_HUMAN Zinc finger protein 143 OS=Homo sapiens GN=ZNF143 PE=1 SV=2;>tr|E7ER34|E7ER34_HUMAN Zinc finger protein 143 OS=Homo sapiens GN=ZNF143 PE=4 SV=1;>tr|E7EN86|E7EN86_HUMAN Zinc finger protein 143 OS=Homo sapiens GN=ZNF143 PE=4 SV=1;>sp|P
-0.288571	0.0989317	-0.0859699	0.167107			0.318812	0.814472	3	3	3	5.4	3	2	1.3e-07	14.394	19.5	2.354	6.2467	49186000	24077000	25109000	Q9Y6A5;C9JA91;E7EMT0	Transforming acidic coiled-coil-containing protein 3	TACC3	>sp|Q9Y6A5|TACC3_HUMAN Transforming acidic coiled-coil-containing protein 3 OS=Homo sapiens GN=TACC3 PE=1 SV=1
-0.0383992	0.109691	-0.0854676	0.0468235			0.828097	0.643172	6	14	14	31	15	18	1.45e-67	15.794	13.542	27.036	23.179	1241600000	323110000	918480000	P50990;G5E9B2;B4DEM7;B4DQH4;H7C4C8;H7C2U0	T-complex protein 1 subunit theta	CCT8	>sp|P50990|TCPQ_HUMAN T-complex protein 1 subunit theta OS=Homo sapiens GN=CCT8 PE=1 SV=4;>tr|G5E9B2|G5E9B2_HUMAN Chaperonin containing TCP1, subunit 8 (Theta), isoform CRA_a OS=Homo sapiens GN=CCT8 PE=3 SV=1;>tr|B4DEM7|B4DEM7_HUMAN T-complex protein 1 sub
-0.231784	0.0543369	-0.0851932	0.125183			0.231923	0.643935	6	58	56	55.2	158	153	0	18.856	18.537	16.352	14.185	13613000000	6107200000	7505500000	Q9Y4C1;F5H4E6;F5H070;F8WE62;C9J7Q7;C9JC73	Lysine-specific demethylase 3A	KDM3A	>sp|Q9Y4C1|KDM3A_HUMAN Lysine-specific demethylase 3A OS=Homo sapiens GN=KDM3A PE=1 SV=4;>tr|F5H4E6|F5H4E6_HUMAN Lysine-specific demethylase 3A OS=Homo sapiens GN=KDM3A PE=4 SV=1;>tr|F5H070|F5H070_HUMAN Lysine-specific demethylase 3A OS=Homo sapiens GN=KDM
-0.262118	0.11863	-0.0848449	0.053635			0.369533	0.817991	5	11	11	12	14	15	8.83e-29	21.705	13.616	15.875	18.344	536380000	195370000	341010000	A0AVT1;A0AVT1-2;H0Y8S8;A0AVT1-3;A0AVT1-4	Ubiquitin-like modifier-activating enzyme 6	UBA6	>sp|A0AVT1|UBA6_HUMAN Ubiquitin-like modifier-activating enzyme 6 OS=Homo sapiens GN=UBA6 PE=1 SV=1;>sp|A0AVT1-2|UBA6_HUMAN Isoform 2 of Ubiquitin-like modifier-activating enzyme 6 OS=Homo sapiens GN=UBA6
-0.35998	0.1751	-0.0839896	0.0785285			0.205642	0.820669	41	5	5	21.8	4	5	1.53e-16	16.375	14.34	9.6764	7.4828	129680000	35864000	93815000	P06753-2;Q5VU66;Q5VU59;Q5VU61;Q8NAG3;Q5VU63;Q5VU58;P06753-3;Q5VU72;D6R904;Q6ZN40;Q5TCU8;CON__Q3SX28;D9YZV2;D9YZV3;D9YZV8;P06753;P07951;P07951-2;P09493;P09493-3;P09493-4;P09493-6;P09493-7;P67936-2;Q5TCU3;B7Z596;H0YL52;H0YK48;H7BYY1;P07951-3;P67936;F5H7S3;P09493-5;P09493-2;H0YNC7;C9IZA2;H0YKP3;H0YKX5;H0YL80;D6RFM2		TPM3	>sp|P06753-2|TPM3_HUMAN Isoform 2 of Tropomyosin alpha-3 chain OS=Homo sapiens GN=TPM3;>tr|Q5VU66|Q5VU66_HUMAN Tropomyosin 3 OS=Homo sapiens GN=TPM3 PE=2 SV=1;>tr|Q5VU59|Q5VU59_HUMAN Tropomyosin 3 OS=Homo sapiens GN=TPM3 PE=2 SV=1;>tr|Q5VU61|Q5VU61_HUMAN T
-0.130723	0.0202988	-0.083598	0.224465			0.493861	0.648379	8	10	8	31.7	21	22	1.65e-168	13.768	14.029	15.646	25.389	1125500000	642870000	482610000	Q8TAV0-3;Q8TAV0;Q8TAV0-4;E9PQL1;Q8TAV0-2;Q8TAV0-5;E7EMC2;B1AJQ5	Protein FAM76A	FAM76A	>sp|Q8TAV0-3|FA76A_HUMAN Isoform 3 of Protein FAM76A OS=Homo sapiens GN=FAM76A;>sp|Q8TAV0|FA76A_HUMAN Protein FAM76A OS=Homo sapiens GN=FAM76A PE=2 SV=1;>sp|Q8TAV0-4|FA76A_HUMAN Isoform 4 of Protein FAM76A OS=Homo sapiens GN=FAM76A;>tr|E9PQL1|E9PQL1_HUMAN
-0.0003771	0.0496318	-0.0821673	0.208145			0.980214	0.652374	16	23	23	23	25	27	1.3e-97	15.661	15.691	23.696	17.417	1008300000	367690000	640660000	O95239;O95239-2;F5H4Q9;Q2VIQ3;Q6ZMV9;E7EUN7;Q6ZMV9-3;F6VGH2;E9PES4;F5H1C2;Q9Y496;H0Y718;E2QRG3;Q05CT3;E9PG57;Q5JRK0	Chromosome-associated kinesin KIF4A	KIF4A	>sp|O95239|KIF4A_HUMAN Chromosome-associated kinesin KIF4A OS=Homo sapiens GN=KIF4A PE=1 SV=3;>sp|O95239-2|KIF4A_HUMAN Isoform 2 of Chromosome-associated kinesin KIF4A OS=Homo sapiens GN=KIF4A;>tr|F5H4Q9|F5H4Q9_HUMAN Chromosome-associated kinesin KIF4A OS=
-0.03853	0.100757	-0.081157	0.25537			0.827582	0.655202	3	18	18	23.1	33	27	9.09e-110	23.051	23.067	15.228	19.966	1307100000	720940000	586140000	E7EVW0;P28340;H0Y3D1	DNA polymerase;DNA polymerase delta catalytic subunit	POLD1	>tr|E7EVW0|E7EVW0_HUMAN DNA polymerase OS=Homo sapiens GN=POLD1 PE=3 SV=1;>sp|P28340|DPOD1_HUMAN DNA polymerase delta catalytic subunit OS=Homo sapiens GN=POLD1 PE=1 SV=2;>tr|H0Y3D1|H0Y3D1_HUMAN DNA polymerase OS=Homo sapiens GN=POLD1 PE=3 SV=1
0.210877	0.370406	-0.0792492	0.124727			0.252509	0.660555	6	5	5	5.1	21	18	6.22e-70	16.102	21.932	18.932	19.618	897970000	381040000	516930000	Q9HAV4;C9J4N8;E7EQK9;E7EQN7;H0Y9I3;E2QRM3	Exportin-5	XPO5	>sp|Q9HAV4|XPO5_HUMAN Exportin-5 OS=Homo sapiens GN=XPO5 PE=1 SV=1;>tr|C9J4N8|C9J4N8_HUMAN Exportin-5 OS=Homo sapiens GN=XPO5 PE=4 SV=2;>tr|E7EQK9|E7EQK9_HUMAN Exportin-5 OS=Homo sapiens GN=XPO5 PE=4 SV=2;>tr|E7EQN7|E7EQN7_HUMAN Exportin-5 OS=Homo sapiens
-0.279401	0.0850741	-0.0774891	0.214801			0.335852	0.841091	2	2	2	4	3	2	0.00035197	2.2555	3.2251	23.388	70.914	19214000	11960000	7254000	Q8N720-3;Q8N720	Zinc finger protein 655	ZNF655	>sp|Q8N720-3|ZN655_HUMAN Isoform 3 of Zinc finger protein 655 OS=Homo sapiens GN=ZNF655;>sp|Q8N720|ZN655_HUMAN Zinc finger protein 655 OS=Homo sapiens GN=ZNF655 PE=1 SV=3
-0.537152	0.142733	-0.074057	0.00765783			0.0533102	0.851916	5	5	5	5.5	5	2	7.52e-12	7.422	21.969	3.9951	6.2127	296980000	214020000	82964000	P49589-3;P49589;A8MVQ3;B4DKY1;P49589-2	Cysteine--tRNA ligase, cytoplasmic	CARS	>sp|P49589-3|SYCC_HUMAN Isoform 3 of Cysteine--tRNA ligase, cytoplasmic OS=Homo sapiens GN=CARS;>sp|P49589|SYCC_HUMAN Cysteine--tRNA ligase, cytoplasmic OS=Homo sapiens GN=CARS PE=1 SV=3;>tr|A8MVQ3|A8MVQ3_HUMAN Cysteine--tRNA ligase, cytoplasmic OS=Homo sa
-0.0374304	0.268776	-0.07193	0.243233			0.831918	0.681251	9	30	30	32.5	53	56	0	15.382	14.226	12.377	20.823	4541400000	2283100000	2258300000	Q9BTW9-4;Q9BTW9;F8WC00;F5H8C7;Q9BTW9-5;A6NE57;C9J1U4;Q9BTW9-3;Q9BTW9-2	Tubulin-specific chaperone D	TBCD	>sp|Q9BTW9-4|TBCD_HUMAN Isoform 4 of Tubulin-specific chaperone D OS=Homo sapiens GN=TBCD;>sp|Q9BTW9|TBCD_HUMAN Tubulin-specific chaperone D OS=Homo sapiens GN=TBCD PE=1 SV=2;>tr|F8WC00|F8WC00_HUMAN Tubulin-specific chaperone D OS=Homo sapiens GN=TBCD PE=4
0.227982	0.157461	-0.0716943	0.12901			0.237933	0.859386	4	7	7	21.6	11	8	5.42e-38	10.908	7.5067	5.2466	17.075	525660000	277660000	248010000	E9PF41;P61160;G3V1L8;F5H6T1	Actin-related protein 2	ACTR2	>tr|E9PF41|E9PF41_HUMAN Actin-related protein 2 OS=Homo sapiens GN=ACTR2 PE=3 SV=1;>sp|P61160|ARP2_HUMAN Actin-related protein 2 OS=Homo sapiens GN=ACTR2 PE=1 SV=1;>tr|G3V1L8|G3V1L8_HUMAN ARP2 actin-related protein 2 homolog (Yeast), isoform CRA_d OS=Homo
0.0176996	0.0883391	-0.0716043	0.122423			0.941763	0.682177	3	11	11	20.2	26	22	9.53e-91	13.804	12.275	13.175	21.128	1669700000	893480000	776180000	Q96PU4;Q96PU4-2;B1AL33	E3 ubiquitin-protein ligase UHRF2	UHRF2	>sp|Q96PU4|UHRF2_HUMAN E3 ubiquitin-protein ligase UHRF2 OS=Homo sapiens GN=UHRF2 PE=1 SV=1
0.071914	0.136095	-0.0701689	0.14811			0.653958	0.864215	5	4	4	6.2	8	10	6.22e-62	18.555	21.033	14.216	21.031	277130000	166670000	110460000	Q06187;Q5JY90;Q572P5;H7BY92;Q3MS88	Tyrosine-protein kinase BTK	BTK	>sp|Q06187|BTK_HUMAN Tyrosine-protein kinase BTK OS=Homo sapiens GN=BTK PE=1 SV=3;>tr|Q5JY90|Q5JY90_HUMAN Bruton agammaglobulinemia tyrosine kinase OS=Homo sapiens GN=BTK PE=2 SV=1;>tr|Q572P5|Q572P5_HUMAN Tyrosine-protein kinase BTK (Fragment) OS=Homo sapi
-0.0870433	0.122507	-0.0689966	0.107054			0.811508	0.867929	9	8	8	18.8	8	10	1.22e-36	14.996	10.677	7.7762	13.268	426640000	175880000	250760000	Q99832;B8ZZC9;Q99832-3;Q99832-4;F5GZK5;B7Z1C9;Q99832-2;F8WAM2;F8WBP8	T-complex protein 1 subunit eta	CCT7	>sp|Q99832|TCPH_HUMAN T-complex protein 1 subunit eta OS=Homo sapiens GN=CCT7 PE=1 SV=2;>tr|B8ZZC9|B8ZZC9_HUMAN T-complex protein 1 subunit eta OS=Homo sapiens GN=CCT7 PE=3 SV=1;>sp|Q99832-3|TCPH_HUMAN Isoform 3 of T-complex protein 1 subunit eta OS=Homo s
-0.288175	0.055747	-0.0683513	0.115028			0.319535	0.869975	3	3	3	16.7	4	4	5.36e-10	13.513	15.401	17.182	13.473	211300000	122960000	88338000	Q9Y5W9;B4DKH7;B4DJI7	Sorting nexin-11	SNX11	>sp|Q9Y5W9|SNX11_HUMAN Sorting nexin-11 OS=Homo sapiens GN=SNX11 PE=2 SV=2;>tr|B4DKH7|B4DKH7_HUMAN Sorting nexin-11 OS=Homo sapiens GN=SNX11 PE=2 SV=1
-0.0733915	0.435874	-0.0675083	0.00627692			0.851578	0.872649	8	10	9	6.6	12	8	1.96e-50	29.185	27.524	18.205	14.048	263610000	156080000	107530000	C9J4C3;P11388-4;H7BXH5;C9J5P2;P11388-3;P11388-2;H7BXX8;P11388	DNA topoisomerase 2;DNA topoisomerase 2-alpha	TOP2A	>tr|C9J4C3|C9J4C3_HUMAN DNA topoisomerase 2 OS=Homo sapiens GN=TOP2A PE=3 SV=1;>sp|P11388-4|TOP2A_HUMAN Isoform 4 of DNA topoisomerase 2-alpha OS=Homo sapiens GN=TOP2A;>tr|H7BXH5|H7BXH5_HUMAN DNA topoisomerase 2 OS=Homo sapiens GN=TOP2A PE=3 SV=1;>tr|C9J5P
0.068393	0.0839055	-0.0660294	0.211884			0.723216	0.698113	3	8	8	33	14	12	1.24e-104	39.873	23.241	11.978	9.9388	2731600000	1259500000	1472200000	O60884;H3BMW5;H3BUM6	DnaJ homolog subfamily A member 2	DNAJA2	>sp|O60884|DNJA2_HUMAN DnaJ homolog subfamily A member 2 OS=Homo sapiens GN=DNAJA2 PE=1 SV=1
0.0800379	0.611307	-0.0659624	0.075184			0.626706	0.877557	2	3	3	26	9	5	6.27e-33	16.267	10.46	10.092	14.623	295110000	172090000	123020000	P53999;F5H1H8	Activated RNA polymerase II transcriptional coactivator p15	SUB1	>sp|P53999|TCP4_HUMAN Activated RNA polymerase II transcriptional coactivator p15 OS=Homo sapiens GN=SUB1 PE=1 SV=3;>tr|F5H1H8|F5H1H8_HUMAN Activated RNA polymerase II transcriptional coactivator p15 OS=Homo sapiens GN=SUB1 PE=4 SV=1
-0.0799168	0.191697	-0.0659387	0.139098			0.669257	0.698373	8	29	1	66.5	114	110	0	24.349	29.149	31.573	31.259	17014000000	8731300000	8282400000	Q9BRR0;Q5JNZ3;A8K1G6;G3V1V5;Q6ZMV8;Q96LW9;Q6P178;C9J423	Zinc finger protein with KRAB and SCAN domains 3	ZKSCAN3	>sp|Q9BRR0|ZKSC3_HUMAN Zinc finger protein with KRAB and SCAN domains 3 OS=Homo sapiens GN=ZKSCAN3 PE=1 SV=2
0.103017	0.197786	-0.0655897	0.218611			0.552423	0.878741	6	5	5	35.3	7	9	1.68e-34	15.966	20.257	13.91	11.739	105070000	61983000	43089000	B8ZZ87;Q6NZ67;Q6P582;H7C173;H7BZ50;H7C202	Mitotic-spindle organizing protein 2B;Mitotic-spindle organizing protein 2A	MZT2B;MZT2A	>tr|B8ZZ87|B8ZZ87_HUMAN Mitotic-spindle organizing protein 2B OS=Homo sapiens GN=MZT2B PE=4 SV=1;>sp|Q6NZ67|MZT2B_HUMAN Mitotic-spindle organizing protein 2B OS=Homo sapiens GN=MZT2B PE=1 SV=1;>sp|Q6P582|MZT2A_HUMAN Mitotic-spindle organizing protein 2A OS
-0.135895	0.263916	-0.0642185	0.16836			0.477491	0.703318	16	41	41	58.4	143	151	0	18.595	15.434	15.237	21.338	13805000000	6494500000	7310300000	Q96EP0;Q96EP0-3;H0YKX0;C9JEU4;Q96EP0-2;H0YM13;H0YKI4;H0YMG8;H0YMN0;H0YNT1;H0YMG4;H0YNJ0;H0YNK5;H0YM83;H0YNC1;H0YM57	E3 ubiquitin-protein ligase RNF31	RNF31	>sp|Q96EP0|RNF31_HUMAN E3 ubiquitin-protein ligase RNF31 OS=Homo sapiens GN=RNF31 PE=1 SV=1;>sp|Q96EP0-3|RNF31_HUMAN Isoform 3 of E3 ubiquitin-protein ligase RNF31 OS=Homo sapiens GN=RNF31;>tr|H0YKX0|H0YKX0_HUMAN E3 ubiquitin-protein ligase RNF31 (Fragment
0.240772	0.0418395	-0.064176	0.175392			0.21492	0.883234	3	2	2	1.7	2	3	5.01e-08	36.774	17.566	9.4766	30.652	25919000	7475000	18444000	P42356;P42356-2;A8MTF1	Phosphatidylinositol 4-kinase alpha	PI4KA	>sp|P42356|PI4KA_HUMAN Phosphatidylinositol 4-kinase alpha OS=Homo sapiens GN=PI4KA PE=1 SV=3;>sp|P42356-2|PI4KA_HUMAN Isoform 2 of Phosphatidylinositol 4-kinase alpha OS=Homo sapiens GN=PI4KA;>tr|A8MTF1|A8MTF1_HUMAN Phosphatidylinositol 4-kinase alpha OS=
-0.0382384	0.00746401	-0.0640353	0.0145209			0.956289	0.883681	4	2	2	13.7	4	5	1.17e-05	5.692	3.2016	12.09	11.532	454350000	299370000	154980000	F5H1U2;P78317;D6RA71;H0YAI5	E3 ubiquitin-protein ligase RNF4	RNF4	>tr|F5H1U2|F5H1U2_HUMAN E3 ubiquitin-protein ligase RNF4 OS=Homo sapiens GN=RNF4 PE=4 SV=1;>sp|P78317|RNF4_HUMAN E3 ubiquitin-protein ligase RNF4 OS=Homo sapiens GN=RNF4 PE=1 SV=1;>tr|D6RA71|D6RA71_HUMAN E3 ubiquitin-protein ligase RNF4 (Fragment) OS=Homo
-0.0957624	0.0660717	-0.062936	0.0201345			0.611926	0.707013	7	14	12	32.9	25	22	1.17e-91	13.042	14.079	9.1568	10.865	1925100000	952120000	973010000	P30153;B4DDF7;F5H3X9;E9PH38;B4E1Q0;H0YDG7;C9J9C1	Serine/threonine-protein phosphatase 2A 65 kDa regulatory subunit A alpha isoform	PPP2R1A	>sp|P30153|2AAA_HUMAN Serine/threonine-protein phosphatase 2A 65 kDa regulatory subunit A alpha isoform OS=Homo sapiens GN=PPP2R1A PE=1 SV=4;>tr|B4DDF7|B4DDF7_HUMAN Serine/threonine-protein phosphatase 2A 65 kDa regulatory subunit A alpha isoform OS=Homo s
0.136911	0.034542	-0.0625102	0.29883			0.46288	0.708242	8	17	17	29	62	51	3.43e-171	17.21	32.001	25.379	24.004	3332600000	1659700000	1672900000	Q7Z2W4;Q7Z2W4-2;C9J6P4;Q7Z2W4-3;F5H1W0;Q7Z2W4-4;H7C5K1;Q7Z2W4-5	Zinc finger CCCH-type antiviral protein 1	ZC3HAV1	>sp|Q7Z2W4|ZCCHV_HUMAN Zinc finger CCCH-type antiviral protein 1 OS=Homo sapiens GN=ZC3HAV1 PE=1 SV=3;>sp|Q7Z2W4-2|ZCCHV_HUMAN Isoform 2 of Zinc finger CCCH-type antiviral protein 1 OS=Homo sapiens GN=ZC3HAV1;>tr|C9J6P4|C9J6P4_HUMAN Zinc finger CCCH-type a
0.0298556	0.260913	-0.0624375	0.0216576			0.801789	0.888764	4	21	2	67.7	4	3	1.67e-246	5.876	5.9102	4.2221	7.0851	642690000	421310000	221380000	G5E9V6;Q8IUR7-6;G5E9V7;H7C5B7		ARMC8	>tr|G5E9V6|G5E9V6_HUMAN Armadillo repeat containing 8, isoform CRA_e OS=Homo sapiens GN=ARMC8 PE=4 SV=1;>sp|Q8IUR7-6|ARMC8_HUMAN Isoform 6 of Armadillo repeat-containing protein 8 OS=Homo sapiens GN=ARMC8;>tr|G5E9V7|G5E9V7_HUMAN Armadillo repeat containing
0.0354947	0.0844419	-0.0620425	0.130474			0.863647	0.709592	3	14	14	41.2	17	21	1.1e-91	14.878	23.77	21.782	15.736	2122000000	750000000	1372000000	O94941;O94941-2;A2A2Q6	RING finger protein 37	UBOX5	>sp|O94941|RNF37_HUMAN RING finger protein 37 OS=Homo sapiens GN=UBOX5 PE=2 SV=1;>sp|O94941-2|RNF37_HUMAN Isoform 2 of RING finger protein 37 OS=Homo sapiens GN=UBOX5
0.0438572	0.178748	-0.0619973	0.154248			0.827347	0.709722	16	7	7	17.2	13	14	1.96e-88	9.8052	9.1718	12.545	10.287	1718800000	1191300000	527470000	P55055;E7ETH7;E7EWA6;E9PLL4;Q13133;Q8IW13;Q13133-2;B5MBY7;E9PID2;B3KRG6;C9JBS2;C9JCS0;C9JJ16;C9J4R0;E9PPA1;C9J2C8	Oxysterols receptor LXR-beta;Oxysterols receptor LXR-alpha	NR1H2;NR1H3	>sp|P55055|NR1H2_HUMAN Oxysterols receptor LXR-beta OS=Homo sapiens GN=NR1H2 PE=1 SV=2;>tr|E7ETH7|E7ETH7_HUMAN Oxysterols receptor LXR-beta OS=Homo sapiens GN=NR1H2 PE=3 SV=1;>tr|E7EWA6|E7EWA6_HUMAN Oxysterols receptor LXR-beta OS=Homo sapiens GN=NR1H2 PE=
-0.212995	0.081876	-0.0619917	0.0904216			0.476167	0.890183	5	10	10	10.3	10	10	1.95e-67	18.509	20.764	13.97	12.6	296430000	122720000	173710000	E7ER66;O94986;O94986-2;O94986-1;Q3B7A2	Centrosomal protein of 152 kDa	CEP152	>tr|E7ER66|E7ER66_HUMAN Centrosomal protein of 152 kDa OS=Homo sapiens GN=CEP152 PE=4 SV=2;>sp|O94986|CE152_HUMAN Centrosomal protein of 152 kDa OS=Homo sapiens GN=CEP152 PE=1 SV=3;>sp|O94986-2|CE152_HUMAN Isoform 2 of Centrosomal protein of 152 kDa OS=Hom
-0.0504486	0.114116	-0.0615418	0.274668			0.919739	0.891615	14	5	5	11.8	5	4	4.97e-41	8.4926	94.268	10.275	6.8289	626130000	386000000	240130000	O75390;B4DJV2;H0YIC4;H0YH82;F8W4S1;F8W1S4;F8VTT8;F8VPA1;F8VPF9;F8VX68;F8VRP1;F8VX07;F8VZK9;F8W642	Citrate synthase, mitochondrial;Citrate synthase	CS	>sp|O75390|CISY_HUMAN Citrate synthase, mitochondrial OS=Homo sapiens GN=CS PE=1 SV=2;>tr|B4DJV2|B4DJV2_HUMAN Citrate synthase OS=Homo sapiens GN=CS PE=2 SV=1;>tr|H0YIC4|H0YIC4_HUMAN Citrate synthase (Fragment) OS=Homo sapiens GN=CS PE=3 SV=1
0.207969	0.467885	-0.0613321	0.110085			0.277339	0.892283	1	3	3	14.2	5	5	9.15e-09	46.565	36.678	32.819	51.349	79390000	41790000	37601000	P46109	Crk-like protein	CRKL	>sp|P46109|CRKL_HUMAN Crk-like protein OS=Homo sapiens GN=CRKL PE=1 SV=1
-0.0811566	0.156339	-0.0612809	0.223022			0.828732	0.892446	1	2	2	22	3	3	3.66e-07	4.93	22.574	18.228	10.577	77248000	45530000	31718000	Q9BT23	LIM domain-containing protein 2	LIMD2	>sp|Q9BT23|LIMD2_HUMAN LIM domain-containing protein 2 OS=Homo sapiens GN=LIMD2 PE=1 SV=1
-0.0677132	0.185187	-0.0606725	0.00695164			0.714788	0.713551	18	35	32	55.4	254	232	0	15.734	14.458	25.424	21.276	38035000000	19954000000	18081000000	O75081;E7EU24;O75081-4;O75081-2;B5MDT7;H3BNH2;E7EPN4;Q06455;Q06455-2;Q7Z4J5;E7ETA8;E5RHJ8;E5RG85;H3BNI7;H0YC25;E7EWJ9;H3BU07;O75081-5	Protein CBFA2T3	CBFA2T3	>sp|O75081|MTG16_HUMAN Protein CBFA2T3 OS=Homo sapiens GN=CBFA2T3 PE=1 SV=2;>tr|E7EU24|E7EU24_HUMAN Protein CBFA2T3 OS=Homo sapiens GN=CBFA2T3 PE=4 SV=2;>sp|O75081-4|MTG16_HUMAN Isoform 3 of Protein CBFA2T3 OS=Homo sapiens GN=CBFA2T3;>sp|O75081-2|MTG16_HUM
-0.465232	0.396741	-0.0606089	0.0222016			0.0965649	0.894587	8	3	3	5.7	3	4	4.53e-07	52.605	18.234	15.857	8.7083	139330000	64929000	74400000	Q96PV7;Q96PV7-2;E9PET5;E9PEZ8;H0YCX2;E9PHP1;E7ER81;H0Y9G1	Protein FAM193B	FAM193B	>sp|Q96PV7|F193B_HUMAN Protein FAM193B OS=Homo sapiens GN=FAM193B PE=2 SV=2;>sp|Q96PV7-2|F193B_HUMAN Isoform 2 of Protein FAM193B OS=Homo sapiens GN=FAM193B;>tr|E9PET5|E9PET5_HUMAN Protein FAM193B OS=Homo sapiens GN=FAM193B PE=4 SV=1;>tr|E9PEZ8|E9PEZ8_HUMA
-0.306271	0.302785	-0.0596405	0.0200207			0.287549	0.897673	6	3	3	9.6	5	5	8.64e-09	12.658	12.463	16.312	11.445	422350000	233620000	188720000	P15735;P15735-2;H3BTW6;H3BP07;H3BU90;H3BMA6	Phosphorylase b kinase gamma catalytic chain, testis/liver isoform	PHKG2	>sp|P15735|PHKG2_HUMAN Phosphorylase b kinase gamma catalytic chain, testis/liver isoform OS=Homo sapiens GN=PHKG2 PE=1 SV=1;>sp|P15735-2|PHKG2_HUMAN Isoform 2 of Phosphorylase b kinase gamma catalytic chain, testis/liver isoform OS=Homo sapiens GN=PHKG2;>
0.138177	0.0450471	-0.0593857	0.222592			0.458611	0.717278	19	49	40	68.6	291	274	0	26.93	23.382	18.149	24.525	166060000000	87627000000	78429000000	P11142;E9PKE3;E9PNE6;A8K7Q2;E7ET08;P11142-2;E9PN89;E9PS65;E9PM13;E9PLF4;P54652;E9PK54;E9PQK7;E9PQQ4;E9PPY6;E9PI65;B3KUS2;E9PN25;E9PSH5	Heat shock cognate 71 kDa protein	HSPA8	>sp|P11142|HSP7C_HUMAN Heat shock cognate 71 kDa protein OS=Homo sapiens GN=HSPA8 PE=1 SV=1;>tr|E9PKE3|E9PKE3_HUMAN Heat shock cognate 71 kDa protein OS=Homo sapiens GN=HSPA8 PE=3 SV=1;>tr|E9PNE6|E9PNE6_HUMAN Heat shock cognate 71 kDa protein OS=Homo sapie
-0.20751	0.0802708	-0.0591827	0.171175			0.28344	0.717866	5	15	9	56.8	23	27	4.22e-152	10.588	12.913	13.129	46.459	2498800000	952560000	1546200000	Q5VZF2-3;Q5VZF2;Q5VZF2-2;O95205;B4E3F7	Muscleblind-like protein 2	MBNL2;MBLL	>sp|Q5VZF2-3|MBNL2_HUMAN Isoform 3 of Muscleblind-like protein 2 OS=Homo sapiens GN=MBNL2;>sp|Q5VZF2|MBNL2_HUMAN Muscleblind-like protein 2 OS=Homo sapiens GN=MBNL2 PE=1 SV=2;>sp|Q5VZF2-2|MBNL2_HUMAN Isoform 2 of Muscleblind-like protein 2 OS=Homo sapiens
0.0905847	0.410279	-0.0590281	0.019893			0.592077	0.899625	21	4	2	11.9	4	3	4.25e-152	15.525	8.117	6.8431	2.0696	421110000	284390000	136710000	G8JLB6;P31943;E9PCY7;P55795;D6RBM0;D6RIH9;D6RJ04;D6RDU3;D6RIU0;D6RIT2;D6RFM3;D6R9T0;E5RGV0;D6RAM1;E7EQJ0;E7EN40;H0YAQ2;E5RGH4;D6RDL0;D6RF17;D6R9D3	Heterogeneous nuclear ribonucleoprotein H;Heterogeneous nuclear ribonucleoprotein H, N-terminally processed;Heterogeneous nuclear ribonucleoprotein H2	HNRNPH1;HNRNPH2	>tr|G8JLB6|G8JLB6_HUMAN Heterogeneous nuclear ribonucleoprotein H, N-terminally processed OS=Homo sapiens GN=HNRNPH1 PE=4 SV=1;>sp|P31943|HNRH1_HUMAN Heterogeneous nuclear ribonucleoprotein H OS=Homo sapiens GN=HNRNPH1 PE=1 SV=4;>tr|E9PCY7|E9PCY7_HUMAN Het
-0.0229008	0.25732	-0.058834	0.0522338			0.997107	0.900244	1	6	6	13.6	7	8	1.61e-17	18.19	8.5547	20.95	24.073	242980000	91868000	151110000	Q8NCN4	E3 ubiquitin-protein ligase RNF169	RNF169	>sp|Q8NCN4|RN169_HUMAN E3 ubiquitin-protein ligase RNF169 OS=Homo sapiens GN=RNF169 PE=1 SV=2
0.182264	0.286535	-0.0577501	0.0535145			0.33416	0.903702	2	3	3	8.3	4	4	7.95e-08	8.4252	17.167	16.138	8.4418	136000000	73902000	62095000	Q96CS3;B4E2M8	FAS-associated factor 2	FAF2	>sp|Q96CS3|FAF2_HUMAN FAS-associated factor 2 OS=Homo sapiens GN=FAF2 PE=1 SV=2
-0.20184	0.265297	-0.057605	0.10874			0.502537	0.904165	2	4	4	26.6	4	6	9.23e-44	8.0573	10.12	20.661	9.9043	429700000	181920000	247780000	P30048;E9PH29	Thioredoxin-dependent peroxide reductase, mitochondrial	PRDX3	>sp|P30048|PRDX3_HUMAN Thioredoxin-dependent peroxide reductase, mitochondrial OS=Homo sapiens GN=PRDX3 PE=1 SV=3;>tr|E9PH29|E9PH29_HUMAN Thioredoxin-dependent peroxide reductase, mitochondrial OS=Homo sapiens GN=PRDX3 PE=4 SV=1
-0.0731784	0.15838	-0.0575213	0.0677046			0.852207	0.904432	13	15	15	17	17	19	5.82e-125	20.292	18.442	24.887	14.943	757690000	354970000	402720000	Q96KQ7;B0UZY3;Q96KQ7-2;A2ABF9;B0UZY1;A2ABF8;B0UZY0;H0YHA9;H0YIM0;A2BED7;A2BED6;Q96KQ7-3;H0Y4K5	Histone-lysine N-methyltransferase EHMT2	EHMT2	>sp|Q96KQ7|EHMT2_HUMAN Histone-lysine N-methyltransferase EHMT2 OS=Homo sapiens GN=EHMT2 PE=1 SV=3;>tr|B0UZY3|B0UZY3_HUMAN Euchromatic histone-lysine N-methyltransferase 2 OS=Homo sapiens GN=EHMT2 PE=3 SV=1;>sp|Q96KQ7-2|EHMT2_HUMAN Isoform 2 of Histone-lys
0.131459	0.145608	-0.0573296	0.220312			0.481505	0.723246	1	10	10	55.2	21	16	5.06e-73	18.682	13.256	13.401	20.007	2952500000	2037100000	915420000	P12004	Proliferating cell nuclear antigen	PCNA	>sp|P12004|PCNA_HUMAN Proliferating cell nuclear antigen OS=Homo sapiens GN=PCNA PE=1 SV=1
-0.583225	0.135343	-0.0570624	0.334775			0.0352224	0.905896	2	4	4	5.2	2	3	2.76e-15	9.4344	39.975	12.446	20.407	34231000	7591400	26640000	P08047;G5E9M8	Transcription factor Sp1	SP1	>sp|P08047|SP1_HUMAN Transcription factor Sp1 OS=Homo sapiens GN=SP1 PE=1 SV=3;>tr|G5E9M8|G5E9M8_HUMAN Sp1 transcription factor, isoform CRA_b OS=Homo sapiens GN=SP1 PE=4 SV=1
-0.158946	0.0820251	-0.0560316	0.0591549			0.408264	0.727022	5	16	14	46.6	34	38	2.32e-277	11.785	18.247	12.336	17.066	3910400000	2107200000	1803200000	Q5HYJ3;F5GX09;B2R9C2;Q5HYJ3-2;F5H5F4	Protein FAM76B	FAM76B	>sp|Q5HYJ3|FA76B_HUMAN Protein FAM76B OS=Homo sapiens GN=FAM76B PE=1 SV=3;>tr|F5GX09|F5GX09_HUMAN Protein FAM76B OS=Homo sapiens GN=FAM76B PE=4 SV=1;>tr|B2R9C2|B2R9C2_HUMAN Family with sequence similarity 76, member B, isoform CRA_a OS=Homo sapiens GN=FAM7
0.0452572	0.0225378	-0.0558326	0.2836			0.746498	0.909822	1	10	10	27.8	17	17	1.06e-92	16.941	10.082	10.685	36.175	400750000	247280000	153460000	Q9BRX2	Protein pelota homolog	PELO	>sp|Q9BRX2|PELO_HUMAN Protein pelota homolog OS=Homo sapiens GN=PELO PE=1 SV=2
3.58996e-05	0.0146165	-0.0556981	0.102868			0.981881	0.727994	8	16	16	65.3	35	37	9.86e-230	15.656	12.894	10.04	24.387	3782700000	1533000000	2249700000	Q9Y3S2;E9PDK6;D6RBR7;D6R8Y9;D6R9C8;D6RCK7;D6R9Q8;D6RBS7	Zinc finger protein 330	ZNF330	>sp|Q9Y3S2|ZN330_HUMAN Zinc finger protein 330 OS=Homo sapiens GN=ZNF330 PE=1 SV=1;>tr|E9PDK6|E9PDK6_HUMAN Zinc finger protein 330 OS=Homo sapiens GN=ZNF330 PE=4 SV=2;>tr|D6RBR7|D6RBR7_HUMAN Zinc finger protein 330 (Fragment) OS=Homo sapiens GN=ZNF330 PE=4
-0.359212	0.199384	-0.055113	0.0333228			0.206678	0.912121	3	3	3	19.4	2	3	1.08e-13	24.615	23.023	5.6261	6.8983	50714000	12380000	38334000	Q8N4T8;H0Y962;Q8N4T8-2	Carbonyl reductase family member 4	CBR4	>sp|Q8N4T8|CBR4_HUMAN Carbonyl reductase family member 4 OS=Homo sapiens GN=CBR4 PE=1 SV=3;>tr|H0Y962|H0Y962_HUMAN Carbonyl reductase family member 4 (Fragment) OS=Homo sapiens GN=CBR4 PE=3 SV=1;>sp|Q8N4T8-2|CBR4_HUMAN Isoform 2 of Carbonyl reductase famil
-0.286603	0.0701868	-0.0548138	0.114513			0.140824	0.730572	2	9	9	55	18	18	9.97e-204	10.559	11.592	29.873	10.638	3169700000	1473400000	1696300000	Q15181;Q5SQT6	Inorganic pyrophosphatase	PPA1	>sp|Q15181|IPYR_HUMAN Inorganic pyrophosphatase OS=Homo sapiens GN=PPA1 PE=1 SV=2;>tr|Q5SQT6|Q5SQT6_HUMAN Inorganic pyrophosphatase OS=Homo sapiens GN=PPA1 PE=2 SV=1
-0.238701	0.474456	-0.0543443	0.0485069			0.418387	0.914577	3	3	2	2	3	2	5.11e-14	13.728	15.285	33.976	9.3637	149130000	83095000	66036000	Q02880;Q02880-2;E9PCY5	DNA topoisomerase 2-beta;DNA topoisomerase 2	TOP2B	>sp|Q02880|TOP2B_HUMAN DNA topoisomerase 2-beta OS=Homo sapiens GN=TOP2B PE=1 SV=3;>sp|Q02880-2|TOP2B_HUMAN Isoform Beta-1 of DNA topoisomerase 2-beta OS=Homo sapiens GN=TOP2B;>tr|E9PCY5|E9PCY5_HUMAN DNA topoisomerase 2 (Fragment) OS=Homo sapiens GN=TOP2B
-0.192097	NaN	-0.0542503	NaN			0.526188	0.914877	5	2	2	4.2	2	1	0.0002063	20.322	27.956	NaN	NaN	77381000	43756000	33625000	Q9Y6D9;B3KR41;F5GXH0;C9JP81;C9JPS1	Mitotic spindle assembly checkpoint protein MAD1	MAD1L1	>sp|Q9Y6D9|MD1L1_HUMAN Mitotic spindle assembly checkpoint protein MAD1 OS=Homo sapiens GN=MAD1L1 PE=1 SV=2;>tr|B3KR41|B3KR41_HUMAN Mitotic spindle assembly checkpoint protein MAD1 OS=Homo sapiens GN=MAD1L1 PE=2 SV=1;>tr|F5GXH0|F5GXH0_HUMAN Mitotic spindle
0.113963	0.132875	-0.0537441	0.165827			0.543944	0.733694	3	13	13	31.6	44	38	4.17e-192	16.56	30.546	11.806	9.7214	5952600000	3199800000	2752800000	Q3ZCQ8-2;Q3ZCQ8;Q330K1	Mitochondrial import inner membrane translocase subunit TIM50	TIMM50	>sp|Q3ZCQ8-2|TIM50_HUMAN Isoform 2 of Mitochondrial import inner membrane translocase subunit TIM50 OS=Homo sapiens GN=TIMM50;>sp|Q3ZCQ8|TIM50_HUMAN Mitochondrial import inner membrane translocase subunit TIM50 OS=Homo sapiens GN=TIMM50 PE=1 SV=2;>tr|Q330K
0.0437223	0.230588	-0.0535728	0.209254			0.827929	0.734194	2	6	6	57.1	14	14	1.37e-163	13.04	11.229	6.8065	28.958	1043700000	669850000	373840000	Q9Y3D0;H3BNV7	Mitotic spindle-associated MMXD complex subunit MIP18	FAM96B	>sp|Q9Y3D0|MIP18_HUMAN Mitotic spindle-associated MMXD complex subunit MIP18 OS=Homo sapiens GN=FAM96B PE=1 SV=1;>tr|H3BNV7|H3BNV7_HUMAN Mitotic spindle-associated MMXD complex subunit MIP18 (Fragment) OS=Homo sapiens GN=FAM96B PE=4 SV=1
-0.0587439	0.124684	-0.0529957	0.00818547			0.748922	0.735881	2	8	8	19.8	14	13	2.16e-102	15.176	9.5881	8.8228	19.293	966180000	531000000	435180000	O15270;H0YJV2	Serine palmitoyltransferase 2	SPTLC2	>sp|O15270|SPTC2_HUMAN Serine palmitoyltransferase 2 OS=Homo sapiens GN=SPTLC2 PE=1 SV=1;>tr|H0YJV2|H0YJV2_HUMAN Serine palmitoyltransferase 2 (Fragment) OS=Homo sapiens GN=SPTLC2 PE=3 SV=1
-0.239121	0.0611307	-0.0520556	0.0465645			0.417479	0.921894	7	5	5	7.4	9	6	4.96e-27	9.1136	9.0776	5.7374	14.257	106090000	53806000	52289000	Q6UWL2-2;Q6UWL2-3;F8WAQ1;H3BLV4;C9JPF9;Q6UWL2;H0Y6B2	Sushi domain-containing protein 1	SUSD1	>sp|Q6UWL2-2|SUSD1_HUMAN Isoform 2 of Sushi domain-containing protein 1 OS=Homo sapiens GN=SUSD1;>sp|Q6UWL2-3|SUSD1_HUMAN Isoform 3 of Sushi domain-containing protein 1 OS=Homo sapiens GN=SUSD1;>tr|F8WAQ1|F8WAQ1_HUMAN Sushi domain-containing protein 1 OS=H
-0.0231401	0.0223873	-0.0517434	0.231881			0.998002	0.922893	6	7	5	9.4	6	6	1.67e-40	11.524	15.097	16.092	23.334	364560000	169240000	195320000	B4DYH1;Q92598;Q92598-3;Q92598-2;B4DY72;E7EUG1	Heat shock protein 105 kDa	HSPH1	>tr|B4DYH1|B4DYH1_HUMAN Heat shock 105kDa/110kDa protein 1, isoform CRA_b OS=Homo sapiens GN=HSPH1 PE=2 SV=1;>sp|Q92598|HS105_HUMAN Heat shock protein 105 kDa OS=Homo sapiens GN=HSPH1 PE=1 SV=1;>sp|Q92598-3|HS105_HUMAN Isoform 3 of Heat shock protein 105 k
0.296822	0.0738608	-0.0504314	0.110565			0.105046	0.743391	7	2	2	16.3	6	7	6.94e-41	17.187	14.981	13.206	36.021	811120000	432670000	378450000	Q6FIF0;Q6FIF0-2;H0YK54;H0YK21;H0YME2;H0YLR2;H0YMR5	AN1-type zinc finger protein 6	ZFAND6	>sp|Q6FIF0|ZFAN6_HUMAN AN1-type zinc finger protein 6 OS=Homo sapiens GN=ZFAND6 PE=2 SV=2;>sp|Q6FIF0-2|ZFAN6_HUMAN Isoform 2 of AN1-type zinc finger protein 6 OS=Homo sapiens GN=ZFAND6;>tr|H0YK54|H0YK54_HUMAN AN1-type zinc finger protein 6 OS=Homo sapiens
0.037253	0.140246	-0.0496495	0.169892			0.77509	0.929594	4	2	2	12.9	2	2	4.96e-05	11.607	3.5592	0.85361	7.5252	52162000	22072000	30091000	Q96IU4;B4DQI4;B4DNR3;F8W9U3	Abhydrolase domain-containing protein 14B	ABHD14B	>sp|Q96IU4|ABHEB_HUMAN Abhydrolase domain-containing protein 14B OS=Homo sapiens GN=ABHD14B PE=1 SV=1;>tr|B4DQI4|B4DQI4_HUMAN Abhydrolase domain-containing protein 14B OS=Homo sapiens GN=ABHD14B PE=2 SV=1;>tr|B4DNR3|B4DNR3_HUMAN Abhydrolase domain-containi
0.147499	NaN	-0.0478689	NaN			0.422127	0.935296	3	2	2	14.4	1	2	3.17e-05	NaN	NaN	29.059	5.2582	5402700	2777400	2625300	Q5HY81;P11441;F8WB70	Ubiquitin-like protein 4A	UBL4A	>tr|Q5HY81|Q5HY81_HUMAN Ubiquitin-like 4A OS=Homo sapiens GN=UBL4A PE=2 SV=1;>sp|P11441|UBL4A_HUMAN Ubiquitin-like protein 4A OS=Homo sapiens GN=UBL4A PE=1 SV=1;>tr|F8WB70|F8WB70_HUMAN Ubiquitin-like protein 4A OS=Homo sapiens GN=UBL4A PE=4 SV=1
-0.087474	0.475261	-0.0474827	0.103473			0.641647	0.752057	11	12	12	34.9	18	19	7.53e-36	25.869	16.296	20.772	26.103	1425800000	669100000	756740000	Q9BYM8;Q9BYM8-3;G3XAG9;B4DML5;Q9BYM8-4;E9PFQ1;H0Y4S7;A6PVK0;A6PVJ7;Q5JWR1;A6PVJ6	RanBP-type and C3HC4-type zinc finger-containing protein 1	RBCK1	>sp|Q9BYM8|HOIL1_HUMAN RanBP-type and C3HC4-type zinc finger-containing protein 1 OS=Homo sapiens GN=RBCK1 PE=1 SV=2;>sp|Q9BYM8-3|HOIL1_HUMAN Isoform 2 of RanBP-type and C3HC4-type zinc finger-containing protein 1 OS=Homo sapiens GN=RBCK1;>tr|G3XAG9|G3XAG9
0.0302291	0.0840523	-0.0471611	0.170668			0.800435	0.937564	8	4	4	9.4	6	5	1.22e-15	20.971	13.496	21.672	24.42	359640000	266220000	93421000	Q6PCT2;H3BPZ0;Q6PCT2-2;H7C112;H3BME1;H3BVB1;Q6PCT2-3;H3BPI8	F-box/LRR-repeat protein 19	FBXL19	>sp|Q6PCT2|FXL19_HUMAN F-box/LRR-repeat protein 19 OS=Homo sapiens GN=FBXL19 PE=1 SV=3;>tr|H3BPZ0|H3BPZ0_HUMAN F-box/LRR-repeat protein 19 OS=Homo sapiens GN=FBXL19 PE=4 SV=1;>sp|Q6PCT2-2|FXL19_HUMAN Isoform 2 of F-box/LRR-repeat protein 19 OS=Homo sapiens
0.24769	0.612604	-0.0460205	0.172263			0.203164	0.941219	2	5	5	17.7	4	4	2.4e-18	27.276	10.927	12.903	25.86	183000000	113520000	69477000	H7C2Q8;Q99848	Probable rRNA-processing protein EBP2	EBNA1BP2	>tr|H7C2Q8|H7C2Q8_HUMAN EBNA1 binding protein 2, isoform CRA_d OS=Homo sapiens GN=EBNA1BP2 PE=4 SV=1;>sp|Q99848|EBP2_HUMAN Probable rRNA-processing protein EBP2 OS=Homo sapiens GN=EBNA1BP2 PE=1 SV=2
0.0434991	0.132386	-0.0455739	0.169309			0.828894	0.757683	4	8	8	59.4	27	21	4.07e-203	8.7119	21.324	13.045	10.243	5700900000	3610900000	2090100000	P35268;H0Y8C2;Q6P5R6;C9JYQ9	60S ribosomal protein L22	RPL22	>sp|P35268|RL22_HUMAN 60S ribosomal protein L22 OS=Homo sapiens GN=RPL22 PE=1 SV=2
0.261535	0.0407986	-0.0455317	0.264446			0.154101	0.757808	3	9	9	35.9	17	19	3.96e-50	20.103	20.049	14.387	10.877	1484400000	862700000	621680000	Q9BXW7;Q9BXW7-2;A8MYZ9	Cat eye syndrome critical region protein 5	CECR5	>sp|Q9BXW7|CECR5_HUMAN Cat eye syndrome critical region protein 5 OS=Homo sapiens GN=CECR5 PE=1 SV=1;>sp|Q9BXW7-2|CECR5_HUMAN Isoform 1 of Cat eye syndrome critical region protein 5 OS=Homo sapiens GN=CECR5
-0.227125	0.416222	-0.0446261	0.151983			0.241257	0.760482	4	19	19	41.5	41	49	0	15.173	12.947	13.512	13.578	9787900000	4521000000	5266900000	O43175;Q5SZU1;F5H634;F5GYN9	D-3-phosphoglycerate dehydrogenase	PHGDH	>sp|O43175|SERA_HUMAN D-3-phosphoglycerate dehydrogenase OS=Homo sapiens GN=PHGDH PE=1 SV=4;>tr|Q5SZU1|Q5SZU1_HUMAN D-3-phosphoglycerate dehydrogenase OS=Homo sapiens GN=PHGDH PE=2 SV=1;>tr|F5H634|F5H634_HUMAN D-3-phosphoglycerate dehydrogenase OS=Homo sap
0.0620916	0.106088	-0.0443901	0.00563995			0.749559	0.761179	4	9	9	47.2	18	15	6.55e-106	17.397	25.074	18.76	17.668	1195000000	715980000	478980000	D2IYK5;G8JLL4;Q9Y242;H0YFN0	Transcription factor 19	TCF19	>tr|D2IYK5|D2IYK5_HUMAN Transcription factor 19 OS=Homo sapiens GN=TCF19 PE=4 SV=1;>tr|G8JLL4|G8JLL4_HUMAN Transcription factor 19 OS=Homo sapiens GN=TCF19 PE=4 SV=1;>sp|Q9Y242|TCF19_HUMAN Transcription factor 19 OS=Homo sapiens GN=TCF19 PE=1 SV=2
-0.455392	NaN	-0.0434742	NaN			0.104224	0.949384	4	2	2	3.1	2	1	1.88e-05	39.947	2.6833	NaN	NaN	24529000	17931000	6598600	Q14008-3;Q14008;Q14008-2;H0YEK7	Cytoskeleton-associated protein 5	CKAP5	>sp|Q14008-3|CKAP5_HUMAN Isoform 3 of Cytoskeleton-associated protein 5 OS=Homo sapiens GN=CKAP5;>sp|Q14008|CKAP5_HUMAN Cytoskeleton-associated protein 5 OS=Homo sapiens GN=CKAP5 PE=1 SV=3;>sp|Q14008-2|CKAP5_HUMAN Isoform 2 of Cytoskeleton-associated prote
-0.0368243	0.293535	-0.043257	0.297321			0.960529	0.950081	6	3	3	5.3	2	3	4.79e-12	17.396	15.627	5.6092	13.154	118320000	19307000	99010000	Q9UBB4;E7ESH8;Q9UBB4-2;E9PCY2;B1AHE4;H0Y7N2	Ataxin-10	ATXN10	>sp|Q9UBB4|ATX10_HUMAN Ataxin-10 OS=Homo sapiens GN=ATXN10 PE=1 SV=1;>tr|E7ESH8|E7ESH8_HUMAN Ataxin-10 OS=Homo sapiens GN=ATXN10 PE=4 SV=2;>sp|Q9UBB4-2|ATX10_HUMAN Isoform 2 of Ataxin-10 OS=Homo sapiens GN=ATXN10
-0.177385	0.166173	-0.0430497	0.0728038			0.562946	0.950745	7	7	7	8.7	10	9	1.94e-23	14.571	24.893	17.911	30.767	543280000	218280000	325000000	Q9Y2I1;C9J715;Q9Y2I1-3;Q9Y2I1-4;Q9Y2I1-2;E9PE69;B4DMW1	Nischarin	NISCH	>sp|Q9Y2I1|NISCH_HUMAN Nischarin OS=Homo sapiens GN=NISCH PE=1 SV=3;>tr|C9J715|C9J715_HUMAN Nischarin OS=Homo sapiens GN=NISCH PE=4 SV=1;>sp|Q9Y2I1-3|NISCH_HUMAN Isoform 3 of Nischarin OS=Homo sapiens GN=NISCH;>sp|Q9Y2I1-4|NISCH_HUMAN Isoform 4 of Nischari
-0.0975776	0.132234	-0.0424523	0.0264928			0.780916	0.952662	2	4	4	11.8	7	7	1.67e-17	12.781	13.493	12.673	16.443	288550000	152300000	136250000	Q8IV08;B4DEL6	Phospholipase D3	PLD3	>sp|Q8IV08|PLD3_HUMAN Phospholipase D3 OS=Homo sapiens GN=PLD3 PE=1 SV=1;>tr|B4DEL6|B4DEL6_HUMAN Phospholipase D3 OS=Homo sapiens GN=PLD3 PE=2 SV=1
0.168	0.169794	-0.0422955	0.11079			0.364664	0.767376	2	8	8	74.1	22	15	2.5e-111	6.1166	7.5391	28.114	10.692	1546500000	911650000	634820000	Q96E14;Q96E14-2	RecQ-mediated genome instability protein 2	RMI2	>sp|Q96E14|RMI2_HUMAN RecQ-mediated genome instability protein 2 OS=Homo sapiens GN=RMI2 PE=1 SV=2
-0.071561	0.567088	-0.0418837	0.025646			0.700313	0.768597	7	5	5	16.6	12	10	1.39e-126	17.795	14.163	5.5194	7.1132	969300000	550820000	418480000	Q99729-2;D6RBZ0;Q99729-3;D6RD18;D6R9P3;Q99729;Q99729-4	Heterogeneous nuclear ribonucleoprotein A/B	HNRNPAB	>sp|Q99729-2|ROAA_HUMAN Isoform 2 of Heterogeneous nuclear ribonucleoprotein A/B OS=Homo sapiens GN=HNRNPAB;>tr|D6RBZ0|D6RBZ0_HUMAN Heterogeneous nuclear ribonucleoprotein A/B OS=Homo sapiens GN=HNRNPAB PE=4 SV=1;>sp|Q99729-3|ROAA_HUMAN Isoform 3 of Hetero
0.184859	0.107129	-0.0410994	0.181334			0.317311	0.770922	1	11	11	86.7	21	22	4.16e-86	19.62	13.423	23.325	13.714	1187700000	689830000	497910000	Q9BVJ7	Dual specificity protein phosphatase 23	DUSP23	>sp|Q9BVJ7|DUS23_HUMAN Dual specificity protein phosphatase 23 OS=Homo sapiens GN=DUSP23 PE=1 SV=1
-0.108835	0.195558	-0.040965	0.167027			0.566334	0.771321	5	19	18	45.8	177	170	2.89e-292	20.858	12.875	18.335	27.939	69266000000	35505000000	33761000000	Q9UBF1;P43366;Q96LZ2;O15481;O15479	Melanoma-associated antigen C2	MAGEC2	>sp|Q9UBF1|MAGC2_HUMAN Melanoma-associated antigen C2 OS=Homo sapiens GN=MAGEC2 PE=1 SV=1
0.0905808	0.247132	-0.0400848	0.250941			0.592089	0.96026	12	5	5	7	14	14	4.14e-29	14.745	16.4	15.602	23.587	451100000	218890000	232200000	Q96T76;F8W9Y2;Q96T76-5;Q96T76-7;Q5T454;H0Y746;B0QZ77;F8WCH8;H7C1W5;E9PGH9;H7C0A9;H0Y7V3	MMS19 nucleotide excision repair protein homolog	MMS19	>sp|Q96T76|MMS19_HUMAN MMS19 nucleotide excision repair protein homolog OS=Homo sapiens GN=MMS19 PE=1 SV=2;>tr|F8W9Y2|F8W9Y2_HUMAN MMS19 nucleotide excision repair protein homolog OS=Homo sapiens GN=MMS19 PE=4 SV=1;>sp|Q96T76-5|MMS19_HUMAN Isoform 4 of MMS
-0.0058352	0.0305097	-0.0398858	0.16034			0.958201	0.774525	2	14	14	38.8	45	44	1.05e-168	39.958	42.936	27.94	35.815	6147700000	3703600000	2444100000	Q9NX58;D6RDJ1	Cell growth-regulating nucleolar protein	LYAR	>sp|Q9NX58|LYAR_HUMAN Cell growth-regulating nucleolar protein OS=Homo sapiens GN=LYAR PE=1 SV=2
-0.116365	0.218456	-0.0397047	0.143091			0.540837	0.775063	5	13	13	37.1	22	24	9.22e-133	12.848	17.064	8.4904	11.645	3995200000	1923400000	2071800000	Q9Y265;Q9Y265-2;E7ETR0;H7C4G5;H7C4I3	RuvB-like 1	RUVBL1	>sp|Q9Y265|RUVB1_HUMAN RuvB-like 1 OS=Homo sapiens GN=RUVBL1 PE=1 SV=1;>sp|Q9Y265-2|RUVB1_HUMAN Isoform 2 of RuvB-like 1 OS=Homo sapiens GN=RUVBL1;>tr|E7ETR0|E7ETR0_HUMAN RuvB-like 1 OS=Homo sapiens GN=RUVBL1 PE=4 SV=1
-0.268412	0.0563696	-0.0384549	0.211763			0.167369	0.778779	4	50	1	30.2	6	6	0	11.504	8.4016	6.7904	6.0019	1866900000	846820000	1020100000	A6NKT7;Q7Z3J3;C9JX22;B4DZH4	RanBP2-like and GRIP domain-containing protein 3;RanBP2-like and GRIP domain-containing protein 4	RGPD3;RGPD4	>sp|A6NKT7|RGPD3_HUMAN RanBP2-like and GRIP domain-containing protein 3 OS=Homo sapiens GN=RGPD3 PE=2 SV=2;>sp|Q7Z3J3|RGPD4_HUMAN RanBP2-like and GRIP domain-containing protein 4 OS=Homo sapiens GN=RGPD4 PE=2 SV=3;>tr|C9JX22|C9JX22_HUMAN RanBP2-like and GR
-0.057602	0.101142	-0.0384294	0.144672			0.753305	0.778854	8	28	1	48	138	123	0	19.121	16.136	14.658	20.07	20188000000	10676000000	9512700000	Q6PJT7;H9KV94;Q6PJT7-5;F8W9T2;G3V256;Q6PJT7-4;G3V411;Q6PJT7-8	Zinc finger CCCH domain-containing protein 14	ZC3H14	>sp|Q6PJT7|ZC3HE_HUMAN Zinc finger CCCH domain-containing protein 14 OS=Homo sapiens GN=ZC3H14 PE=1 SV=1;>tr|H9KV94|H9KV94_HUMAN Zinc finger CCCH domain-containing protein 14 OS=Homo sapiens GN=ZC3H14 PE=4 SV=1;>sp|Q6PJT7-5|ZC3HE_HUMAN Isoform 5 of Zinc fi
0.0231273	0.263853	-0.0377175	0.155161			0.917842	0.780973	1	2	2	15.7	9	11	7.16e-10	15.323	10.514	13.305	22.93	1623000000	883410000	739540000	Q9GZX9	Twisted gastrulation protein homolog 1	TWSG1	>sp|Q9GZX9|TWSG1_HUMAN Twisted gastrulation protein homolog 1 OS=Homo sapiens GN=TWSG1 PE=2 SV=1
-0.137016	0.0821951	-0.0372903	0.0221557			0.473983	0.782246	3	16	16	65.6	48	52	2.42e-142	18.899	13.467	16.251	29.023	12237000000	5341900000	6894900000	Q6ZN17;Q6ZN17-2;Q9H9Z2	Protein lin-28 homolog B	LIN28B	>sp|Q6ZN17|LN28B_HUMAN Protein lin-28 homolog B OS=Homo sapiens GN=LIN28B PE=1 SV=1;>sp|Q6ZN17-2|LN28B_HUMAN Isoform 2 of Protein lin-28 homolog B OS=Homo sapiens GN=LIN28B
-0.185072	0.0594469	-0.0368936	0.0144458			0.543587	0.970507	2	13	13	15.8	19	17	7.03e-52	17.644	17.637	16.467	20.943	587700000	282630000	305070000	O15014;H3BP69	Zinc finger protein 609	ZNF609	>sp|O15014|ZN609_HUMAN Zinc finger protein 609 OS=Homo sapiens GN=ZNF609 PE=1 SV=2
-0.0413643	0.178615	-0.0359519	0.00260731			0.816428	0.786236	6	11	11	27.9	18	14	5.17e-94	14.248	16.258	15.022	13.708	1810800000	1037200000	773630000	P40227;B4DPJ8;A6NCD2;Q92526;Q92526-2;B4DX20	T-complex protein 1 subunit zeta	CCT6A	>sp|P40227|TCPZ_HUMAN T-complex protein 1 subunit zeta OS=Homo sapiens GN=CCT6A PE=1 SV=3;>tr|B4DPJ8|B4DPJ8_HUMAN T-complex protein 1 subunit zeta OS=Homo sapiens GN=CCT6A PE=2 SV=1;>tr|A6NCD2|A6NCD2_HUMAN T-complex protein 1 subunit zeta OS=Homo sapiens G
0.0803259	0.224836	-0.0357348	0.109136			0.67424	0.786883	2	8	8	44.9	26	22	3.89e-261	17.128	12.996	7.0205	16.308	1871200000	1255500000	615620000	P37108;H0YLA2	Signal recognition particle 14 kDa protein	SRP14	>sp|P37108|SRP14_HUMAN Signal recognition particle 14 kDa protein OS=Homo sapiens GN=SRP14 PE=1 SV=2;>tr|H0YLA2|H0YLA2_HUMAN Signal recognition particle 14 kDa protein OS=Homo sapiens GN=SRP14 PE=4 SV=1
-0.153303	0.0597366	-0.0342651	0.101605			0.424634	0.791272	7	35	30	37.7	67	73	0	25.74	29.709	16.055	12.332	6117300000	2466100000	3651300000	Q8TF40;Q8TF40-3;F5H732;Q8TF40-2;Q9P278-2;Q9P278;D6RFH5	Folliculin-interacting protein 1	FNIP1	>sp|Q8TF40|FNIP1_HUMAN Folliculin-interacting protein 1 OS=Homo sapiens GN=FNIP1 PE=1 SV=3;>sp|Q8TF40-3|FNIP1_HUMAN Isoform 3 of Folliculin-interacting protein 1 OS=Homo sapiens GN=FNIP1;>tr|F5H732|F5H732_HUMAN Folliculin-interacting protein 1 OS=Homo sapi
-0.148395	0.0858266	-0.0338201	0.067196			0.439179	0.792602	2	14	14	37.6	45	40	2.57e-169	32.145	14.708	30.666	18.965	5984600000	2824700000	3159900000	O15541;Q8IZP6	RING finger protein 113A	RNF113A	>sp|O15541|R113A_HUMAN RING finger protein 113A OS=Homo sapiens GN=RNF113A PE=1 SV=1
-0.344547	NaN	-0.0309056	NaN			0.227216	0.989746	1	5	2	5.2	2	1	7.56e-14	13.401	37.599	NaN	NaN	33491000	24469000	9021700	Q92922	SWI/SNF complex subunit SMARCC1	SMARCC1	>sp|Q92922|SMRC1_HUMAN SWI/SNF complex subunit SMARCC1 OS=Homo sapiens GN=SMARCC1 PE=1 SV=3
-0.0037373	0.0347999	-0.0307113	0.277719			0.966659	0.801911	14	4	4	0.1	7	4	1.15e-05	18.059	7.3899	4.3123	5.3604	1390300000	678560000	711740000	Q8WZ42-8;Q8WZ42;Q8WZ42-5;Q8WZ42-2;Q8WZ42-7;Q8WZ42-4;Q8WZ42-11;Q8WZ42-9;Q8WZ42-10;Q8WZ42-3;E7ENC6;E7EQE1;E7ESL2;Q8WZ42-6	Titin	TTN	>sp|Q8WZ42-8|TITIN_HUMAN Isoform 8 of Titin OS=Homo sapiens GN=TTN;>sp|Q8WZ42|TITIN_HUMAN Titin OS=Homo sapiens GN=TTN PE=1 SV=4;>sp|Q8WZ42-5|TITIN_HUMAN Isoform 5 of Titin OS=Homo sapiens GN=TTN;>sp|Q8WZ42-2|TITIN_HUMAN Isoform 2 of Titin OS=Homo sapiens
-0.0179491	0.185931	-0.0291742	0.125836			0.909482	0.806524	2	40	39	53.7	101	111	0	14.109	18.142	18.437	16.315	37071000000	19139000000	17932000000	P11021;B4DEF7	78 kDa glucose-regulated protein	HSPA5	>sp|P11021|GRP78_HUMAN 78 kDa glucose-regulated protein OS=Homo sapiens GN=HSPA5 PE=1 SV=2
-0.0981056	0.0718501	-0.0291261	0.124916			0.779391	0.995465	5	2	2	12	7	7	2.78e-10	18.082	24.805	17.961	20.232	564420000	260020000	304400000	P39687;F2Z3H3;H0YN26;O43423;O95626	Acidic leucine-rich nuclear phosphoprotein 32 family member A;Acidic leucine-rich nuclear phosphoprotein 32 family member C;Acidic leucine-rich nuclear phosphoprotein 32 family member D	ANP32A;ANP32C;ANP32D	>sp|P39687|AN32A_HUMAN Acidic leucine-rich nuclear phosphoprotein 32 family member A OS=Homo sapiens GN=ANP32A PE=1 SV=1;>tr|F2Z3H3|F2Z3H3_HUMAN Acidic leucine-rich nuclear phosphoprotein 32 family member A OS=Homo sapiens GN=ANP32A PE=4 SV=2;>tr|H0YN26|H0
-0.0363143	0.381669	-0.028951	0.040724			0.962059	0.996028	3	5	5	14.2	23	14	1.56e-41	16.198	26.799	18.809	15.21	415670000	277380000	138280000	Q15758;E9PC01;B4DWS4	Neutral amino acid transporter B(0)	SLC1A5	>sp|Q15758|AAAT_HUMAN Neutral amino acid transporter B(0) OS=Homo sapiens GN=SLC1A5 PE=1 SV=2;>tr|E9PC01|E9PC01_HUMAN Neutral amino acid transporter B(0) OS=Homo sapiens GN=SLC1A5 PE=4 SV=1;>tr|B4DWS4|B4DWS4_HUMAN Neutral amino acid transporter B(0) OS=Hom
0.0443402	0.374194	-0.0281234	0.20086			0.749757	0.998688	21	4	4	1.7	4	5	1.01e-20	13.608	9.5551	189.1	60.44	164380000	54175000	110200000	F5H6K1;P11532;E9PDN5;H0YFQ3;P11532-4;F5GZT3;E7EQS7;P11532-2;E7EQS6;P11532-3;H0Y8D5;H0Y304;E7ESB2;F8VX32;E7EQS5;E7EQR9;F5GZY3;P11532-6;P11532-5;E9PDN1;B4DSV7	Dystrophin	DMD	>tr|F5H6K1|F5H6K1_HUMAN Dystrophin OS=Homo sapiens GN=DMD PE=4 SV=1;>sp|P11532|DMD_HUMAN Dystrophin OS=Homo sapiens GN=DMD PE=1 SV=3;>tr|E9PDN5|E9PDN5_HUMAN Dystrophin OS=Homo sapiens GN=DMD PE=4 SV=1;>tr|H0YFQ3|H0YFQ3_HUMAN Dystrophin OS=Homo sapiens GN=D
-0.149431	0.0437229	-0.0277151	0.0201462			0.636021	1	3	9	9	19.2	10	9	3.22e-28	20.274	15.427	18.513	11.358	385980000	238330000	147650000	A7MCY6;F5H1U4;A7MCY6-2	TANK-binding kinase 1-binding protein 1	TBKBP1	>sp|A7MCY6|TBKB1_HUMAN TANK-binding kinase 1-binding protein 1 OS=Homo sapiens GN=TBKBP1 PE=1 SV=1
0.0572765	0.297173	-0.0265844	0.019021			0.769889	0.814312	15	15	11	74.2	40	46	0	14.304	14.868	13.997	17.595	8089600000	4121300000	3968300000	Q15365;F8VTZ0;P57723;E7EST1;P57723-2;C9J0A4;C9JZY3;C9JTY5;C9J5V4;C9JSA6;C9J7A9;C9IZV9;F8WC71;C9K0A2;H3BSP4	Poly(rC)-binding protein 1	PCBP1	>sp|Q15365|PCBP1_HUMAN Poly(rC)-binding protein 1 OS=Homo sapiens GN=PCBP1 PE=1 SV=2
0.136842	0.304762	-0.0264619	0.148333			0.451596	0.995917	8	6	6	19.6	9	8	8.11e-93	16.424	15.959	15.892	13.383	318550000	197180000	121360000	P35249;C9JZI1;C9J8M3;C9JTT7;C9JXZ7;H7C1P0;F8WE44;C9JGY5	Replication factor C subunit 4	RFC4	>sp|P35249|RFC4_HUMAN Replication factor C subunit 4 OS=Homo sapiens GN=RFC4 PE=1 SV=2;>tr|C9JZI1|C9JZI1_HUMAN Replication factor C subunit 4 OS=Homo sapiens GN=RFC4 PE=4 SV=1;>tr|C9J8M3|C9J8M3_HUMAN Replication factor C subunit 4 (Fragment) OS=Homo sapien
0.0302041	0.16102	-0.0245523	0.310898			0.800525	0.989696	1	2	2	3.6	7	4	1.4e-09	17.608	12.63	18.516	8.5358	16407000	12454000	3952500	Q96P70	Importin-9	IPO9	>sp|Q96P70|IPO9_HUMAN Importin-9 OS=Homo sapiens GN=IPO9 PE=1 SV=3
-0.0130884	0.113433	-0.0244425	0.148437			0.929	0.820767	2	13	13	38.3	24	24	2.45e-135	37.555	22.721	16.72	17.212	2855700000	1332400000	1523300000	O15269;O15269-2	Serine palmitoyltransferase 1	SPTLC1	>sp|O15269|SPTC1_HUMAN Serine palmitoyltransferase 1 OS=Homo sapiens GN=SPTLC1 PE=1 SV=1
-0.267614	0.0742599	-0.0240479	0.270315			0.168613	0.821958	17	11	10	11	20	17	9.91e-204	13.058	16.598	19.814	15.588	900010000	394060000	505940000	A6NHB5;Q14202;Q14202-2;A6NHN7;A6NL54;Q14202-3;A6NC58;Q5VZL5;Q5VZL5-4;Q5VZL5-2;Q5VZL5-3;H7C1I7;Q9UJ78;H0YH25;Q9UJ78-5;Q5SVZ7;Q9UJ78-1	Zinc finger MYM-type protein 3	ZMYM3	>tr|A6NHB5|A6NHB5_HUMAN Zinc finger MYM-type protein 3 OS=Homo sapiens GN=ZMYM3 PE=4 SV=1;>sp|Q14202|ZMYM3_HUMAN Zinc finger MYM-type protein 3 OS=Homo sapiens GN=ZMYM3 PE=1 SV=2;>sp|Q14202-2|ZMYM3_HUMAN Isoform 2 of Zinc finger MYM-type protein 3 OS=Homo
-0.034676	0.460435	-0.0234523	0.221727			0.966973	0.986113	5	2	2	16.2	3	3	9.78e-06	19.925	13.087	21.556	17.094	43270000	21314000	21956000	P60866-2;P60866;G3XAN0;E5RJX2;E5RIP1	40S ribosomal protein S20	RPS20	>sp|P60866-2|RS20_HUMAN Isoform 2 of 40S ribosomal protein S20 OS=Homo sapiens GN=RPS20;>sp|P60866|RS20_HUMAN 40S ribosomal protein S20 OS=Homo sapiens GN=RPS20 PE=1 SV=1;>tr|G3XAN0|G3XAN0_HUMAN 40S ribosomal protein S20 OS=Homo sapiens GN=RPS20 PE=4 SV=1;
0.168456	0.301309	-0.0226005	0.200831			0.363328	0.826328	1	21	21	13.6	37	36	6.21e-284	17	24.263	13.262	14.935	1240700000	432250000	808460000	Q92616	Translational activator GCN1	GCN1L1	>sp|Q92616|GCN1L_HUMAN Translational activator GCN1 OS=Homo sapiens GN=GCN1L1 PE=1 SV=6
0.13111	0.333176	-0.0216131	0.0408346			0.467913	0.980123	11	6	6	16.4	7	6	2.4e-55	21.369	9.6439	20.265	16.185	360670000	174790000	185890000	Q9Y6K9-2;Q9Y6K9;C9J1R1;E7EU78;A8MV29;F8W9A9;Q9Y6K9-3;C9JZ85;C9JN51;C9JH59;C9J2V2	NF-kappa-B essential modulator	IKBKG	>sp|Q9Y6K9-2|NEMO_HUMAN Isoform 2 of NF-kappa-B essential modulator OS=Homo sapiens GN=IKBKG;>sp|Q9Y6K9|NEMO_HUMAN NF-kappa-B essential modulator OS=Homo sapiens GN=IKBKG PE=1 SV=2;>tr|C9J1R1|C9J1R1_HUMAN NF-kappa-B essential modulator OS=Homo sapiens GN=I
0.0221483	0.512428	-0.0215329	0.12718			0.922151	0.829555	3	7	5	15.4	11	13	1.1e-33	10.183	8.9686	12.3	11.107	1954400000	855900000	1098500000	Q9NZI8;C9JT33;O00425-2	Insulin-like growth factor 2 mRNA-binding protein 1	IGF2BP1	>sp|Q9NZI8|IF2B1_HUMAN Insulin-like growth factor 2 mRNA-binding protein 1 OS=Homo sapiens GN=IGF2BP1 PE=1 SV=2;>tr|C9JT33|C9JT33_HUMAN Insulin-like growth factor 2 mRNA-binding protein 1 OS=Homo sapiens GN=IGF2BP1 PE=4 SV=1
0.0447686	0.268039	-0.0214695	0.388601			0.748234	0.979655	1	11	2	26.5	8	8	1.31e-189	9.602	31.913	38.596	24.387	658760000	297280000	361490000	Q58FF8	Putative heat shock protein HSP 90-beta 2	HSP90AB2P	>sp|Q58FF8|H90B2_HUMAN Putative heat shock protein HSP 90-beta 2 OS=Homo sapiens GN=HSP90AB2P PE=1 SV=2
-0.185976	0.0754124	-0.0209988	0.107664			0.335201	0.83117	4	22	21	19.3	30	28	4.6e-98	14.867	25.308	30.594	24.267	1337600000	692120000	645440000	Q9UBW7;C9JYC9;Q5W0Q3;Q9UBW7-2	Zinc finger MYM-type protein 2	ZMYM2	>sp|Q9UBW7|ZMYM2_HUMAN Zinc finger MYM-type protein 2 OS=Homo sapiens GN=ZMYM2 PE=1 SV=1;>tr|C9JYC9|C9JYC9_HUMAN Uncharacterized protein OS=Homo sapiens GN=ZMYM2 PE=4 SV=1;>tr|Q5W0Q3|Q5W0Q3_HUMAN Zinc finger MYM-type protein 2 OS=Homo sapiens GN=ZMYM2 PE=2
-0.0021376	0.209123	-0.0205365	0.140405			0.919553	0.976617	5	9	6	9.2	10	12	6.73e-64	14.159	8.6526	10.397	12.404	365840000	140170000	225680000	F8VXC8;Q8TAQ2;F8VTJ5;Q8TAQ2-2;F8VZW6	SWI/SNF complex subunit SMARCC2	SMARCC2	>tr|F8VXC8|F8VXC8_HUMAN SWI/SNF complex subunit SMARCC2 OS=Homo sapiens GN=SMARCC2 PE=4 SV=1;>sp|Q8TAQ2|SMRC2_HUMAN SWI/SNF complex subunit SMARCC2 OS=Homo sapiens GN=SMARCC2 PE=1 SV=1;>tr|F8VTJ5|F8VTJ5_HUMAN SWI/SNF complex subunit SMARCC2 OS=Homo sapiens
0.197697	0.338803	-0.0203714	0.156044			0.299203	0.976079	3	9	9	11.3	6	10	7.95e-29	6.4479	13.957	53.413	40.255	217720000	81536000	136180000	O95347;O95347-2;F5GZR0	Structural maintenance of chromosomes protein 2	SMC2	>sp|O95347|SMC2_HUMAN Structural maintenance of chromosomes protein 2 OS=Homo sapiens GN=SMC2 PE=1 SV=2;>sp|O95347-2|SMC2_HUMAN Isoform 2 of Structural maintenance of chromosomes protein 2 OS=Homo sapiens GN=SMC2
0.117515	0.018409	-0.0194798	0.306638			0.507895	0.973176	11	7	7	17.9	8	9	1.75e-16	11.515	9.1694	8.1682	15.387	695310000	377490000	317820000	Q9NR12;Q9NR12-2;D6RH06;Q9NR12-4;Q9NR12-6;H7BYK4;Q9NR12-5;D6RF83;Q9NR12-3;H0Y8W6;D6RAN1	PDZ and LIM domain protein 7	PDLIM7	>sp|Q9NR12|PDLI7_HUMAN PDZ and LIM domain protein 7 OS=Homo sapiens GN=PDLIM7 PE=1 SV=1;>sp|Q9NR12-2|PDLI7_HUMAN Isoform 2 of PDZ and LIM domain protein 7 OS=Homo sapiens GN=PDLIM7;>tr|D6RH06|D6RH06_HUMAN PDZ and LIM domain protein 7 (Fragment) OS=Homo sap
-0.239391	0.064902	-0.0180514	0.0300238			0.416894	0.968525	7	2	2	5.3	4	4	1.89e-05	18.775	17.597	33.578	24.378	145230000	91001000	54225000	Q5VTB9;B4DLZ9;F8WB55;C9JJY2;Q5TDE8;Q5TDE7;B4DE07	E3 ubiquitin-protein ligase RNF220	RNF220	>sp|Q5VTB9|RN220_HUMAN E3 ubiquitin-protein ligase RNF220 OS=Homo sapiens GN=RNF220 PE=1 SV=1;>tr|B4DLZ9|B4DLZ9_HUMAN E3 ubiquitin-protein ligase RNF220 OS=Homo sapiens GN=RNF220 PE=2 SV=1;>tr|F8WB55|F8WB55_HUMAN E3 ubiquitin-protein ligase RNF220 OS=Homo
-0.147858	0.0528428	-0.0179614	0.174601			0.44079	0.840371	11	28	28	70.8	71	75	0	12.982	11.014	11.148	13.787	20820000000	9816500000	11003000000	Q9UHQ1;E9PH27;Q9UHQ1-2;Q9UHQ1-3;E7EP87;B4DZZ6;Q9H6Q4;Q9H6Q4-3;Q9H6Q4-2;H3BSQ3;H3BSH2	Nuclear prelamin A recognition factor	NARF	>sp|Q9UHQ1|NARF_HUMAN Nuclear prelamin A recognition factor OS=Homo sapiens GN=NARF PE=1 SV=1;>tr|E9PH27|E9PH27_HUMAN Nuclear prelamin A recognition factor OS=Homo sapiens GN=NARF PE=4 SV=1;>sp|Q9UHQ1-2|NARF_HUMAN Isoform 2 of Nuclear prelamin A recognitio
0.0093431	0.331997	-0.0179099	0.208284			0.87695	0.968065	9	9	9	14	9	8	6.09e-45	12.674	12.663	7.5262	10.537	334060000	166550000	167510000	Q8N163;Q8N163-2;H0YB24;G3V119;H0YC58;E5RFJ3;E5RGU7;H0YC69;E5RHJ4	DBIRD complex subunit KIAA1967	KIAA1967	>sp|Q8N163|K1967_HUMAN DBIRD complex subunit KIAA1967 OS=Homo sapiens GN=KIAA1967 PE=1 SV=2;>sp|Q8N163-2|K1967_HUMAN Isoform 2 of DBIRD complex subunit KIAA1967 OS=Homo sapiens GN=KIAA1967;>tr|H0YB24|H0YB24_HUMAN DBIRD complex subunit KIAA1967 (Fragment) O
-0.380085	0.214908	-0.0172708	0.141954			0.0516992	0.842466	7	13	13	73.9	39	30	9.42e-156	14.066	11.928	9.5154	9.7501	2612600000	1492000000	1120600000	P63241-2;P63241;Q6IS14;Q9GZV4;C9J4W5;C9J7B5;F8WCJ1	Eukaryotic translation initiation factor 5A-1;Eukaryotic translation initiation factor 5A-1-like;Eukaryotic translation initiation factor 5A-2	EIF5A;EIF5AL1;EIF5A2	>sp|P63241-2|IF5A1_HUMAN Isoform 2 of Eukaryotic translation initiation factor 5A-1 OS=Homo sapiens GN=EIF5A;>sp|P63241|IF5A1_HUMAN Eukaryotic translation initiation factor 5A-1 OS=Homo sapiens GN=EIF5A PE=1 SV=2;>sp|Q6IS14|IF5AL_HUMAN Eukaryotic translati
0.128597	0.0134115	-0.0172336	0.274749			0.491445	0.842579	11	13	13	27.7	43	41	2.06e-78	16.45	15.899	14.95	16.078	4093600000	1931700000	2161900000	Q5STQ1;P28702;F8VNP5;F8VZR5;E9PK95;P19793;B3KY83;P48443;H0Y4M4;E9PK75;B7Z3E4	Retinoic acid receptor RXR-beta	RXRB	>tr|Q5STQ1|Q5STQ1_HUMAN Retinoic acid receptor RXR-beta OS=Homo sapiens GN=RXRB PE=2 SV=2;>sp|P28702|RXRB_HUMAN Retinoic acid receptor RXR-beta OS=Homo sapiens GN=RXRB PE=1 SV=2;>tr|F8VNP5|F8VNP5_HUMAN Retinoic acid receptor RXR-beta OS=Homo sapiens GN=RXR
-0.185952	0.376559	-0.0170039	0.118528			0.335263	0.843276	14	8	8	37.9	39	42	2.03e-142	15.743	19.014	11.536	20.086	12710000000	6216900000	6492600000	P12318;P12318-2;P31995;P31995-2;F5GY95;P31994;P31994-3;P31994-2;P31995-3;P31995-4;F5GX41;F5GXY9;C9JV69;F5H137	Low affinity immunoglobulin gamma Fc region receptor II-a;Low affinity immunoglobulin gamma Fc region receptor II-c	FCGR2A;FCGR2C	>sp|P12318|FCG2A_HUMAN Low affinity immunoglobulin gamma Fc region receptor II-a OS=Homo sapiens GN=FCGR2A PE=1 SV=4;>sp|P12318-2|FCG2A_HUMAN Isoform 2 of Low affinity immunoglobulin gamma Fc region receptor II-a OS=Homo sapiens GN=FCGR2A;>sp|P31995|FCG2C_
-0.0979564	0.0860974	-0.016812	0.189823			0.779822	0.964491	2	3	2	24.3	6	4	1.07e-134	12.766	9.2489	8.6055	7.8318	341860000	280180000	61688000	Q14681;H0Y3B9	BTB/POZ domain-containing protein KCTD2	KCTD2	>sp|Q14681|KCTD2_HUMAN BTB/POZ domain-containing protein KCTD2 OS=Homo sapiens GN=KCTD2 PE=1 SV=3;>tr|H0Y3B9|H0Y3B9_HUMAN BTB/POZ domain-containing protein KCTD2 OS=Homo sapiens GN=KCTD2 PE=4 SV=1
-0.2394	0.125733	-0.0167705	0.0418993			0.416876	0.964356	1	3	3	26.4	4	2	2.23e-05	17.268	16.628	0.66789	21.946	37557000	34110000	3446900	P36954	DNA-directed RNA polymerase II subunit RPB9	POLR2I	>sp|P36954|RPB9_HUMAN DNA-directed RNA polymerase II subunit RPB9 OS=Homo sapiens GN=POLR2I PE=1 SV=1
-0.110033	0.0152159	-0.0164916	0.00308744			0.562241	0.844831	2	31	31	55.9	180	191	0	24.501	13.075	13.144	19.76	67481000000	32160000000	35321000000	O95218-2;O95218	Zinc finger Ran-binding domain-containing protein 2	ZRANB2	>sp|O95218-2|ZRAB2_HUMAN Isoform 2 of Zinc finger Ran-binding domain-containing protein 2 OS=Homo sapiens GN=ZRANB2;>sp|O95218|ZRAB2_HUMAN Zinc finger Ran-binding domain-containing protein 2 OS=Homo sapiens GN=ZRANB2 PE=1 SV=2
-0.206257	0.0515141	-0.0155402	0.0920428			0.286294	0.847721	10	14	14	54.9	25	29	0	10.364	15.634	10.225	16.448	3803800000	1484200000	2319500000	P13489;H0YCR7;E9PIM9;E9PLZ3;E9PMJ3;E9PIK5;E9PMN0;E9PMA9;E9PMI1;E9PR82	Ribonuclease inhibitor	RNH1	>sp|P13489|RINI_HUMAN Ribonuclease inhibitor OS=Homo sapiens GN=RNH1 PE=1 SV=2;>tr|H0YCR7|H0YCR7_HUMAN Ribonuclease inhibitor (Fragment) OS=Homo sapiens GN=RNH1 PE=4 SV=1;>tr|E9PIM9|E9PIM9_HUMAN Ribonuclease inhibitor (Fragment) OS=Homo sapiens GN=RNH1 PE=
-0.332827	0.147617	-0.0150753	0.124246			0.244646	0.95884	1	2	2	14	4	5	7.71e-07	4.4956	3.4669	8.8638	8.6133	151320000	68221000	83097000	O95881	Thioredoxin domain-containing protein 12	TXNDC12	>sp|O95881|TXD12_HUMAN Thioredoxin domain-containing protein 12 OS=Homo sapiens GN=TXNDC12 PE=1 SV=1
-0.109838	0.0031276	-0.0144257	0.256106			0.745737	0.956727	2	5	5	15.1	6	5	3.54e-10	8.1018	9.9804	9.3795	3.482	264300000	113470000	150830000	Q96GY0;H0YAP0	Zinc finger C2HC domain-containing protein 1A	ZC2HC1A	>sp|Q96GY0|ZC21A_HUMAN Zinc finger C2HC domain-containing protein 1A OS=Homo sapiens GN=ZC2HC1A PE=1 SV=2;>tr|H0YAP0|H0YAP0_HUMAN Zinc finger C2HC domain-containing protein 1A (Fragment) OS=Homo sapiens GN=ZC2HC1A PE=4 SV=1
-0.125232	0.120368	-0.0143871	0.0732102			0.511563	0.851226	6	51	49	60.7	132	133	0	16.082	14.662	15.147	16.868	11211000000	4992500000	6218400000	Q13615;Q13615-2;Q13615-3;G5E953;C9JLU3;F8WB04	Myotubularin-related protein 3	MTMR3	>sp|Q13615|MTMR3_HUMAN Myotubularin-related protein 3 OS=Homo sapiens GN=MTMR3 PE=1 SV=3;>sp|Q13615-2|MTMR3_HUMAN Isoform A of Myotubularin-related protein 3 OS=Homo sapiens GN=MTMR3;>sp|Q13615-3|MTMR3_HUMAN Isoform C of Myotubularin-related protein 3 OS=H
0.0620447	0.124771	-0.0141661	0.191162			0.749756	0.851898	5	20	20	57.2	60	54	0	15.766	12.874	11.571	28.385	11251000000	5582900000	5667700000	P43490;Q5SYT8;F5H246;C9JG65;C9JF35	Nicotinamide phosphoribosyltransferase	NAMPT;RP11-92J19.4	>sp|P43490|NAMPT_HUMAN Nicotinamide phosphoribosyltransferase OS=Homo sapiens GN=NAMPT PE=1 SV=1;>tr|Q5SYT8|Q5SYT8_HUMAN Novel protein similar to Pre-B cell enhancing factor (PBEF) (Fragment) OS=Homo sapiens GN=RP11-92J19.4 PE=1 SV=1
0.182141	0.228698	-0.0127614	0.14089			0.32466	0.856172	10	23	22	27.2	45	43	2.5e-136	13.614	13.832	15.372	20.589	3554100000	1528600000	2025500000	Q13472;Q13472-2;B4DK80;H7BZN5;B4DSJ0;O95985-2;O95985-3;H0Y6W0;E7EWY2;H7C4B0	DNA topoisomerase 3-alpha;DNA topoisomerase	TOP3A	>sp|Q13472|TOP3A_HUMAN DNA topoisomerase 3-alpha OS=Homo sapiens GN=TOP3A PE=1 SV=1;>sp|Q13472-2|TOP3A_HUMAN Isoform Short of DNA topoisomerase 3-alpha OS=Homo sapiens GN=TOP3A;>tr|B4DK80|B4DK80_HUMAN DNA topoisomerase OS=Homo sapiens GN=TOP3A PE=2 SV=1
-0.0168076	0.700056	-0.0121697	0.01283			0.914061	0.857974	5	8	8	31.2	18	14	1.55e-58	27.11	36.912	17.929	18.542	1179400000	897870000	281550000	P51991;P51991-2;E7ERJ4;E7EWI9;H7C1J8	Heterogeneous nuclear ribonucleoprotein A3	HNRNPA3	>sp|P51991|ROA3_HUMAN Heterogeneous nuclear ribonucleoprotein A3 OS=Homo sapiens GN=HNRNPA3 PE=1 SV=2;>sp|P51991-2|ROA3_HUMAN Isoform 2 of Heterogeneous nuclear ribonucleoprotein A3 OS=Homo sapiens GN=HNRNPA3;>tr|E7ERJ4|E7ERJ4_HUMAN Heterogeneous nuclear r
0.207193	0.0824297	-0.0116371	0.18284			0.261076	0.859596	3	12	1	16.3	17	18	2.99e-243	17.102	11.782	13.077	40.326	12327000000	5947700000	6379300000	P17066;B4DHP5;P48741	Heat shock 70 kDa protein 6;Putative heat shock 70 kDa protein 7	HSPA6;HSPA7	>sp|P17066|HSP76_HUMAN Heat shock 70 kDa protein 6 OS=Homo sapiens GN=HSPA6 PE=1 SV=2;>tr|B4DHP5|B4DHP5_HUMAN Heat shock 70 kDa protein 6 OS=Homo sapiens GN=HSPA6 PE=2 SV=1;>sp|P48741|HSP77_HUMAN Putative heat shock 70 kDa protein 7 OS=Homo sapiens GN=HSPA
-0.141852	0.0876914	-0.0114587	0.152566			0.656503	0.947078	8	3	3	10.7	5	4	1.14e-41	5.627	12.529	10.825	13.115	349430000	229780000	119650000	P62714;P67775;E5RHC1;E7ESG8;E5RHP4;E5RFI3;H0YC23;H0YBN9	Serine/threonine-protein phosphatase 2A catalytic subunit beta isoform;Serine/threonine-protein phosphatase 2A catalytic subunit alpha isoform	PPP2CB;PPP2CA	>sp|P62714|PP2AB_HUMAN Serine/threonine-protein phosphatase 2A catalytic subunit beta isoform OS=Homo sapiens GN=PPP2CB PE=1 SV=1;>sp|P67775|PP2AA_HUMAN Serine/threonine-protein phosphatase 2A catalytic subunit alpha isoform OS=Homo sapiens GN=PPP2CA PE=1
0.437802	NaN	-0.0112644	NaN			0.0304535	0.946447	1	2	2	0.9	1	2	2.44e-17	NaN	NaN	5.1203	9.2874	34035000	10688000	23347000	Q14204	Cytoplasmic dynein 1 heavy chain 1	DYNC1H1	>sp|Q14204|DYHC1_HUMAN Cytoplasmic dynein 1 heavy chain 1 OS=Homo sapiens GN=DYNC1H1 PE=1 SV=5
0.155715	0.177176	-0.0112208	0.10609			0.401811	0.860865	2	8	8	9.3	27	22	7.53e-50	14.073	14.279	15.883	23.285	919940000	473600000	446350000	Q86VP6;Q86VP6-2	Cullin-associated NEDD8-dissociated protein 1	CAND1	>sp|Q86VP6|CAND1_HUMAN Cullin-associated NEDD8-dissociated protein 1 OS=Homo sapiens GN=CAND1 PE=1 SV=2;>sp|Q86VP6-2|CAND1_HUMAN Isoform 2 of Cullin-associated NEDD8-dissociated protein 1 OS=Homo sapiens GN=CAND1
0.165603	0.297511	-0.010643	0.0244571			0.371738	0.862626	8	11	11	67.7	56	47	6.93e-172	18.156	21.841	17.727	26.734	5304600000	2965500000	2339100000	Q8WV99;E9PFU9;B4DEN4;E7EV05;Q8WV99-2;B8ZZ56;F8WEE4;C9J1R6	AN1-type zinc finger protein 2B	ZFAND2B	>sp|Q8WV99|ZFN2B_HUMAN AN1-type zinc finger protein 2B OS=Homo sapiens GN=ZFAND2B PE=1 SV=1;>tr|E9PFU9|E9PFU9_HUMAN AN1-type zinc finger protein 2B OS=Homo sapiens GN=ZFAND2B PE=4 SV=1;>tr|B4DEN4|B4DEN4_HUMAN AN1-type zinc finger protein 2B OS=Homo sapiens
-0.0604444	0.0660144	-0.010017	0.0236524			0.742411	0.864535	6	9	9	63.3	20	16	9.87e-176	22.433	24.304	14.452	12.817	2698700000	1236200000	1462400000	O60232;H0YEB6;G3V1B8;H0YEK1;E9PK41;E9PN57	Sjoegren syndrome/scleroderma autoantigen 1	SSSCA1	>sp|O60232|SSA27_HUMAN Sjoegren syndrome/scleroderma autoantigen 1 OS=Homo sapiens GN=SSSCA1 PE=1 SV=1;>tr|H0YEB6|H0YEB6_HUMAN Sjoegren syndrome/scleroderma autoantigen 1 (Fragment) OS=Homo sapiens GN=SSSCA1 PE=4 SV=1;>tr|G3V1B8|G3V1B8_HUMAN Sjoegren syndr
-0.557445	0.211446	-0.0098686	0.025328			0.0445616	0.94191	1	4	4	19.9	2	4	1.22e-53	3.4223	16.758	9.077	12.769	196610000	75361000	121250000	Q92506	Estradiol 17-beta-dehydrogenase 8	HSD17B8	>sp|Q92506|DHB8_HUMAN Estradiol 17-beta-dehydrogenase 8 OS=Homo sapiens GN=HSD17B8 PE=1 SV=2
0.0098686	0.130627	-0.0093503	0.24157			0.976362	0.866569	4	10	10	34.9	19	20	3.09e-271	13.195	13.312	10.994	15.824	1994000000	1344400000	649620000	F8WCY5;Q14257;A8MXP8;H0YL43	Reticulocalbin-2	RCN2	>tr|F8WCY5|F8WCY5_HUMAN Reticulocalbin-2 OS=Homo sapiens GN=RCN2 PE=4 SV=1;>sp|Q14257|RCN2_HUMAN Reticulocalbin-2 OS=Homo sapiens GN=RCN2 PE=1 SV=1;>tr|A8MXP8|A8MXP8_HUMAN Reticulocalbin-2 OS=Homo sapiens GN=RCN2 PE=4 SV=1;>tr|H0YL43|H0YL43_HUMAN Reticuloc
-0.0168267	0.136038	-0.0092971	0.0763286			0.913985	0.866732	4	33	33	87.8	258	287	0	25.847	26.428	23.267	16.885	62146000000	29078000000	33069000000	Q15654;H7BZE2;F2ZC07;F2ZC08	Thyroid receptor-interacting protein 6	TRIP6	>sp|Q15654|TRIP6_HUMAN Thyroid receptor-interacting protein 6 OS=Homo sapiens GN=TRIP6 PE=1 SV=3
0.136743	0.148713	-0.0091991	0.122032			0.463445	0.867031	3	28	28	40.8	75	68	0	19.242	16.49	17.983	20.91	4387600000	2294200000	2093400000	Q69YH5;E9PEI0;Q69YH5-2	Cell division cycle-associated protein 2	CDCA2	>sp|Q69YH5|CDCA2_HUMAN Cell division cycle-associated protein 2 OS=Homo sapiens GN=CDCA2 PE=1 SV=2;>tr|E9PEI0|E9PEI0_HUMAN Cell division cycle-associated protein 2 OS=Homo sapiens GN=CDCA2 PE=4 SV=1
-0.0009188	NaN	-0.0085557	NaN			0.915017	0.937645	4	2	2	13	1	3	2.17e-11	NaN	NaN	25.166	19.656	19256000	4076400	15179000	P51946;E9PDB6;D6RG18;D6RHI7	Cyclin-H	CCNH	>sp|P51946|CCNH_HUMAN Cyclin-H OS=Homo sapiens GN=CCNH PE=1 SV=1;>tr|E9PDB6|E9PDB6_HUMAN Uncharacterized protein OS=Homo sapiens GN=CCNH PE=3 SV=1;>tr|D6RG18|D6RG18_HUMAN Cyclin-H OS=Homo sapiens GN=CCNH PE=3 SV=1;>tr|D6RHI7|D6RHI7_HUMAN Cyclin-H OS=Homo s
-0.144777	0.0641251	-0.0083664	0.07126			0.450083	0.869573	3	13	13	50	32	30	3.96e-90	10.542	7.889	13.345	10.653	3927300000	2177600000	1749700000	O43684;O43684-2;B4DDM6	Mitotic checkpoint protein BUB3	BUB3	>sp|O43684|BUB3_HUMAN Mitotic checkpoint protein BUB3 OS=Homo sapiens GN=BUB3 PE=1 SV=1;>sp|O43684-2|BUB3_HUMAN Isoform 2 of Mitotic checkpoint protein BUB3 OS=Homo sapiens GN=BUB3;>tr|B4DDM6|B4DDM6_HUMAN Mitotic checkpoint protein BUB3 OS=Homo sapiens GN=
-0.261884	0.0278857	-0.0082278	0.139755			0.177759	0.869996	2	11	11	38.4	14	18	1.82e-149	6.2496	21.746	18.769	21.099	1948900000	985000000	963860000	Q9NXW9;Q9NXW9-2	Probable alpha-ketoglutarate-dependent dioxygenase ABH4	ALKBH4	>sp|Q9NXW9|ALKB4_HUMAN Probable alpha-ketoglutarate-dependent dioxygenase ABH4 OS=Homo sapiens GN=ALKBH4 PE=1 SV=1
-0.251295	0.240471	-0.0080323	0.0841693			0.391655	0.935946	1	2	2	20.1	4	3	3.85e-05	21.983	13.051	6.4815	19.797	42926000	35019000	7906400	Q9Y4Z0	U6 snRNA-associated Sm-like protein LSm4	LSM4	>sp|Q9Y4Z0|LSM4_HUMAN U6 snRNA-associated Sm-like protein LSm4 OS=Homo sapiens GN=LSM4 PE=1 SV=1
0.148668	0.0426671	-0.0079273	0.162546			0.418965	0.935605	3	4	4	23.3	7	6	1.4e-11	14.204	25.374	12.735	5.2456	295420000	202980000	92433000	O43617;A6NDN0;A6NKE1	Trafficking protein particle complex subunit 3	TRAPPC3	>sp|O43617|TPPC3_HUMAN Trafficking protein particle complex subunit 3 OS=Homo sapiens GN=TRAPPC3 PE=1 SV=1;>tr|A6NDN0|A6NDN0_HUMAN Trafficking protein particle complex 3, isoform CRA_a OS=Homo sapiens GN=TRAPPC3 PE=4 SV=1;>tr|A6NKE1|A6NKE1_HUMAN Traffickin
-0.0650012	0.106331	-0.0075526	0.140905			0.725053	0.872058	1	10	10	32.4	17	14	1.82e-52	11.881	11.362	15.004	14.544	1268200000	632780000	635450000	Q9NS86	LanC-like protein 2	LANCL2	>sp|Q9NS86|LANC2_HUMAN LanC-like protein 2 OS=Homo sapiens GN=LANCL2 PE=1 SV=1
0.128625	0.310766	-0.006954	0.210074			0.491348	0.873887	9	20	20	93.3	83	81	0	22.17	19.823	16.437	16.668	17181000000	8591700000	8589700000	P63208;E5RJR5;P63208-2;F8W8N3;E7ERH2;E5RGM3;E5RI56;E5RGM4;E5RHM3	S-phase kinase-associated protein 1	SKP1	>sp|P63208|SKP1_HUMAN S-phase kinase-associated protein 1 OS=Homo sapiens GN=SKP1 PE=1 SV=2;>tr|E5RJR5|E5RJR5_HUMAN S-phase kinase-associated protein 1 OS=Homo sapiens GN=SKP1 PE=4 SV=1;>sp|P63208-2|SKP1_HUMAN Isoform 2 of S-phase kinase-associated protein
-0.194945	0.178806	-0.0067794	0.169676			0.312945	0.874421	2	9	9	50	13	14	4.35e-37	14.566	6.4515	13.678	28.039	1181300000	619860000	561430000	P36404;G3V184	ADP-ribosylation factor-like protein 2	ARL2	>sp|P36404|ARL2_HUMAN ADP-ribosylation factor-like protein 2 OS=Homo sapiens GN=ARL2 PE=1 SV=4;>tr|G3V184|G3V184_HUMAN ADP-ribosylation factor-like protein 2 OS=Homo sapiens GN=ARL2 PE=3 SV=1
0.267541	0.458105	-0.0065461	0.0324032			0.172037	0.931121	4	7	7	9.4	13	13	4.07e-146	23.736	18.683	22.726	19.902	568270000	237730000	330540000	E7ENH9;P53396;P53396-2;B4E3P0	ATP-citrate synthase	ACLY	>tr|E7ENH9|E7ENH9_HUMAN ATP-citrate synthase OS=Homo sapiens GN=ACLY PE=4 SV=2;>sp|P53396|ACLY_HUMAN ATP-citrate synthase OS=Homo sapiens GN=ACLY PE=1 SV=3;>sp|P53396-2|ACLY_HUMAN Isoform 2 of ATP-citrate synthase OS=Homo sapiens GN=ACLY;>tr|B4E3P0|B4E3P0_
0.0808313	0.200332	-0.0054354	0.0956069			0.672195	0.878531	15	16	16	21.8	57	54	1.32e-188	13.887	12.813	14.789	17.899	8001200000	3476000000	4525200000	P05556;P05556-3;P05556-4;P05556-5;P05556-2;E7EQW5;E7EUI6;E9PLR6;Q5T3E6;C9JPK5;E7ERX5;H7C4N8;E9PQJ2;Q5T3E5;C9JJP8	Integrin beta-1	ITGB1	>sp|P05556|ITB1_HUMAN Integrin beta-1 OS=Homo sapiens GN=ITGB1 PE=1 SV=2;>sp|P05556-3|ITB1_HUMAN Isoform Beta-1C of Integrin beta-1 OS=Homo sapiens GN=ITGB1;>sp|P05556-4|ITB1_HUMAN Isoform Beta-1C-2 of Integrin beta-1 OS=Homo sapiens GN=ITGB1;>sp|P05556-5|
0.100179	0.484786	-0.0054148	0.0824269			0.56136	0.927449	1	2	2	10.6	4	4	7.95e-12	12.246	6.2902	5.266	2.5219	108410000	60619000	47793000	Q9H0U6	39S ribosomal protein L18, mitochondrial	MRPL18	>sp|Q9H0U6|RM18_HUMAN 39S ribosomal protein L18, mitochondrial OS=Homo sapiens GN=MRPL18 PE=1 SV=1
0.021794	0.0496157	-0.0052133	0.14443			0.923712	0.87921	2	75	75	87.9	2129	2223	0	25.508	24.512	16.04	24.109	1123800000000	555830000000	567960000000	Q13263;Q13263-2	Transcription intermediary factor 1-beta	TRIM28	>sp|Q13263|TIF1B_HUMAN Transcription intermediary factor 1-beta OS=Homo sapiens GN=TRIM28 PE=1 SV=5;>sp|Q13263-2|TIF1B_HUMAN Isoform 2 of Transcription intermediary factor 1-beta OS=Homo sapiens GN=TRIM28
0.260605	0.0885658	-0.0047314	0.334091			0.155597	0.880685	8	11	11	41.8	16	20	5.87e-78	15.999	15.623	26.379	11.176	1591100000	745360000	845710000	P40937;P40937-2;F8W9B4;F5H5S0;C9JH72;E9PEP3;F5H0U6;F5H304	Replication factor C subunit 5	RFC5	>sp|P40937|RFC5_HUMAN Replication factor C subunit 5 OS=Homo sapiens GN=RFC5 PE=1 SV=1;>sp|P40937-2|RFC5_HUMAN Isoform 2 of Replication factor C subunit 5 OS=Homo sapiens GN=RFC5;>tr|F8W9B4|F8W9B4_HUMAN Replication factor C subunit 5 OS=Homo sapiens GN=RFC
-0.049557	0.181391	-0.003977	0.240684			0.922403	0.922786	1	2	2	11.9	5	5	5.11e-06	16.93	7.0534	20.182	8.9356	69068000	47708000	21360000	Q9P021	Cysteine-rich PDZ-binding protein	CRIPT	>sp|Q9P021|CRIPT_HUMAN Cysteine-rich PDZ-binding protein OS=Homo sapiens GN=CRIPT PE=1 SV=1
0.18254	NaN	-0.0039325	NaN			0.333512	0.922642	15	2	2	3.1	2	1	6.51e-16	27.484	4.3973	NaN	NaN	67478000	54920000	12558000	P52789;E7ENR4;P52790;P19367-3;P19367;Q2TB90;P19367-2;B4DG62;P19367-4;E9PB90;Q2TB90-2;Q2TB90-3;B1AR63;B1AR61;B1AR62	Hexokinase-2;Hexokinase-3;Hexokinase-1;Putative hexokinase HKDC1	HK2;HK1;HK3;HKDC1	>sp|P52789|HXK2_HUMAN Hexokinase-2 OS=Homo sapiens GN=HK2 PE=1 SV=2;>tr|E7ENR4|E7ENR4_HUMAN Hexokinase-1 OS=Homo sapiens GN=HK1 PE=3 SV=1;>sp|P52790|HXK3_HUMAN Hexokinase-3 OS=Homo sapiens GN=HK3 PE=1 SV=2;>sp|P19367-3|HXK1_HUMAN Isoform 3 of Hexokinase-1
-0.10432	0.604922	-0.0036699	0.054045			0.761508	0.92179	6	2	2	8.9	2	2	7.36e-06	20.347	0.46482	27.527	79.929	61169000	2908300	58261000	H3BQ05;O60291-2;O60291;O60291-3;E9PB19;O60291-4	E3 ubiquitin-protein ligase MGRN1	MGRN1	>tr|H3BQ05|H3BQ05_HUMAN E3 ubiquitin-protein ligase MGRN1 (Fragment) OS=Homo sapiens GN=MGRN1 PE=4 SV=1;>sp|O60291-2|MGRN1_HUMAN Isoform 2 of E3 ubiquitin-protein ligase MGRN1 OS=Homo sapiens GN=MGRN1;>sp|O60291|MGRN1_HUMAN E3 ubiquitin-protein ligase MGRN
0.158645	0.291776	-0.0027893	0.332626			0.392753	0.886631	11	18	18	58.5	47	42	3.46e-137	12.801	15.998	28.113	28.204	6283000000	3892800000	2390200000	O43852-3;O43852;O43852-4;O43852-2;F5H4F5;F5H879;F5H1Q9;H0Y875;F5H3F1;F5H6K9;F5GZT6	Calumenin	CALU	>sp|O43852-3|CALU_HUMAN Isoform 3 of Calumenin OS=Homo sapiens GN=CALU;>sp|O43852|CALU_HUMAN Calumenin OS=Homo sapiens GN=CALU PE=1 SV=2;>sp|O43852-4|CALU_HUMAN Isoform 4 of Calumenin OS=Homo sapiens GN=CALU;>sp|O43852-2|CALU_HUMAN Isoform 2 of Calumenin O
0.143954	0.177975	-0.0020764	0.233799			0.431802	0.916626	9	3	3	7.9	4	4	5.91e-08	11.749	20.204	11.715	19.587	152660000	91451000	61213000	Q9UI12;Q9UI12-2;E9PGE6;G3V126;E5RFZ9;E5RHH0;E5RG49;E5RJG1;E5RK31	V-type proton ATPase subunit H	ATP6V1H	>sp|Q9UI12|VATH_HUMAN V-type proton ATPase subunit H OS=Homo sapiens GN=ATP6V1H PE=1 SV=1;>sp|Q9UI12-2|VATH_HUMAN Isoform 2 of V-type proton ATPase subunit H OS=Homo sapiens GN=ATP6V1H;>tr|E9PGE6|E9PGE6_HUMAN Uncharacterized protein OS=Homo sapiens GN=ATP6
0.0369544	0.240677	-0.0020425	0.0806155			0.857288	0.888919	10	12	12	30.8	23	22	4.09e-112	9.3144	8.7427	12.395	33.572	2677500000	1454100000	1223400000	P49368;E9PAQ6;P49368-2;B4DUR8;Q5SZX6;E9PRC8;Q5SZW8;E9PQ35;Q5SZX9;E9PM09	T-complex protein 1 subunit gamma	CCT3	>sp|P49368|TCPG_HUMAN T-complex protein 1 subunit gamma OS=Homo sapiens GN=CCT3 PE=1 SV=4;>tr|E9PAQ6|E9PAQ6_HUMAN Uncharacterized protein OS=Homo sapiens GN=CCT3 PE=3 SV=1;>sp|P49368-2|TCPG_HUMAN Isoform 2 of T-complex protein 1 subunit gamma OS=Homo sapie
0.0378107	0.0883105	-1.9e-06	0.0209665			0.773087	0.909907	6	4	4	13.4	9	9	4.53e-37	9.6212	11.37	17.888	12.782	648940000	319890000	329060000	Q08431;F5H7N9;F5GZN3;Q08431-3;Q08431-2;H0YKS8	Lactadherin;Lactadherin short form;Medin	MFGE8	>sp|Q08431|MFGM_HUMAN Lactadherin OS=Homo sapiens GN=MFGE8 PE=1 SV=2;>tr|F5H7N9|F5H7N9_HUMAN Lactadherin short form OS=Homo sapiens GN=MFGE8 PE=4 SV=1;>tr|F5GZN3|F5GZN3_HUMAN Lactadherin short form OS=Homo sapiens GN=MFGE8 PE=4 SV=1;>sp|Q08431-3|MFGM_HUMAN
-0.0723694	0.160716	1.9e-06	0.0234249			0.697285	0.895189	8	24	24	65.2	97	97	0	16.902	15.98	27.319	15.946	12715000000	5616700000	7098300000	Q96D46;C9JA08;F5GYG3;B4DKU1;C9J0B9;C9K0C2;C9IZW9;C9IY70	60S ribosomal export protein NMD3	NMD3	>sp|Q96D46|NMD3_HUMAN 60S ribosomal export protein NMD3 OS=Homo sapiens GN=NMD3 PE=1 SV=1;>tr|C9JA08|C9JA08_HUMAN 60S ribosomal export protein NMD3 OS=Homo sapiens GN=NMD3 PE=4 SV=1;>tr|F5GYG3|F5GYG3_HUMAN 60S ribosomal export protein NMD3 OS=Homo sapiens
-0.142678	0.36363	0.00011	0.0519677			0.654259	0.909545	3	2	2	3.4	3	3	8.61e-07	10.759	15.544	2.4177	15.615	3048200	2145200	902940	P23327;E7EV60;H0Y3I9	Sarcoplasmic reticulum histidine-rich calcium-binding protein	HRC	>sp|P23327|SRCH_HUMAN Sarcoplasmic reticulum histidine-rich calcium-binding protein OS=Homo sapiens GN=HRC PE=2 SV=1;>tr|E7EV60|E7EV60_HUMAN Sarcoplasmic reticulum histidine-rich calcium-binding protein OS=Homo sapiens GN=HRC PE=4 SV=1;>tr|H0Y3I9|H0Y3I9_HU
-0.0138516	0.334931	0.0005237	0.0987488			0.96326	0.908206	1	3	3	15.4	6	7	4.61e-25	19.355	13.369	7.196	24.916	152010000	83554000	68455000	P82664	28S ribosomal protein S10, mitochondrial	MRPS10	>sp|P82664|RT10_HUMAN 28S ribosomal protein S10, mitochondrial OS=Homo sapiens GN=MRPS10 PE=1 SV=2
-0.0497666	0.0910757	0.0006302	0.0543757			0.783587	0.897117	3	97	97	73.1	1109	1130	0	17.842	18.79	18.368	33.775	461850000000	201120000000	260730000000	P49790;F6QR24;Q4LE47	Nuclear pore complex protein Nup153	NUP153;NUP153 variant protein	>sp|P49790|NU153_HUMAN Nuclear pore complex protein Nup153 OS=Homo sapiens GN=NUP153 PE=1 SV=2;>tr|F6QR24|F6QR24_HUMAN Nuclear pore complex protein Nup153 OS=Homo sapiens GN=NUP153 PE=4 SV=1;>tr|Q4LE47|Q4LE47_HUMAN NUP153 variant protein (Fragment) OS=Homo
-0.0101007	0.0275347	0.0016295	0.0958166			0.941019	0.900184	19	29	29	29.4	85	80	5.11e-141	18.777	14.517	14.645	21.407	4526500000	2129500000	2397000000	Q16531;F5GY55;E7EPB0;B4DZP5;B4DG00;F5H2L3;F5H775;F5GWI0;F5H6C5;F5GZY8;F5H238;F5H581;F5H4N9;F5H0Y5;F5GZ34;F8WF81;F5GYG8;F5H7A0;F5H198	DNA damage-binding protein 1	DDB1	>sp|Q16531|DDB1_HUMAN DNA damage-binding protein 1 OS=Homo sapiens GN=DDB1 PE=1 SV=1;>tr|F5GY55|F5GY55_HUMAN DNA damage-binding protein 1 OS=Homo sapiens GN=DDB1 PE=4 SV=1;>tr|E7EPB0|E7EPB0_HUMAN Uncharacterized protein OS=Homo sapiens GN=DDB1 PE=4 SV=1;>t
-0.0907815	0.0943261	0.0023274	0.128393			0.800616	0.902371	3	2	2	8.8	2	2	6.93e-17	8.3941	3.0873	3.7869	4.2558	37187000	19313000	17874000	Q9UET6;Q9UET6-2;B7Z4K4	Putative ribosomal RNA methyltransferase 1	FTSJ1	>sp|Q9UET6|RRMJ1_HUMAN Putative ribosomal RNA methyltransferase 1 OS=Homo sapiens GN=FTSJ1 PE=1 SV=2;>sp|Q9UET6-2|RRMJ1_HUMAN Isoform 2 of Putative ribosomal RNA methyltransferase 1 OS=Homo sapiens GN=FTSJ1;>tr|B7Z4K4|B7Z4K4_HUMAN Putative ribosomal RNA me
0.0496478	0.122794	0.003681	0.347352			0.730959	0.897996	3	4	4	4.8	6	5	2.48e-12	15.507	7.3763	7.8538	12.433	64076000	36316000	27759000	P30876;C9J2Y9;C9J4M6	DNA-directed RNA polymerase II subunit RPB2;DNA-directed RNA polymerase	POLR2B	>sp|P30876|RPB2_HUMAN DNA-directed RNA polymerase II subunit RPB2 OS=Homo sapiens GN=POLR2B PE=1 SV=1;>tr|C9J2Y9|C9J2Y9_HUMAN DNA-directed RNA polymerase OS=Homo sapiens GN=POLR2B PE=3 SV=2;>tr|C9J4M6|C9J4M6_HUMAN DNA-directed RNA polymerase OS=Homo sapien
-0.0353101	0.260149	0.0041754	0.0971683			0.840295	0.908007	3	14	14	47.5	38	40	7.08e-133	17.84	29.068	19.289	21.453	6051000000	3338700000	2712400000	Q9H0F6;Q9H0F6-2;H0YCU2	Sharpin	SHARPIN	>sp|Q9H0F6|SHRPN_HUMAN Sharpin OS=Homo sapiens GN=SHARPIN PE=1 SV=1;>sp|Q9H0F6-2|SHRPN_HUMAN Isoform 2 of Sharpin OS=Homo sapiens GN=SHARPIN
0.0022937	0.0685043	0.005298	0.0806759			0.903075	0.892773	6	8	8	11.5	9	13	1.87e-134	17.752	13.807	30.617	22.919	349380000	124380000	225000000	O15294;O15294-3;O15294-2;O15294-4;H7C2T7;C9JZL3	UDP-N-acetylglucosamine--peptide N-acetylglucosaminyltransferase 110 kDa subunit	OGT	>sp|O15294|OGT1_HUMAN UDP-N-acetylglucosamine--peptide N-acetylglucosaminyltransferase 110 kDa subunit OS=Homo sapiens GN=OGT PE=1 SV=3;>sp|O15294-3|OGT1_HUMAN Isoform 1 of UDP-N-acetylglucosamine--peptide N-acetylglucosaminyltransferase 110 kDa subunit OS
0.012319	0.422637	0.0053451	0.10302			0.965528	0.911604	8	15	15	22.8	49	46	8.56e-135	21.877	24.735	23.546	24.321	5377300000	2744300000	2633000000	P19338;E7EX81;H7BY16;Q9BQ02;C9JWL1;C9J1H7;C9JLB1;C9JYW2	Nucleolin	NCL	>sp|P19338|NUCL_HUMAN Nucleolin OS=Homo sapiens GN=NCL PE=1 SV=3;>tr|E7EX81|E7EX81_HUMAN Nucleolin OS=Homo sapiens GN=NCL PE=4 SV=1;>tr|H7BY16|H7BY16_HUMAN Nucleolin (Fragment) OS=Homo sapiens GN=NCL PE=4 SV=1
-0.117322	0.117227	0.0054969	0.218537			0.724516	0.892131	4	5	5	20.3	5	6	8.71e-57	13.139	8.5952	15.231	10.513	444020000	234820000	209200000	Q9H8U3;E2QRF5;H0Y398;C9JQ48	AN1-type zinc finger protein 3	ZFAND3	>sp|Q9H8U3|ZFAN3_HUMAN AN1-type zinc finger protein 3 OS=Homo sapiens GN=ZFAND3 PE=1 SV=1;>tr|E2QRF5|E2QRF5_HUMAN AN1-type zinc finger protein 3 OS=Homo sapiens GN=ZFAND3 PE=4 SV=1;>tr|H0Y398|H0Y398_HUMAN AN1-type zinc finger protein 3 (Fragment) OS=Homo s
-0.0198543	0.211774	0.0059707	0.213096			0.985708	0.890602	2	5	5	19.6	7	6	2.15e-59	9.9406	8.8616	9.5588	10.646	596340000	324750000	271590000	Q8WWC4;H7C0V0	Uncharacterized protein C2orf47, mitochondrial	C2orf47	>sp|Q8WWC4|CB047_HUMAN Uncharacterized protein C2orf47, mitochondrial OS=Homo sapiens GN=C2orf47 PE=1 SV=1
0.172015	0.0699075	0.006129	0.285391			0.353004	0.914015	8	9	7	8.9	25	16	2.02e-95	35.297	35.417	8.8835	17.811	2358700000	1232400000	1126300000	O60732;A0PK03;A8MXT2;O15480;Q8TD91-2;Q96M61;A2A368;Q3SYA6	Melanoma-associated antigen C1	MAGEC1	>sp|O60732|MAGC1_HUMAN Melanoma-associated antigen C1 OS=Homo sapiens GN=MAGEC1 PE=1 SV=3;>tr|A0PK03|A0PK03_HUMAN MAGEC1 protein OS=Homo sapiens GN=MAGEC1 PE=2 SV=1
-0.267813	NaN	0.0075009	NaN			0.35821	0.885666	3	2	2	3.4	2	1	2.33e-11	16.809	31.218	NaN	NaN	23102000	18391000	4711000	P08243;E9PCI3;E9PCX6	Asparagine synthetase [glutamine-hydrolyzing];Asparagine synthetase	ASNS	>sp|P08243|ASNS_HUMAN Asparagine synthetase [glutamine-hydrolyzing] OS=Homo sapiens GN=ASNS PE=1 SV=4;>tr|E9PCI3|E9PCI3_HUMAN Asparagine synthetase OS=Homo sapiens GN=ASNS PE=4 SV=1;>tr|E9PCX6|E9PCX6_HUMAN Asparagine synthetase OS=Homo sapiens GN=ASNS PE=4
0.0632651	0.210755	0.0075735	0.194933			0.683486	0.885432	6	6	6	14.8	6	7	1.65e-15	11.996	12.026	14.375	19.883	408960000	168210000	240750000	P48735;B4DFL2;B4DSZ6;H0YL11;O75874;C9J4N6	Isocitrate dehydrogenase [NADP], mitochondrial;Isocitrate dehydrogenase [NADP]	IDH2	>sp|P48735|IDHP_HUMAN Isocitrate dehydrogenase [NADP], mitochondrial OS=Homo sapiens GN=IDH2 PE=1 SV=2;>tr|B4DFL2|B4DFL2_HUMAN Isocitrate dehydrogenase [NADP] OS=Homo sapiens GN=IDH2 PE=2 SV=1;>tr|B4DSZ6|B4DSZ6_HUMAN Isocitrate dehydrogenase [NADP], mitoch
-3.59004e-05	0.0163358	0.0079088	0.193748			0.911733	0.884351	4	3	3	5.1	10	12	7.11e-22	7.3787	7.8674	11.458	16.393	379320000	192370000	186950000	Q9Y678;F5GXH1;Q9UBF2;H0Y8X7	Coatomer subunit gamma-1	COPG1;COPG	>sp|Q9Y678|COPG1_HUMAN Coatomer subunit gamma-1 OS=Homo sapiens GN=COPG1 PE=1 SV=1;>tr|F5GXH1|F5GXH1_HUMAN Uncharacterized protein OS=Homo sapiens GN=COPG PE=4 SV=1
-0.0844545	0.205612	0.0080411	0.118317			0.652622	0.919901	15	16	16	49.4	47	56	1.2e-250	18.428	16.886	17.794	29.741	6114300000	2552100000	3562300000	Q92844;E7EQA9;H7C3L4;E7EW82;E7EVA2;E7ENY2;E7EMT6;E7EV32;E7ERM9;E7EM55;Q92844-3;Q92844-2;E7EWR8;H7BZ28;E9PEK1	TRAF family member-associated NF-kappa-B activator	TANK	>sp|Q92844|TANK_HUMAN TRAF family member-associated NF-kappa-B activator OS=Homo sapiens GN=TANK PE=1 SV=2;>tr|E7EQA9|E7EQA9_HUMAN TRAF family member-associated NF-kappa-B activator OS=Homo sapiens GN=TANK PE=4 SV=1;>tr|H7C3L4|H7C3L4_HUMAN TRAF family memb
0.0328264	0.121158	0.0080473	0.0303208			0.875294	0.91992	1	11	11	40.8	19	22	1.72e-53	25.793	19.42	30.982	22.339	1056100000	352290000	703800000	Q7Z7A3	Cytoplasmic tRNA 2-thiolation protein 1	CTU1	>sp|Q7Z7A3|CTU1_HUMAN Cytoplasmic tRNA 2-thiolation protein 1 OS=Homo sapiens GN=CTU1 PE=1 SV=1
0.114846	0.206228	0.0084445	0.242164			0.515947	0.882624	10	8	8	11.4	17	13	2.06e-39	23.434	29.676	16.542	15.115	526050000	260240000	265810000	Q8TEX9-2;Q8TEX9;H0YN14;H0Y3R2;H0YMR4;H0YN07;H0YL92;H0YLV0;H0YKG5;H0YK93	Importin-4	IPO4	>sp|Q8TEX9-2|IPO4_HUMAN Isoform 2 of Importin-4 OS=Homo sapiens GN=IPO4;>sp|Q8TEX9|IPO4_HUMAN Importin-4 OS=Homo sapiens GN=IPO4 PE=1 SV=2;>tr|H0YN14|H0YN14_HUMAN Importin-4 OS=Homo sapiens GN=IPO4 PE=4 SV=1;>tr|H0Y3R2|H0Y3R2_HUMAN Importin-4 OS=Homo sapie
0.0866874	0.554268	0.0093461	0.0122905			0.604771	0.87972	5	5	5	11.1	2	6	1.06e-10	11.739	0.29519	13.022	23.629	80070000	30393000	49678000	P30101;G5EA52;B3KQT9;F5H119;H7BZJ3	Protein disulfide-isomerase A3	PDIA3	>sp|P30101|PDIA3_HUMAN Protein disulfide-isomerase A3 OS=Homo sapiens GN=PDIA3 PE=1 SV=4;>tr|G5EA52|G5EA52_HUMAN Protein disulfide isomerase family A, member 3, isoform CRA_b OS=Homo sapiens GN=PDIA3 PE=3 SV=1;>tr|B3KQT9|B3KQT9_HUMAN Protein disulfide-isom
0.161671	0.250104	0.0098473	0.0820936			0.38474	0.878106	3	7	7	12.8	11	13	6.06e-26	19.051	38.067	14.886	32.556	731910000	354080000	377830000	P18084;H7C4W1;H7C5U2	Integrin beta-5	ITGB5	>sp|P18084|ITB5_HUMAN Integrin beta-5 OS=Homo sapiens GN=ITGB5 PE=1 SV=1
0.0146682	0.487101	0.009932	0.00729975			0.857302	0.877833	10	5	5	30.8	5	8	5.82e-26	67.508	74.104	48.307	14.668	150700000	65370000	85334000	Q8N983-4;B1AL06;C9J5Q3;Q8N983;Q8N983-2;B5MDQ2;B1AL05;H0Y6Y8;Q8N983-3;H0YBU8	39S ribosomal protein L43, mitochondrial	MRPL43	>sp|Q8N983-4|RM43_HUMAN Isoform 4 of 39S ribosomal protein L43, mitochondrial OS=Homo sapiens GN=MRPL43;>tr|B1AL06|B1AL06_HUMAN 39S ribosomal protein L43, mitochondrial OS=Homo sapiens GN=MRPL43 PE=2 SV=1;>tr|C9J5Q3|C9J5Q3_HUMAN 39S ribosomal protein L43,
0.0299151	0.0963077	0.0100616	0.0823289			0.801573	0.877416	10	2	2	2.8	2	3	3.44e-08	9.7936	32.622	17.249	18.409	165680000	60675000	105000000	Q13627;Q13627-2;Q9Y463;Q9Y463-3;Q9Y463-2;Q13627-5;F8W9I9;Q13627-4;F8WAP0;Q13627-3	Dual specificity tyrosine-phosphorylation-regulated kinase 1A;Dual specificity tyrosine-phosphorylation-regulated kinase 1B	DYRK1A;DYRK1B	>sp|Q13627|DYR1A_HUMAN Dual specificity tyrosine-phosphorylation-regulated kinase 1A OS=Homo sapiens GN=DYRK1A PE=1 SV=2;>sp|Q13627-2|DYR1A_HUMAN Isoform 1 of Dual specificity tyrosine-phosphorylation-regulated kinase 1A OS=Homo sapiens GN=DYRK1A;>sp|Q9Y46
-0.251376	0.0136369	0.0103219	0.193535			0.391486	0.876578	9	9	9	28.3	11	14	5.01e-62	13.821	11.246	13.955	13.922	554870000	344510000	210350000	Q9Y606;Q9Y606-2;G8JLB3;F5H1S9;F5GXL3;F5GY32;F5H1B2;F8W9U5;F5H168	tRNA pseudouridine synthase A, mitochondrial;Pseudouridine synthase	PUS1	>sp|Q9Y606|TRUA_HUMAN tRNA pseudouridine synthase A, mitochondrial OS=Homo sapiens GN=PUS1 PE=1 SV=3;>sp|Q9Y606-2|TRUA_HUMAN Isoform 2 of tRNA pseudouridine synthase A, mitochondrial OS=Homo sapiens GN=PUS1;>tr|G8JLB3|G8JLB3_HUMAN Pseudouridine synthase (F
-0.166389	0.0423571	0.0104121	0.326755			0.591207	0.876288	3	4	4	11.8	7	5	1.41e-11	19.981	11.064	14.478	9.1614	484130000	160600000	323530000	Q9H000;C9J494;B4DPR4	Probable E3 ubiquitin-protein ligase makorin-2	MKRN2	>sp|Q9H000|MKRN2_HUMAN Probable E3 ubiquitin-protein ligase makorin-2 OS=Homo sapiens GN=MKRN2 PE=1 SV=2;>tr|C9J494|C9J494_HUMAN Probable E3 ubiquitin-protein ligase makorin-2 OS=Homo sapiens GN=MKRN2 PE=4 SV=1;>tr|B4DPR4|B4DPR4_HUMAN Makorin, ring finger
0.119145	0.134142	0.0109911	0.114984			0.503007	0.874424	2	4	4	15.3	6	8	4.08e-22	18.904	19.599	20.268	23.738	574270000	282770000	291500000	P23258;Q9NRH3	Tubulin gamma-1 chain;Tubulin gamma-2 chain	TUBG1;TUBG2	>sp|P23258|TBG1_HUMAN Tubulin gamma-1 chain OS=Homo sapiens GN=TUBG1 PE=1 SV=2;>sp|Q9NRH3|TBG2_HUMAN Tubulin gamma-2 chain OS=Homo sapiens GN=TUBG2 PE=1 SV=1
-0.0113761	0.216438	0.0112627	0.0356469			0.935887	0.929827	6	11	11	29.4	27	33	3.03e-134	13.019	19.046	17.297	13.636	3266900000	1624200000	1642700000	Q9BUZ4;B4DUU9;Q2KJU3;Q9BUZ4-2;Q2KJU6;C9JJ10	TNF receptor-associated factor 4	TRAF4	>sp|Q9BUZ4|TRAF4_HUMAN TNF receptor-associated factor 4 OS=Homo sapiens GN=TRAF4 PE=1 SV=1;>tr|B4DUU9|B4DUU9_HUMAN TNF receptor-associated factor 4 OS=Homo sapiens GN=TRAF4 PE=2 SV=1
0.067275	0.519726	0.0113037	0.188102			0.669732	0.873419	4	8	8	14	11	11	7.5e-37	9.9673	11.055	18.068	25.346	630060000	404450000	225610000	P52272;P52272-2;Q59ES8;F5H7Z1	Heterogeneous nuclear ribonucleoprotein M	HNRNPM	>sp|P52272|HNRPM_HUMAN Heterogeneous nuclear ribonucleoprotein M OS=Homo sapiens GN=HNRNPM PE=1 SV=3;>sp|P52272-2|HNRPM_HUMAN Isoform 2 of Heterogeneous nuclear ribonucleoprotein M OS=Homo sapiens GN=HNRNPM;>tr|Q59ES8|Q59ES8_HUMAN Heterogeneous nuclear rib
-0.177012	0.149909	0.011465	0.111897			0.563895	0.8729	7	2	2	8.2	2	2	1.43e-18	16.415	24.509	16.633	3.4904	27825000	18236000	9589000	Q13572;F8W8Y9;Q13572-2;G3V4M9;H0YJE5;G3V5A3;G3V588	Inositol-tetrakisphosphate 1-kinase	ITPK1	>sp|Q13572|ITPK1_HUMAN Inositol-tetrakisphosphate 1-kinase OS=Homo sapiens GN=ITPK1 PE=1 SV=2;>tr|F8W8Y9|F8W8Y9_HUMAN Inositol-tetrakisphosphate 1-kinase OS=Homo sapiens GN=ITPK1 PE=4 SV=1;>sp|Q13572-2|ITPK1_HUMAN Isoform 2 of Inositol-tetrakisphosphate 1-
0.0045254	0.200934	0.0126017	0.209977			1	0.933956	7	19	19	38.8	28	35	4.21e-131	16.656	10.905	12.649	17.461	2526000000	1176800000	1349200000	O95831;O95831-3;O95831-2;O95831-4;E9PMA0;Q2QKE4;Q1L6K4	Apoptosis-inducing factor 1, mitochondrial	AIFM1	>sp|O95831|AIFM1_HUMAN Apoptosis-inducing factor 1, mitochondrial OS=Homo sapiens GN=AIFM1 PE=1 SV=1;>sp|O95831-3|AIFM1_HUMAN Isoform 3 of Apoptosis-inducing factor 1, mitochondrial OS=Homo sapiens GN=AIFM1;>sp|O95831-2|AIFM1_HUMAN Isoform 2 of Apoptosis-i
0.0876601	0.491808	0.0128683	0.00360483			0.601591	0.868388	1	5	5	29.5	8	6	1.04e-44	11.219	9.1755	12.937	7.6076	295340000	172870000	122470000	Q00577	Transcriptional activator protein Pur-alpha	PURA	>sp|Q00577|PURA_HUMAN Transcriptional activator protein Pur-alpha OS=Homo sapiens GN=PURA PE=1 SV=2
-0.151601	0.221516	0.0131666	0.205107			0.630208	0.86743	2	3	3	6.8	5	5	5.11e-10	7.3021	19.881	28.998	5.9751	55601000	12712000	42889000	Q12874;E7EUT8	Splicing factor 3A subunit 3	SF3A3	>sp|Q12874|SF3A3_HUMAN Splicing factor 3A subunit 3 OS=Homo sapiens GN=SF3A3 PE=1 SV=1;>tr|E7EUT8|E7EUT8_HUMAN Splicing factor 3A subunit 3 OS=Homo sapiens GN=SF3A3 PE=4 SV=1
0.101617	0.380462	0.01451	0.0292104			0.556823	0.863116	3	2	2	24.3	4	3	6.27e-17	6.9904	9.5586	11.344	1.1849	60563000	31985000	28578000	P62888;E5RI99;E5RJH3	60S ribosomal protein L30	RPL30	>sp|P62888|RL30_HUMAN 60S ribosomal protein L30 OS=Homo sapiens GN=RPL30 PE=1 SV=2;>tr|E5RI99|E5RI99_HUMAN 60S ribosomal protein L30 (Fragment) OS=Homo sapiens GN=RPL30 PE=3 SV=1;>tr|E5RJH3|E5RJH3_HUMAN 60S ribosomal protein L30 OS=Homo sapiens GN=RPL30 PE
-0.376986	0.0135673	0.0146577	0.0699186			0.183638	0.862642	8	5	5	5.6	5	6	1.66e-09	16.714	50.316	51.27	55.327	318850000	120050000	198810000	P16591;P16591-2;P16591-3;P07332;P07332-3;P07332-4;P07332-2;E7ENM8	Tyrosine-protein kinase Fer	FER	>sp|P16591|FER_HUMAN Tyrosine-protein kinase Fer OS=Homo sapiens GN=FER PE=1 SV=2;>sp|P16591-2|FER_HUMAN Isoform 2 of Tyrosine-protein kinase Fer OS=Homo sapiens GN=FER;>sp|P16591-3|FER_HUMAN Isoform 3 of Tyrosine-protein kinase Fer OS=Homo sapiens GN=FER
0.403921	0.425567	0.0153676	0.230795			0.0267763	0.942491	5	9	9	44	14	15	1.39e-53	16.401	12.098	14.55	21.633	1096800000	619480000	477270000	Q15555;E9PHR3;G5E9I6;F5H1V8;Q15555-2	Microtubule-associated protein RP/EB family member 2	MAPRE2	>sp|Q15555|MARE2_HUMAN Microtubule-associated protein RP/EB family member 2 OS=Homo sapiens GN=MAPRE2 PE=1 SV=1;>tr|E9PHR3|E9PHR3_HUMAN Microtubule-associated protein RP/EB family member 2 OS=Homo sapiens GN=MAPRE2 PE=4 SV=1;>tr|G5E9I6|G5E9I6_HUMAN Microtu
0.124264	0.0952445	0.0166133	0.260507			0.506702	0.946337	4	13	13	44.2	27	22	6.85e-79	24.334	8.405	14.474	10.293	2556700000	1413000000	1143700000	O43837;O43837-2;O43837-3;E9PGU4	Isocitrate dehydrogenase [NAD] subunit beta, mitochondrial	IDH3B	>sp|O43837|IDH3B_HUMAN Isocitrate dehydrogenase [NAD] subunit beta, mitochondrial OS=Homo sapiens GN=IDH3B PE=1 SV=2;>sp|O43837-2|IDH3B_HUMAN Isoform A of Isocitrate dehydrogenase [NAD] subunit beta, mitochondrial OS=Homo sapiens GN=IDH3B;>sp|O43837-3|IDH3
0.0908776	0.3672	0.0174443	0.166834			0.632047	0.948903	6	8	8	44.3	15	17	1.07e-112	25.265	14.072	11.285	15.762	5088800000	2522900000	2565800000	P32969;D6RAN4;H0Y9V9;E7ESE0;B4E1M5;H0Y9R4	60S ribosomal protein L9	RPL9	>sp|P32969|RL9_HUMAN 60S ribosomal protein L9 OS=Homo sapiens GN=RPL9 PE=1 SV=1;>tr|D6RAN4|D6RAN4_HUMAN 60S ribosomal protein L9 (Fragment) OS=Homo sapiens GN=RPL9 PE=4 SV=1;>tr|H0Y9V9|H0Y9V9_HUMAN 60S ribosomal protein L9 (Fragment) OS=Homo sapiens GN=RPL
-0.193154	0.110819	0.0182079	0.16374			0.317311	0.951262	6	37	37	71.2	157	142	0	17.551	14.662	19.324	20.414	42433000000	25035000000	17397000000	P46060;F8W7I9;H0Y4Q3;B0QYT4;B0QYT5;B0QYT6	Ran GTPase-activating protein 1	RANGAP1	>sp|P46060|RAGP1_HUMAN Ran GTPase-activating protein 1 OS=Homo sapiens GN=RANGAP1 PE=1 SV=1;>tr|F8W7I9|F8W7I9_HUMAN Ran GTPase-activating protein 1 OS=Homo sapiens GN=RANGAP1 PE=4 SV=1
-0.133053	0.229331	0.0194898	0.00813781			0.680608	0.847161	6	9	9	15.4	15	17	5.65e-30	18.518	25.288	17.449	14.016	307210000	135550000	171660000	A5PL33;A5PL33-2;A5PL33-3;E7ENE9;H7C501;C9J5U6	Protein KRBA1	KRBA1	>sp|A5PL33|KRBA1_HUMAN Protein KRBA1 OS=Homo sapiens GN=KRBA1 PE=2 SV=2;>sp|A5PL33-2|KRBA1_HUMAN Isoform 2 of Protein KRBA1 OS=Homo sapiens GN=KRBA1;>sp|A5PL33-3|KRBA1_HUMAN Isoform 3 of Protein KRBA1 OS=Homo sapiens GN=KRBA1;>tr|E7ENE9|E7ENE9_HUMAN Protei
0.367455	0.292504	0.0204902	0.501751			0.0441624	0.958314	5	12	12	39.1	20	16	1.79e-155	34.527	31.572	11.875	21.467	1049000000	682190000	366820000	P78406;E9PQ57;E9PPG9;B0QZ36;B0QZ37	mRNA export factor	RAE1	>sp|P78406|RAE1L_HUMAN mRNA export factor OS=Homo sapiens GN=RAE1 PE=1 SV=1;>tr|E9PQ57|E9PQ57_HUMAN mRNA export factor OS=Homo sapiens GN=RAE1 PE=4 SV=1;>tr|E9PPG9|E9PPG9_HUMAN mRNA export factor OS=Homo sapiens GN=RAE1 PE=4 SV=1
0.210446	0.373968	0.0209032	0.15979			0.253501	0.95959	9	43	43	41.8	81	80	0	18.991	15.275	18.095	19.788	4727700000	2013900000	2713800000	P42704;F5H4J6;B8ZZ38;C9JCA9;H7C3W8;Q9NP80;Q9NP80-2;C9JN30;C9JZI4	Leucine-rich PPR motif-containing protein, mitochondrial	LRPPRC	>sp|P42704|LPPRC_HUMAN Leucine-rich PPR motif-containing protein, mitochondrial OS=Homo sapiens GN=LRPPRC PE=1 SV=3;>tr|F5H4J6|F5H4J6_HUMAN Leucine-rich PPR motif-containing protein, mitochondrial OS=Homo sapiens GN=LRPPRC PE=4 SV=1
-0.231302	0.155493	0.0223019	0.0268532			0.43458	0.838178	3	5	5	37.9	6	7	3.35e-18	29.528	10.538	12.759	9.3878	142720000	63820000	78896000	Q13232;H3BPD9;H3BMQ7	Nucleoside diphosphate kinase 3;Nucleoside diphosphate kinase	NME3	>sp|Q13232|NDK3_HUMAN Nucleoside diphosphate kinase 3 OS=Homo sapiens GN=NME3 PE=1 SV=2;>tr|H3BPD9|H3BPD9_HUMAN Nucleoside diphosphate kinase OS=Homo sapiens GN=NME3 PE=3 SV=1
0.250696	0.421161	0.0225326	0.0403698			0.198204	0.837442	1	2	2	11.6	3	3	9.48e-30	9.4547	6.4774	17.754	26.987	299790000	136010000	163780000	Q9NRD1	F-box only protein 6	FBXO6	>sp|Q9NRD1|FBX6_HUMAN F-box only protein 6 OS=Homo sapiens GN=FBXO6 PE=1 SV=1
-0.354369	0.0665263	0.0226471	0.278296			0.213306	0.837077	3	3	3	20.7	4	5	3.24e-17	3.6512	14.303	6.8629	9.6915	97348000	43866000	53482000	Q96B54;F8WF88;Q96B54-2	Zinc finger protein 428	ZNF428	>sp|Q96B54|ZN428_HUMAN Zinc finger protein 428 OS=Homo sapiens GN=ZNF428 PE=1 SV=2
-0.0460722	NaN	0.0228611	NaN			0.932824	0.836395	2	5	3	10	2	1	5.54e-17	31.533	20.19	NaN	NaN	68270000	59642000	8628500	O75746;B3KR64	Calcium-binding mitochondrial carrier protein Aralar1	SLC25A12	>sp|O75746|CMC1_HUMAN Calcium-binding mitochondrial carrier protein Aralar1 OS=Homo sapiens GN=SLC25A12 PE=1 SV=2;>tr|B3KR64|B3KR64_HUMAN Calcium-binding mitochondrial carrier protein Aralar1 OS=Homo sapiens GN=SLC25A12 PE=2 SV=1
0.286616	0.0433068	0.0236754	0.106177			0.14563	0.833799	4	3	3	23.4	6	5	8.27e-15	24.34	54.875	6.8483	12.997	127400000	83405000	43997000	Q86SZ2;Q86SZ2-2;G3V2H7;G3V4C3	Trafficking protein particle complex subunit 6B	TRAPPC6B	>sp|Q86SZ2|TPC6B_HUMAN Trafficking protein particle complex subunit 6B OS=Homo sapiens GN=TRAPPC6B PE=1 SV=1;>sp|Q86SZ2-2|TPC6B_HUMAN Isoform 2 of Trafficking protein particle complex subunit 6B OS=Homo sapiens GN=TRAPPC6B;>tr|G3V2H7|G3V2H7_HUMAN Trafficki
0.0469374	0.155373	0.0242014	0.0758937			0.740539	0.832123	1	6	6	23.9	7	10	1e-36	14.645	9.9416	14.645	14.568	613920000	229640000	384280000	Q9Y2S7	Polymerase delta-interacting protein 2	POLDIP2	>sp|Q9Y2S7|PDIP2_HUMAN Polymerase delta-interacting protein 2 OS=Homo sapiens GN=POLDIP2 PE=1 SV=1
0.186079	0.706951	0.0247395	0.0960026			0.325283	0.830409	9	6	6	12.4	7	7	1.24e-23	10.269	10.629	8.5565	13.444	397970000	228300000	169670000	P17844;E7ETL9;Q59F66;H3BLZ8;Q92841;C9JMU5;Q92841-2;Q92841-3;Q92841-1	Probable ATP-dependent RNA helicase DDX5	DDX5	>sp|P17844|DDX5_HUMAN Probable ATP-dependent RNA helicase DDX5 OS=Homo sapiens GN=DDX5 PE=1 SV=1;>tr|E7ETL9|E7ETL9_HUMAN Probable ATP-dependent RNA helicase DDX5 OS=Homo sapiens GN=DDX5 PE=3 SV=1
-0.207218	0.206493	0.0247717	0.159464			0.489728	0.830306	5	6	6	33.6	9	9	1.67e-33	10.142	13.526	17.796	8.8931	383710000	222610000	161100000	P10746;E9PG85;Q5T3L9;Q5T3L8;Q5T3L7	Uroporphyrinogen-III synthase	UROS	>sp|P10746|HEM4_HUMAN Uroporphyrinogen-III synthase OS=Homo sapiens GN=UROS PE=1 SV=1;>tr|E9PG85|E9PG85_HUMAN Uncharacterized protein OS=Homo sapiens GN=UROS PE=4 SV=1
0.135316	0.232887	0.0248937	0.0765975			0.468286	0.971929	7	8	8	22.7	13	16	7.94e-57	14.764	18.295	11.377	13.297	2047800000	896780000	1151000000	Q9H7B4;Q9H7B4-3;F5H5H6;Q9H7B4-2;B0QZ88;B0QZA0;A8MXR1	SET and MYND domain-containing protein 3	SMYD3	>sp|Q9H7B4|SMYD3_HUMAN SET and MYND domain-containing protein 3 OS=Homo sapiens GN=SMYD3 PE=1 SV=4;>sp|Q9H7B4-3|SMYD3_HUMAN Isoform 3 of SET and MYND domain-containing protein 3 OS=Homo sapiens GN=SMYD3;>tr|F5H5H6|F5H5H6_HUMAN SET and MYND domain-containin
-0.228989	0.139784	0.0250395	0.197442			0.237492	0.97238	6	7	7	45.9	26	23	2.68e-29	14.507	10.962	12.225	17.603	6124800000	3571000000	2553800000	B8ZZN6;P63165;A8MUS8;B8ZZ67;B9A032;B8ZZJ0	Small ubiquitin-related modifier 1	SUMO1	>tr|B8ZZN6|B8ZZN6_HUMAN Small ubiquitin-related modifier 1 OS=Homo sapiens GN=SUMO1 PE=4 SV=1;>sp|P63165|SUMO1_HUMAN Small ubiquitin-related modifier 1 OS=Homo sapiens GN=SUMO1 PE=1 SV=1;>tr|A8MUS8|A8MUS8_HUMAN SMT3 suppressor of mif two 3 homolog 1 (Yeast
-0.150871	0.595727	0.0261206	0.45659			0.63216	0.826014	7	2	2	7.8	3	3	1.71e-09	17.275	37.977	2.201	29.464	230600000	123390000	107210000	H3BPE7;P35637;P35637-2;E7EUX0;B4DR70;H3BNA4;H3BVD6	RNA-binding protein FUS	FUS	>tr|H3BPE7|H3BPE7_HUMAN RNA-binding protein FUS OS=Homo sapiens GN=FUS PE=4 SV=1;>sp|P35637|FUS_HUMAN RNA-binding protein FUS OS=Homo sapiens GN=FUS PE=1 SV=1;>sp|P35637-2|FUS_HUMAN Isoform Short of RNA-binding protein FUS OS=Homo sapiens GN=FUS;>tr|E7EUX0
-0.20398	NaN	0.0265072	NaN			0.49742	0.824785	3	2	2	21.8	2	1	6.87e-13	79.441	6.877	NaN	NaN	52012000	33210000	18802000	O14579;F5H1E1;O14579-2	Coatomer subunit epsilon	COPE	>sp|O14579|COPE_HUMAN Coatomer subunit epsilon OS=Homo sapiens GN=COPE PE=1 SV=3;>tr|F5H1E1|F5H1E1_HUMAN Coatomer subunit epsilon OS=Homo sapiens GN=COPE PE=4 SV=1;>sp|O14579-2|COPE_HUMAN Isoform 2 of Coatomer subunit epsilon OS=Homo sapiens GN=COPE
-0.0764511	0.0673789	0.0271073	0.0189971			0.682073	0.978776	6	24	24	56.1	45	51	7.04e-198	16.033	13.212	10.179	10.809	12994000000	5763700000	7230200000	Q9GZT9;Q9GZT9-2;Q9GZT9-3;Q9H6Z9;F8W1G2;G3V3M1	Egl nine homolog 1	EGLN1	>sp|Q9GZT9|EGLN1_HUMAN Egl nine homolog 1 OS=Homo sapiens GN=EGLN1 PE=1 SV=1;>sp|Q9GZT9-2|EGLN1_HUMAN Isoform 2 of Egl nine homolog 1 OS=Homo sapiens GN=EGLN1;>sp|Q9GZT9-3|EGLN1_HUMAN Isoform 3 of Egl nine homolog 1 OS=Homo sapiens GN=EGLN1
-0.0690191	0.293118	0.0274669	0.208974			0.709863	0.979889	5	13	13	42.6	38	43	2.16e-113	11.505	16.889	22.128	12.334	9033300000	4472200000	4561100000	Q9Y4X0;Q9Y4X0-3;Q5JYV9;Q6DCA0;Q9Y4X0-2	AMME syndrome candidate gene 1 protein	AMMECR1	>sp|Q9Y4X0|AMMR1_HUMAN AMME syndrome candidate gene 1 protein OS=Homo sapiens GN=AMMECR1 PE=2 SV=1;>sp|Q9Y4X0-3|AMMR1_HUMAN Isoform 3 of AMME syndrome candidate gene 1 protein OS=Homo sapiens GN=AMMECR1;>tr|Q5JYV9|Q5JYV9_HUMAN AMME syndrome candidate gene
-0.294061	0.0754819	0.0285911	0.0666063			0.130926	0.983367	13	22	22	58.8	69	76	1.13e-245	17.561	21.215	14.006	32.84	21661000000	9832000000	11829000000	E7ETB3;Q9ULA0;E7EMB6;H0YGP0;E7EWP4;C9JBE1;F8WAN0;B9ZVU2;E7EPX3;E5RJ35;C9J1E2;C9JRG3;E3W974	Aspartyl aminopeptidase	DNPEP	>tr|E7ETB3|E7ETB3_HUMAN Aspartyl aminopeptidase OS=Homo sapiens GN=DNPEP PE=3 SV=1;>sp|Q9ULA0|DNPEP_HUMAN Aspartyl aminopeptidase OS=Homo sapiens GN=DNPEP PE=1 SV=1;>tr|E7EMB6|E7EMB6_HUMAN Aspartyl aminopeptidase OS=Homo sapiens GN=DNPEP PE=3 SV=1;>tr|H0YG
0.0084616	0.319105	0.0290703	0.074004			0.88021	0.816647	2	3	3	15.4	2	3	6.49e-07	20.23	15.722	14.857	1.3717	11669000	6181100	5488100	Q9NRX2;E9PKV2	39S ribosomal protein L17, mitochondrial	MRPL17	>sp|Q9NRX2|RM17_HUMAN 39S ribosomal protein L17, mitochondrial OS=Homo sapiens GN=MRPL17 PE=1 SV=1;>tr|E9PKV2|E9PKV2_HUMAN 39S ribosomal protein L17, mitochondrial (Fragment) OS=Homo sapiens GN=MRPL17 PE=4 SV=1
0.0105419	0.12514	0.0293795	0.0604589			0.973385	0.985807	1	27	27	57	49	71	0	13.299	15.862	21.02	12.971	8258600000	4644200000	3614400000	Q8NG06	Tripartite motif-containing protein 58	TRIM58	>sp|Q8NG06|TRI58_HUMAN Tripartite motif-containing protein 58 OS=Homo sapiens GN=TRIM58 PE=2 SV=2
0.178287	0.138349	0.0297466	0.14979			0.343578	0.814502	2	2	2	19.3	5	6	2.36e-53	10.59	16.736	2.9294	5.3766	510170000	199950000	310220000	Q8NBT2;E7EWE9	Kinetochore protein Spc24	SPC24	>sp|Q8NBT2|SPC24_HUMAN Kinetochore protein Spc24 OS=Homo sapiens GN=SPC24 PE=1 SV=2;>tr|E7EWE9|E7EWE9_HUMAN Kinetochore protein Spc24 OS=Homo sapiens GN=SPC24 PE=4 SV=1
-0.214296	0.000433527	0.0302056	0.124235			0.268314	0.988363	4	12	12	17.5	22	27	3.97e-46	20.469	17.344	17.106	16.955	1190800000	529100000	661690000	Q6ZRI6-2;H3BMJ2;Q6ZRI6;F8WBD1	Uncharacterized protein C15orf39	C15orf39	>sp|Q6ZRI6-2|CO039_HUMAN Isoform 2 of Uncharacterized protein C15orf39 OS=Homo sapiens GN=C15orf39;>tr|H3BMJ2|H3BMJ2_HUMAN Uncharacterized protein C15orf39 (Fragment) OS=Homo sapiens GN=C15orf39 PE=4 SV=1;>sp|Q6ZRI6|CO039_HUMAN Uncharacterized protein C15o
-0.172786	0.0472714	0.030992	0.0637127			0.369738	0.990797	3	11	11	39.2	28	29	6.54e-215	13.674	9.9133	28.647	10.455	5842100000	3255400000	2586700000	P61962;E9PCY4;B4E039	DDB1- and CUL4-associated factor 7	DCAF7	>sp|P61962|DCAF7_HUMAN DDB1- and CUL4-associated factor 7 OS=Homo sapiens GN=DCAF7 PE=1 SV=1;>tr|E9PCY4|E9PCY4_HUMAN DDB1- and CUL4-associated factor 7 OS=Homo sapiens GN=DCAF7 PE=4 SV=1
-0.0099212	0.162886	0.0324159	0.22658			0.941742	0.995204	3	27	27	8.6	36	43	3.89e-170	14.821	36.351	13.796	63.776	1243800000	493700000	750130000	P78527;P78527-2;E7EUY0	DNA-dependent protein kinase catalytic subunit	PRKDC	>sp|P78527|PRKDC_HUMAN DNA-dependent protein kinase catalytic subunit OS=Homo sapiens GN=PRKDC PE=1 SV=3;>sp|P78527-2|PRKDC_HUMAN Isoform 2 of DNA-dependent protein kinase catalytic subunit OS=Homo sapiens GN=PRKDC;>tr|E7EUY0|E7EUY0_HUMAN DNA-dependent pro
-0.303161	0.136411	0.0330364	0.0261329			0.292886	0.804092	9	3	3	4	3	3	7.35e-07	25.01	19.68	7.5517	4.5823	222880000	104940000	117950000	O75330-3;O75330;O75330-2;O75330-4;E3W978;F8WCW5;E7EX27;E5RI30;E5RIH2	Hyaluronan mediated motility receptor	HMMR	>sp|O75330-3|HMMR_HUMAN Isoform 3 of Hyaluronan mediated motility receptor OS=Homo sapiens GN=HMMR;>sp|O75330|HMMR_HUMAN Hyaluronan mediated motility receptor OS=Homo sapiens GN=HMMR PE=1 SV=2;>sp|O75330-2|HMMR_HUMAN Isoform 2 of Hyaluronan mediated motili
-0.205028	0.0387498	0.0339657	0.0839006			0.289114	1	7	22	22	16.4	25	30	1.2e-87	15.755	15.678	16.869	18.004	841240000	251690000	589550000	Q5THK1;Q5THK1-4;Q5THK1-2;Q5THK1-3;H7BZH1;C9J9V0;H3BLU3	Protein PRR14L	PRR14L	>sp|Q5THK1|PR14L_HUMAN Protein PRR14L OS=Homo sapiens GN=PRR14L PE=1 SV=1;>sp|Q5THK1-4|PR14L_HUMAN Isoform 4 of Protein PRR14L OS=Homo sapiens GN=PRR14L;>sp|Q5THK1-2|PR14L_HUMAN Isoform 2 of Protein PRR14L OS=Homo sapiens GN=PRR14L;>sp|Q5THK1-3|PR14L_HUMAN
-0.624039	NaN	0.0355152	NaN			0.0238593	0.796272	1	2	2	17.1	2	1	1.75e-08	57.366	52.963	NaN	NaN	12305000	3448800	8855800	P37802	Transgelin-2	TAGLN2	>sp|P37802|TAGL2_HUMAN Transgelin-2 OS=Homo sapiens GN=TAGLN2 PE=1 SV=3
0.281006	0.715436	0.0364215	0.046748			0.125236	0.989705	7	9	4	54.9	17	16	1.11e-206	19.662	24.569	17.417	16.719	2092900000	890280000	1202600000	P67809;E7ETA0;C9J5V9;P16989;P16989-3;P16989-2;Q9Y2T7	Nuclease-sensitive element-binding protein 1	YBX1	>sp|P67809|YBOX1_HUMAN Nuclease-sensitive element-binding protein 1 OS=Homo sapiens GN=YBX1 PE=1 SV=3;>tr|E7ETA0|E7ETA0_HUMAN Nuclease-sensitive element-binding protein 1 OS=Homo sapiens GN=YBX1 PE=4 SV=1;>tr|C9J5V9|C9J5V9_HUMAN Nuclease-sensitive element-
-0.0412876	0.0500988	0.0368315	0.231819			0.816729	0.987986	4	27	27	86.7	157	138	0	20.233	12.676	14.257	20.626	51622000000	31088000000	20534000000	Q14192;Q5TM15;F8WDA8;C9J3S8	Four and a half LIM domains protein 2	FHL2	>sp|Q14192|FHL2_HUMAN Four and a half LIM domains protein 2 OS=Homo sapiens GN=FHL2 PE=1 SV=3
-0.0187919	0.324081	0.0371809	0.0372166			0.981734	0.791027	3	8	8	29.1	10	12	5.86e-113	10.821	22.006	17.389	12.631	316910000	125720000	191180000	P51398;E7EM60;P51398-2	28S ribosomal protein S29, mitochondrial	DAP3	>sp|P51398|RT29_HUMAN 28S ribosomal protein S29, mitochondrial OS=Homo sapiens GN=DAP3 PE=1 SV=1;>tr|E7EM60|E7EM60_HUMAN 28S ribosomal protein S29, mitochondrial OS=Homo sapiens GN=DAP3 PE=4 SV=1;>sp|P51398-2|RT29_HUMAN Isoform 2 of 28S ribosomal protein S
0.100538	0.0636791	0.037745	0.132527			0.594438	0.984158	1	9	8	35.3	14	13	1.82e-44	15.254	11.035	23.943	14.653	1195700000	617930000	577740000	Q00534	Cyclin-dependent kinase 6	CDK6	>sp|Q00534|CDK6_HUMAN Cyclin-dependent kinase 6 OS=Homo sapiens GN=CDK6 PE=1 SV=1
0.431587	0.00862034	0.0399906	0.0528443			0.017876	0.974747	3	23	23	38.1	45	42	8.35e-189	22.847	55.863	34.559	32.655	3296800000	1907700000	1389100000	Q96T88;F5GXG0;B5ME40	E3 ubiquitin-protein ligase UHRF1	UHRF1	>sp|Q96T88|UHRF1_HUMAN E3 ubiquitin-protein ligase UHRF1 OS=Homo sapiens GN=UHRF1 PE=1 SV=1;>tr|F5GXG0|F5GXG0_HUMAN E3 ubiquitin-protein ligase UHRF1 OS=Homo sapiens GN=UHRF1 PE=4 SV=1
0.17259	0.29697	0.0400939	0.261894			0.351353	0.974314	2	36	36	62	177	161	0	17.996	16.673	13.26	19.044	70047000000	37174000000	32873000000	Q9UKT4;Q9UKT4-2	F-box only protein 5	FBXO5	>sp|Q9UKT4|FBX5_HUMAN F-box only protein 5 OS=Homo sapiens GN=FBXO5 PE=1 SV=1;>sp|Q9UKT4-2|FBX5_HUMAN Isoform 2 of F-box only protein 5 OS=Homo sapiens GN=FBXO5
-0.0080371	0.0223596	0.0404972	0.113259			0.949329	0.972624	1	14	14	17.8	16	17	3.22e-39	14.784	21.175	15.593	9.6301	1715800000	819170000	896580000	Q93034	Cullin-5	CUL5	>sp|Q93034|CUL5_HUMAN Cullin-5 OS=Homo sapiens GN=CUL5 PE=1 SV=4
-0.5454	0.416261	0.040703	0.104152			0.00540399	0.971762	2	29	29	45	78	113	3.08e-189	50.024	40.643	20.177	17.83	8693500000	3048200000	5645300000	Q9BWU0;H7C256	Kanadaptin	SLC4A1AP	>sp|Q9BWU0|NADAP_HUMAN Kanadaptin OS=Homo sapiens GN=SLC4A1AP PE=1 SV=1
-0.0676124	0.048303	0.0410634	0.0775293			0.715168	0.970252	4	5	3	18.5	9	8	2.48e-39	12.397	13.223	18.677	45.539	780530000	413840000	366700000	Q13162;E9PEN3;H7C3T4;A6NJJ0	Peroxiredoxin-4	PRDX4	>sp|Q13162|PRDX4_HUMAN Peroxiredoxin-4 OS=Homo sapiens GN=PRDX4 PE=1 SV=1;>tr|E9PEN3|E9PEN3_HUMAN Uncharacterized protein OS=Homo sapiens GN=PRDX4 PE=4 SV=1;>tr|H7C3T4|H7C3T4_HUMAN Peroxiredoxin-4 (Fragment) OS=Homo sapiens GN=PRDX4 PE=4 SV=1
0.0116569	0.111813	0.0414228	0.041592			0.868402	0.777716	1	6	6	18	8	6	8.06e-31	10.936	13.852	25.741	5.3711	332320000	174910000	157410000	Q7L273	BTB/POZ domain-containing protein KCTD9	KCTD9	>sp|Q7L273|KCTD9_HUMAN BTB/POZ domain-containing protein KCTD9 OS=Homo sapiens GN=KCTD9 PE=2 SV=1
0.006541	0.10801	0.0417509	0.210241			0.991082	0.967372	8	13	11	23.5	16	15	3.9e-51	11.867	10.181	12.392	17.411	1396900000	703780000	693110000	Q8WXA3;Q8WXA3-3;H0YD93;Q8WXA3-2;Q8WXA3-4;E9PH33;B4DFR0;Q5TC51	RUN and FYVE domain-containing protein 2	RUFY2	>sp|Q8WXA3|RUFY2_HUMAN RUN and FYVE domain-containing protein 2 OS=Homo sapiens GN=RUFY2 PE=1 SV=2;>sp|Q8WXA3-3|RUFY2_HUMAN Isoform 3 of RUN and FYVE domain-containing protein 2 OS=Homo sapiens GN=RUFY2;>tr|H0YD93|H0YD93_HUMAN RUN and FYVE domain-containin
-0.300845	0.0677808	0.0418445	0.0111729			0.122401	0.96698	5	10	10	7.7	47	40	2.09e-87	24.881	57.029	22.624	20.592	7138900000	4236400000	2902500000	A6NEM2;P51610;P51610-2;H7C1C4;P51610-3	Host cell factor 1;HCF N-terminal chain 1;HCF N-terminal chain 2;HCF N-terminal chain 3;HCF N-terminal chain 4;HCF N-terminal chain 5;HCF N-terminal chain 6;HCF C-terminal chain 1;HCF C-terminal chain 2;HCF C-terminal chain 3;HCF C-terminal chain 4;HCF C-terminal chain 5;HCF C-terminal chain 6	HCFC1	>tr|A6NEM2|A6NEM2_HUMAN HCF C-terminal chain 6 OS=Homo sapiens GN=HCFC1 PE=4 SV=2;>sp|P51610|HCFC1_HUMAN Host cell factor 1 OS=Homo sapiens GN=HCFC1 PE=1 SV=2;>sp|P51610-2|HCFC1_HUMAN Isoform 2 of Host cell factor 1 OS=Homo sapiens GN=HCFC1
0.0869525	0.0786538	0.0419277	0.147365			0.647612	0.966632	1	28	1	69.9	29	33	0	14.071	18.702	9.8857	12.879	6324700000	2118400000	4206300000	Q13885	Tubulin beta-2A chain	TUBB2A	>sp|Q13885|TBB2A_HUMAN Tubulin beta-2A chain OS=Homo sapiens GN=TUBB2A PE=1 SV=1
-0.0391959	0.22044	0.042727	0.0126622			0.824958	0.963284	5	17	17	30.1	56	61	2.33e-195	18.894	21.945	36.32	19.767	3152600000	1335800000	1816800000	Q9BRZ2;Q9BRZ2-2;C9JI91;Q9BRZ2-3;Q15834	E3 ubiquitin-protein ligase TRIM56	TRIM56	>sp|Q9BRZ2|TRI56_HUMAN E3 ubiquitin-protein ligase TRIM56 OS=Homo sapiens GN=TRIM56 PE=1 SV=3;>sp|Q9BRZ2-2|TRI56_HUMAN Isoform 2 of E3 ubiquitin-protein ligase TRIM56 OS=Homo sapiens GN=TRIM56;>tr|C9JI91|C9JI91_HUMAN E3 ubiquitin-protein ligase TRIM56 (Fra
-0.292839	0.00619878	0.0434239	0.215625			0.132511	0.960366	2	12	12	52.8	45	50	4.39e-131	24.023	26.776	33.129	14.032	13953000000	6042900000	7910300000	G3V1V4;Q8WW33	Gametocyte-specific factor 1	GTSF1	>tr|G3V1V4|G3V1V4_HUMAN Family with sequence similarity 112, member B, isoform CRA_b OS=Homo sapiens GN=GTSF1 PE=4 SV=1;>sp|Q8WW33|GTSF1_HUMAN Gametocyte-specific factor 1 OS=Homo sapiens GN=GTSF1 PE=1 SV=2
0.204248	0.0598502	0.0435346	0.209106			0.26807	0.959902	48	19	18	74.1	53	47	1.55e-277	10.757	14.009	12.069	13.748	11932000000	7600200000	4331300000	P06493;P06493-2;E5RIU6;G3V5T9;Q00526;P24941;P24941-2;E7ESI2;Q14004;Q9NYV4;Q9NYV4-2;Q14004-2;E7EUM9;Q9NYV4-3;B7Z8T0;Q00537;Q00537-2;Q07002-3;Q00536;P50750-2;Q07002-2;Q07002;F5H6Z0;O94921;O94921-2;F5H203;Q96Q40;F8W6H8;O94921-3;Q96Q40-3;E5RGN0;Q96Q40-4;P50750;Q96Q40-2;E7EUK8;P11802;Q00535;H0YAZ9;Q00535-2;F8VZ51;F8VWX7;F8VTV8;F8VZZ0;B4DNF9;F8VYH9;B3KX76;F8VXD2;G3V317	Cyclin-dependent kinase 1	CDK1	>sp|P06493|CDK1_HUMAN Cyclin-dependent kinase 1 OS=Homo sapiens GN=CDK1 PE=1 SV=3;>sp|P06493-2|CDK1_HUMAN Isoform 2 of Cyclin-dependent kinase 1 OS=Homo sapiens GN=CDK1;>tr|E5RIU6|E5RIU6_HUMAN Cyclin-dependent kinase 1 (Fragment) OS=Homo sapiens GN=CDK1 PE
0.0513605	0.111795	0.0443897	0.137355			0.724926	0.768444	1	5	5	21	11	12	1.16e-26	11.879	6.8684	6.7129	15.999	651460000	369020000	282440000	Q9BVV7	Mitochondrial import inner membrane translocase subunit Tim21	TIMM21	>sp|Q9BVV7|TIM21_HUMAN Mitochondrial import inner membrane translocase subunit Tim21 OS=Homo sapiens GN=TIMM21 PE=1 SV=1
0.016297	0.334161	0.0445907	0.0617084			0.851309	0.767817	1	2	2	5.8	2	3	2.1e-05	1.1242	4.7203	132.22	4.7094	291870000	86157000	205710000	P82933	28S ribosomal protein S9, mitochondrial	MRPS9	>sp|P82933|RT09_HUMAN 28S ribosomal protein S9, mitochondrial OS=Homo sapiens GN=MRPS9 PE=1 SV=2
0.344351	0.0837207	0.0451257	0.153447			0.0843664	0.766149	2	4	4	6.3	8	7	1.14e-16	8.8878	13.845	15.067	13.225	345180000	226950000	118230000	P53618;E9PP73	Coatomer subunit beta	COPB1	>sp|P53618|COPB_HUMAN Coatomer subunit beta OS=Homo sapiens GN=COPB1 PE=1 SV=3;>tr|E9PP73|E9PP73_HUMAN Coatomer subunit beta (Fragment) OS=Homo sapiens GN=COPB1 PE=4 SV=1
0.220834	0.513692	0.0459024	0.124361			0.251528	0.763729	1	2	2	9.6	4	3	1.28e-17	14.255	13.003	6.6256	6.6104	92256000	51506000	40750000	Q92665	28S ribosomal protein S31, mitochondrial	MRPS31	>sp|Q92665|RT31_HUMAN 28S ribosomal protein S31, mitochondrial OS=Homo sapiens GN=MRPS31 PE=1 SV=3
0.226024	0.450027	0.0460658	0.0765084			0.241604	0.76322	1	6	6	6.2	9	6	4.2e-40	20.256	27.585	7.5097	19.5	169810000	90419000	79393000	P11047	Laminin subunit gamma-1	LAMC1	>sp|P11047|LAMC1_HUMAN Laminin subunit gamma-1 OS=Homo sapiens GN=LAMC1 PE=1 SV=3
0.0403898	0.00881974	0.0460983	0.213327			0.763846	0.763119	2	9	1	8.6	4	3	1.46e-45	5.2416	5.648	16.88	13.167	764650000	424170000	340480000	P0CG38;P0CG39	POTE ankyrin domain family member I;POTE ankyrin domain family member J	POTEI;POTEJ	>sp|P0CG38|POTEI_HUMAN POTE ankyrin domain family member I OS=Homo sapiens GN=POTEI PE=3 SV=1;>sp|P0CG39|POTEJ_HUMAN POTE ankyrin domain family member J OS=Homo sapiens GN=POTEJ PE=3 SV=1
-0.0570787	0.39775	0.0461593	0.145717			0.899958	0.762929	7	8	8	16.4	11	11	2.55e-36	16.183	7.1828	15.794	10.824	471440000	264480000	206950000	Q9P2R7;Q9P2R7-2;F5GXC8;F5H5G8;Q5T9Q5;F5H5Q7;Q5T9Q8	Succinyl-CoA ligase [ADP-forming] subunit beta, mitochondrial	SUCLA2	>sp|Q9P2R7|SUCB1_HUMAN Succinyl-CoA ligase [ADP-forming] subunit beta, mitochondrial OS=Homo sapiens GN=SUCLA2 PE=1 SV=3;>sp|Q9P2R7-2|SUCB1_HUMAN Isoform 2 of Succinyl-CoA ligase [ADP-forming] subunit beta, mitochondrial OS=Homo sapiens GN=SUCLA2;>tr|F5GXC
-0.155053	0.0282989	0.0462646	0.0393858			0.419518	0.948477	1	24	24	30.4	43	62	1.61e-236	13.448	15.534	19.368	14.52	2804000000	1342200000	1461800000	P52732	Kinesin-like protein KIF11	KIF11	>sp|P52732|KIF11_HUMAN Kinesin-like protein KIF11 OS=Homo sapiens GN=KIF11 PE=1 SV=2
-0.0778233	0.234776	0.0472276	0.195042			0.838523	0.759606	4	6	6	6.2	14	13	9.09e-20	10.093	9.2926	14.98	20.37	226280000	177500000	48775000	O60566-3;O60566;C9JLW5;O60566-2	Mitotic checkpoint serine/threonine-protein kinase BUB1 beta	BUB1B	>sp|O60566-3|BUB1B_HUMAN Isoform 3 of Mitotic checkpoint serine/threonine-protein kinase BUB1 beta OS=Homo sapiens GN=BUB1B;>sp|O60566|BUB1B_HUMAN Mitotic checkpoint serine/threonine-protein kinase BUB1 beta OS=Homo sapiens GN=BUB1B PE=1 SV=3;>tr|C9JLW5|C9
-0.0457624	0.0878811	0.0472589	0.0498388			0.933751	0.759509	1	5	3	6.5	5	5	7.31e-19	14.034	29.134	10.542	20.322	237470000	106420000	131040000	Q9NYA4	Myotubularin-related protein 4	MTMR4	>sp|Q9NYA4|MTMR4_HUMAN Myotubularin-related protein 4 OS=Homo sapiens GN=MTMR4 PE=2 SV=2
0.198944	0.34581	0.048017	0.162973			0.29649	0.757153	6	3	3	21.6	5	5	1.12e-13	3.2999	12.158	12.003	2.6533	72913000	45513000	27400000	Q8N138;Q8N138-4;Q9P0S3;Q53FV1;F8VXD5;B9A069	ORM1-like protein 3;ORM1-like protein 1	ORMDL3;ORMDL1	>sp|Q8N138|ORML3_HUMAN ORM1-like protein 3 OS=Homo sapiens GN=ORMDL3 PE=1 SV=1;>sp|Q8N138-4|ORML3_HUMAN Isoform 2 of ORM1-like protein 3 OS=Homo sapiens GN=ORMDL3;>sp|Q9P0S3|ORML1_HUMAN ORM1-like protein 1 OS=Homo sapiens GN=ORMDL1 PE=2 SV=1
0.0704404	0.0751349	0.0492107	0.190565			0.714725	0.936158	3	21	21	28	30	22	1.39e-139	22.664	22.776	37.57	34.259	2839800000	1714100000	1125700000	Q13616;E7EWR0;B3KTW0	Cullin-1	CUL1	>sp|Q13616|CUL1_HUMAN Cullin-1 OS=Homo sapiens GN=CUL1 PE=1 SV=2;>tr|E7EWR0|E7EWR0_HUMAN Cullin-1 OS=Homo sapiens GN=CUL1 PE=3 SV=1;>tr|B3KTW0|B3KTW0_HUMAN Cullin-1 OS=Homo sapiens GN=CUL1 PE=2 SV=1
0.101663	0.0260536	0.0504138	0.195622			0.590124	0.931132	3	21	21	84.5	67	65	0	14.046	15.375	12.92	17.457	42858000000	22143000000	20715000000	Q15404;Q15404-2;F2Z2H2	Ras suppressor protein 1	RSU1	>sp|Q15404|RSU1_HUMAN Ras suppressor protein 1 OS=Homo sapiens GN=RSU1 PE=1 SV=3;>sp|Q15404-2|RSU1_HUMAN Isoform 2 of Ras suppressor protein 1 OS=Homo sapiens GN=RSU1
0.0051959	0.0809192	0.0519549	0.13472			0.997033	0.924698	8	9	9	24.8	14	11	5.45e-79	19.079	14.688	12.075	10.785	1223900000	656480000	567470000	P48643;E9PCA1;E7EWW2;B7ZAR1;E7ENZ3;B4DYD8;H0Y914;D6RIZ7	T-complex protein 1 subunit epsilon	CCT5	>sp|P48643|TCPE_HUMAN T-complex protein 1 subunit epsilon OS=Homo sapiens GN=CCT5 PE=1 SV=1;>tr|E9PCA1|E9PCA1_HUMAN T-complex protein 1 subunit epsilon OS=Homo sapiens GN=CCT5 PE=3 SV=1;>tr|E7EWW2|E7EWW2_HUMAN T-complex protein 1 subunit epsilon OS=Homo sa
0.0544254	0.1368	0.0523489	0.202869			0.782003	0.923054	3	34	3	82.4	690	708	0	14.351	19.729	14.98	16.705	386350000000	191640000000	194710000000	Q9BQE3;F5H5D3;E9PGK3	Tubulin alpha-1C chain	TUBA1C	>sp|Q9BQE3|TBA1C_HUMAN Tubulin alpha-1C chain OS=Homo sapiens GN=TUBA1C PE=1 SV=1;>tr|F5H5D3|F5H5D3_HUMAN Tubulin alpha-1C chain OS=Homo sapiens GN=TUBA1C PE=3 SV=1;>tr|E9PGK3|E9PGK3_HUMAN Tubulin alpha-1C chain OS=Homo sapiens GN=TUBA1C PE=4 SV=1
0.267224	0.183596	0.0530098	0.275688			0.172506	0.741697	1	2	2	20.8	4	2	1.12e-103	41.079	41.347	12.712	22.31	367500000	200040000	167460000	O75607	Nucleoplasmin-3	NPM3	>sp|O75607|NPM3_HUMAN Nucleoplasmin-3 OS=Homo sapiens GN=NPM3 PE=1 SV=3
-0.160089	0.0674026	0.0530513	0.168798			0.607686	0.741569	3	7	7	22.6	9	8	9.44e-22	13.123	16.959	40.196	18.144	502670000	375550000	127120000	O43813;E9PHS0;F8WDS9	LanC-like protein 1	LANCL1	>sp|O43813|LANC1_HUMAN LanC-like protein 1 OS=Homo sapiens GN=LANCL1 PE=1 SV=1;>tr|E9PHS0|E9PHS0_HUMAN LanC-like protein 1 (Fragment) OS=Homo sapiens GN=LANCL1 PE=4 SV=1
-0.113337	0.0628211	0.0541923	0.0698273			0.735789	0.738051	3	7	7	16.2	12	15	1.56e-106	19.001	16.711	13.988	21.526	650060000	233400000	416660000	P40763;P40763-2;G8JLH9	Signal transducer and activator of transcription 3	STAT3	>sp|P40763|STAT3_HUMAN Signal transducer and activator of transcription 3 OS=Homo sapiens GN=STAT3 PE=1 SV=2;>sp|P40763-2|STAT3_HUMAN Isoform Del-701 of Signal transducer and activator of transcription 3 OS=Homo sapiens GN=STAT3;>tr|G8JLH9|G8JLH9_HUMAN Sig
-0.0661307	0.0874687	0.0542257	0.0148358			0.873055	0.737948	9	2	2	2	5	3	2.37e-07	10.032	16.044	14.46	5.6972	274600000	156150000	118450000	F8W130;Q12815;F8W1U0;F8W1E3;B7Z5Q9;Q12815-2;F8VSF9;F8VXF3;F8W052	Tastin	TROAP	>tr|F8W130|F8W130_HUMAN Tastin OS=Homo sapiens GN=TROAP PE=4 SV=1;>sp|Q12815|TROAP_HUMAN Tastin OS=Homo sapiens GN=TROAP PE=1 SV=3;>tr|F8W1U0|F8W1U0_HUMAN Tastin OS=Homo sapiens GN=TROAP PE=4 SV=1;>tr|F8W1E3|F8W1E3_HUMAN Tastin (Fragment) OS=Homo sapiens G
-0.177751	0.0847204	0.0547439	0.0309084			0.356485	0.913067	5	11	11	45.1	46	39	6.32e-105	14.931	10.261	33.045	15.088	13838000000	6883500000	6955000000	B5MDF5;P62826;F5H018;H0YFC6;B4DV51	GTP-binding nuclear protein Ran	RAN	>tr|B5MDF5|B5MDF5_HUMAN GTP-binding nuclear protein Ran OS=Homo sapiens GN=RAN PE=4 SV=1;>sp|P62826|RAN_HUMAN GTP-binding nuclear protein Ran OS=Homo sapiens GN=RAN PE=1 SV=3;>tr|F5H018|F5H018_HUMAN GTP-binding nuclear protein Ran (Fragment) OS=Homo sapien
-0.0961841	0.200226	0.0548198	0.204821			0.784944	0.736118	1	2	2	5.6	2	3	6.58e-05	22.066	12.457	5.9209	11.09	146840000	61934000	84908000	O75306	NADH dehydrogenase [ubiquinone] iron-sulfur protein 2, mitochondrial	NDUFS2	>sp|O75306|NDUS2_HUMAN NADH dehydrogenase [ubiquinone] iron-sulfur protein 2, mitochondrial OS=Homo sapiens GN=NDUFS2 PE=1 SV=2
-0.057573	0.0384455	0.0548351	0.107886			0.753417	0.912687	9	10	10	42.9	16	19	6.07e-38	12.924	16.007	25.694	20.846	1079200000	416750000	662460000	P23193;P23193-2;E5RIS7;B7Z4S1;E5RJ93;Q15560;Q5JRI7;E5RFI1;E5RK46	Transcription elongation factor A protein 1	TCEA1	>sp|P23193|TCEA1_HUMAN Transcription elongation factor A protein 1 OS=Homo sapiens GN=TCEA1 PE=1 SV=2;>sp|P23193-2|TCEA1_HUMAN Isoform 2 of Transcription elongation factor A protein 1 OS=Homo sapiens GN=TCEA1;>tr|E5RIS7|E5RIS7_HUMAN Transcription elongatio
0.0009687	0.204974	0.0554465	0.107177			0.985645	0.910139	8	11	8	20.7	11	12	1.3e-92	12.456	20.339	21.516	15.435	1094900000	499580000	595330000	O43439-4;O43439;F8W6D7;O43439-2;B4DFM9;O43439-3;Q5TGE8;Q68DC6	Protein CBFA2T2	CBFA2T2	>sp|O43439-4|MTG8R_HUMAN Isoform 4 of Protein CBFA2T2 OS=Homo sapiens GN=CBFA2T2;>sp|O43439|MTG8R_HUMAN Protein CBFA2T2 OS=Homo sapiens GN=CBFA2T2 PE=1 SV=1;>tr|F8W6D7|F8W6D7_HUMAN Protein CBFA2T2 OS=Homo sapiens GN=CBFA2T2 PE=4 SV=1;>sp|O43439-2|MTG8R_HUM
0.0409448	0.382717	0.0555568	0.069232			0.761862	0.733851	2	6	6	14.3	7	7	7.15e-37	12.015	11.755	13.191	15.99	310400000	86866000	223540000	P13010;C9JZ81	X-ray repair cross-complementing protein 5	XRCC5	>sp|P13010|XRCC5_HUMAN X-ray repair cross-complementing protein 5 OS=Homo sapiens GN=XRCC5 PE=1 SV=3
-0.113788	0.00414287	0.0558433	0.0423776			0.549499	0.908487	4	14	14	58.6	54	59	0	19.002	18.074	13.355	13.319	11126000000	5000700000	6125100000	Q86UY6;B4DR03;B4DU10;F5H2C9	N-alpha-acetyltransferase 40	NAA40	>sp|Q86UY6|NAA40_HUMAN N-alpha-acetyltransferase 40 OS=Homo sapiens GN=NAA40 PE=2 SV=1;>tr|B4DR03|B4DR03_HUMAN N-alpha-acetyltransferase 40 OS=Homo sapiens GN=NAA40 PE=2 SV=1;>tr|B4DU10|B4DU10_HUMAN N-alpha-acetyltransferase 40 OS=Homo sapiens GN=NAA40 PE=
-0.1025	0.0162519	0.0559505	0.0518355			0.588224	0.90804	7	23	23	43.3	68	66	0	17.573	20.448	16.199	15.361	13643000000	6695000000	6948500000	H3BSW6;Q2VPK5;Q2VPK5-5;Q2VPK5-3;H3BPG4;H3BNM3;H3BNU5	Cytoplasmic tRNA 2-thiolation protein 2	CTU2	>tr|H3BSW6|H3BSW6_HUMAN Cytoplasmic tRNA 2-thiolation protein 2 OS=Homo sapiens GN=CTU2 PE=4 SV=1;>sp|Q2VPK5|CTU2_HUMAN Cytoplasmic tRNA 2-thiolation protein 2 OS=Homo sapiens GN=CTU2 PE=1 SV=1;>sp|Q2VPK5-5|CTU2_HUMAN Isoform 3 of Cytoplasmic tRNA 2-thiola
0.044694	0.16359	0.0565169	0.0739911			0.823733	0.905682	5	7	7	37.9	7	5	1.14e-52	102.26	122.59	101.3	31.99	1114100000	519710000	594370000	O75489;E9PS48;B4DFM8;G3V194;E9PKL8	NADH dehydrogenase [ubiquinone] iron-sulfur protein 3, mitochondrial	NDUFS3	>sp|O75489|NDUS3_HUMAN NADH dehydrogenase [ubiquinone] iron-sulfur protein 3, mitochondrial OS=Homo sapiens GN=NDUFS3 PE=1 SV=1
-0.23402	0.196423	0.0574647	0.166169			0.227536	0.901737	2	43	43	68	158	142	0	27.819	17.691	14.866	17.632	29078000000	14351000000	14727000000	Q8TDB6;Q8TDB6-2	E3 ubiquitin-protein ligase DTX3L	DTX3L	>sp|Q8TDB6|DTX3L_HUMAN E3 ubiquitin-protein ligase DTX3L OS=Homo sapiens GN=DTX3L PE=1 SV=1
0.178031	0.407042	0.0583904	0.072764			0.344191	0.725156	8	8	8	28.2	11	9	4.66e-32	11.127	14.371	7.7477	11.838	207080000	111220000	95862000	P09496;P09496-3;P09496-4;P09496-2;F8WF69;C9J8P9;F5H6N3;C9JND5	Clathrin light chain A	CLTA	>sp|P09496|CLCA_HUMAN Clathrin light chain A OS=Homo sapiens GN=CLTA PE=1 SV=1;>sp|P09496-3|CLCA_HUMAN Isoform 3 of Clathrin light chain A OS=Homo sapiens GN=CLTA;>sp|P09496-4|CLCA_HUMAN Isoform 4 of Clathrin light chain A OS=Homo sapiens GN=CLTA;>sp|P0949
0.0302204	0.0122168	0.0584204	0.0169785			0.800466	0.725064	4	4	3	4.9	4	3	1.81e-11	3.9523	16.756	14.155	13.048	172960000	76960000	96002000	O15397;O15397-2;H0YFL8;F5H2I3	Importin-8	IPO8	>sp|O15397|IPO8_HUMAN Importin-8 OS=Homo sapiens GN=IPO8 PE=1 SV=2;>sp|O15397-2|IPO8_HUMAN Isoform 2 of Importin-8 OS=Homo sapiens GN=IPO8;>tr|H0YFL8|H0YFL8_HUMAN Importin-8 OS=Homo sapiens GN=IPO8 PE=4 SV=1
0.0232266	0.516192	0.0586123	0.0559787			0.917405	0.896965	4	12	3	32.3	18	12	2.37e-66	21.841	21.175	10.044	9.5969	881150000	630980000	250180000	P12956;B1AHC9;B1AHC7;B1AHC8	X-ray repair cross-complementing protein 6	XRCC6	>sp|P12956|XRCC6_HUMAN X-ray repair cross-complementing protein 6 OS=Homo sapiens GN=XRCC6 PE=1 SV=2;>tr|B1AHC9|B1AHC9_HUMAN X-ray repair complementing defective repair in Chinese hamster cells 6 (Ku autoantigen, 70kDa) OS=Homo sapiens GN=XRCC6 PE=4 SV=1;>
-0.0508029	0.225235	0.0588405	0.0376841			0.779562	0.896016	18	9	5	20.7	14	14	9.18e-62	17.814	17.383	12.428	9.7262	1912600000	896070000	1016600000	Q09028;Q09028-3;Q09028-2;Q09028-4;Q16576-2;Q16576;E9PC52;E9PFM2;H0YF10;H0YCT5;Q5JP02;Q5JP01;B4DRT0;E9PNS6;E9PIC4;Q5JNZ6;E9PNS2;C9J959	Histone-binding protein RBBP4;Histone-binding protein RBBP7	RBBP4;RBBP7	>sp|Q09028|RBBP4_HUMAN Histone-binding protein RBBP4 OS=Homo sapiens GN=RBBP4 PE=1 SV=3;>sp|Q09028-3|RBBP4_HUMAN Isoform 3 of Histone-binding protein RBBP4 OS=Homo sapiens GN=RBBP4;>sp|Q09028-2|RBBP4_HUMAN Isoform 2 of Histone-binding protein RBBP4 OS=Homo
-0.240977	0.0829945	0.0588807	0.156334			0.413477	0.723654	10	2	2	8.7	2	2	1.13e-09	5.6749	19.147	25.943	20.983	48612000	28777000	19835000	C9JEJ2;Q9Y5K3;P49585;E9PD84;Q9Y5K3-3;Q9Y5K3-2;B4E322;C9J050;H7C1T3;H7BZN1	Choline-phosphate cytidylyltransferase B;Choline-phosphate cytidylyltransferase A	PCYT1A;PCYT1B	>tr|C9JEJ2|C9JEJ2_HUMAN Choline-phosphate cytidylyltransferase A OS=Homo sapiens GN=PCYT1A PE=4 SV=1;>sp|Q9Y5K3|PCY1B_HUMAN Choline-phosphate cytidylyltransferase B OS=Homo sapiens GN=PCYT1B PE=1 SV=1;>sp|P49585|PCY1A_HUMAN Choline-phosphate cytidylyltrans
-0.0748983	0.151568	0.0596484	0.100332			0.687845	0.892659	2	13	13	30.7	15	20	1.86e-69	37.289	37.399	31.325	12.625	2323100000	948100000	1375000000	Q9Y230;B3KQ59	RuvB-like 2	RUVBL2	>sp|Q9Y230|RUVB2_HUMAN RuvB-like 2 OS=Homo sapiens GN=RUVBL2 PE=1 SV=3;>tr|B3KQ59|B3KQ59_HUMAN RuvB-like 2 OS=Homo sapiens GN=RUVBL2 PE=2 SV=1
-0.0026129	0.182455	0.0599074	0.171937			0.921322	0.720515	2	4	4	25	7	6	4.38e-19	10.067	11.724	5.8169	6.5013	165310000	91399000	73916000	Q9BU61;Q9BU61-2	NADH dehydrogenase [ubiquinone] 1 alpha subcomplex assembly factor 3	NDUFAF3	>sp|Q9BU61|NDUF3_HUMAN NADH dehydrogenase [ubiquinone] 1 alpha subcomplex assembly factor 3 OS=Homo sapiens GN=NDUFAF3 PE=1 SV=1;>sp|Q9BU61-2|NDUF3_HUMAN Isoform b of NADH dehydrogenase [ubiquinone] 1 alpha subcomplex assembly factor 3 OS=Homo sapiens GN=N
-0.380439	0.042042	0.0621449	0.0529507			0.17939	0.713688	8	3	3	6.8	7	6	6.28e-33	25.733	12.064	16.057	18.154	69547000	35106000	34441000	F8VQY2;Q96RL1;F2Z2T8;Q96RL1-3;C9JR12;Q96RL1-2;D6RCQ3;D6RC40	BRCA1-A complex subunit RAP80	UIMC1	>tr|F8VQY2|F8VQY2_HUMAN BRCA1-A complex subunit RAP80 OS=Homo sapiens GN=UIMC1 PE=4 SV=1;>sp|Q96RL1|UIMC1_HUMAN BRCA1-A complex subunit RAP80 OS=Homo sapiens GN=UIMC1 PE=1 SV=2;>tr|F2Z2T8|F2Z2T8_HUMAN BRCA1-A complex subunit RAP80 OS=Homo sapiens GN=UIMC1
-0.482089	0.019429	0.0622048	0.367584			0.084495	0.713506	1	4	4	16.5	8	6	1.44e-27	16.64	8.4004	6.8542	12.11	288900000	155330000	133570000	Q3SY56	Transcription factor Sp6	SP6	>sp|Q3SY56|SP6_HUMAN Transcription factor Sp6 OS=Homo sapiens GN=SP6 PE=1 SV=1
-0.275149	0.0661103	0.0625875	0.0982364			0.34395	0.712341	5	8	8	41	12	16	1.18e-129	17.251	17.594	19.123	20.546	658400000	344510000	313890000	Q9NWV8;C9J462;H9KV33;Q9NWV8-2;Q9NWV8-3	BRISC and BRCA1-A complex member 1	BABAM1	>sp|Q9NWV8|BABA1_HUMAN BRISC and BRCA1-A complex member 1 OS=Homo sapiens GN=BABAM1 PE=1 SV=1;>tr|C9J462|C9J462_HUMAN Uncharacterized protein OS=Homo sapiens GN=BABAM1 PE=4 SV=1;>tr|H9KV33|H9KV33_HUMAN BRISC and BRCA1-A complex member 1 OS=Homo sapiens GN=
-0.0446674	0.0314484	0.0633844	0.462749			0.937028	0.709917	2	3	3	15.3	3	2	3.81e-13	6.3511	28.902	27.324	21.756	53144000	27376000	25767000	Q9UNQ2;D6RCL3	Probable dimethyladenosine transferase	DIMT1	>sp|Q9UNQ2|DIM1_HUMAN Probable dimethyladenosine transferase OS=Homo sapiens GN=DIMT1 PE=1 SV=1;>tr|D6RCL3|D6RCL3_HUMAN Probable dimethyladenosine transferase OS=Homo sapiens GN=DIMT1 PE=4 SV=1
0.0423242	0.481878	0.0651559	0.03972			0.833976	0.869828	5	9	9	39.1	54	57	8.34e-133	20.499	16.435	15.049	23.538	6313700000	3797600000	2516100000	P06748;P06748-2;P06748-3;E5RI98;E5RGW4	Nucleophosmin	NPM1	>sp|P06748|NPM_HUMAN Nucleophosmin OS=Homo sapiens GN=NPM1 PE=1 SV=2;>sp|P06748-2|NPM_HUMAN Isoform 2 of Nucleophosmin OS=Homo sapiens GN=NPM1;>sp|P06748-3|NPM_HUMAN Isoform 3 of Nucleophosmin OS=Homo sapiens GN=NPM1
0.0690002	0.120951	0.065335	0.0323458			0.663848	0.703996	2	4	4	32.2	6	6	1.07e-33	11.533	4.6414	16.067	9.3547	185520000	129040000	56480000	P25791-3;P25791	Rhombotin-2	LMO2	>sp|P25791-3|RBTN2_HUMAN Isoform 3 of Rhombotin-2 OS=Homo sapiens GN=LMO2;>sp|P25791|RBTN2_HUMAN Rhombotin-2 OS=Homo sapiens GN=LMO2 PE=1 SV=1
-0.047992	0.430058	0.0664022	0.0814926			0.790494	0.864675	4	3	3	19.7	6	5	6.32e-81	16.969	11.908	140.84	146.07	3249500000	1234600000	2014900000	P62913;P62913-2;Q5VVC8;Q5VVC9	60S ribosomal protein L11	RPL11	>sp|P62913|RL11_HUMAN 60S ribosomal protein L11 OS=Homo sapiens GN=RPL11 PE=1 SV=2;>sp|P62913-2|RL11_HUMAN Isoform 2 of 60S ribosomal protein L11 OS=Homo sapiens GN=RPL11
0.113088	0.295663	0.06715	0.0535165			0.521287	0.698502	14	2	2	9.3	3	4	5.85e-11	13.207	14.188	15.115	22.4	56581000	19883000	36699000	B4DR61;P61619;Q9H9S3;F8W773;Q9H9S3-2;Q8TC24;F8W776;C9JJV4;A6NIF9;F2Z2C7;A6NK38;H7C069;C9JXC6;H7C1Q9	Protein transport protein Sec61 subunit alpha isoform 1;Protein transport protein Sec61 subunit alpha isoform 2	SEC61A1;SEC61A2	>tr|B4DR61|B4DR61_HUMAN Protein transport protein Sec61 subunit alpha isoform 1 OS=Homo sapiens GN=SEC61A1 PE=2 SV=1;>sp|P61619|S61A1_HUMAN Protein transport protein Sec61 subunit alpha isoform 1 OS=Homo sapiens GN=SEC61A1 PE=1 SV=2;>sp|Q9H9S3|S61A2_HUMAN
0.153044	0.333663	0.0672093	0.089286			0.41018	0.861342	2	8	8	29.4	14	12	1.72e-130	15.727	17.277	10.579	8.6538	1444800000	686570000	758270000	P39656;E7EWT1	Dolichyl-diphosphooligosaccharide--protein glycosyltransferase 48 kDa subunit	DDOST	>sp|P39656|OST48_HUMAN Dolichyl-diphosphooligosaccharide--protein glycosyltransferase 48 kDa subunit OS=Homo sapiens GN=DDOST PE=1 SV=4;>tr|E7EWT1|E7EWT1_HUMAN Dolichyl-diphosphooligosaccharide--protein glycosyltransferase 48 kDa subunit OS=Homo sapiens GN
0.0456643	0.279775	0.0672772	0.0147696			0.745053	0.698118	3	4	4	5.1	8	8	2.01e-102	8.708	16.124	11.662	23.5	185180000	68595000	116590000	G3XAI2;P07942;E7EPA6	Laminin subunit beta-1	LAMB1	>tr|G3XAI2|G3XAI2_HUMAN Laminin subunit beta-1 OS=Homo sapiens GN=LAMB1 PE=4 SV=1;>sp|P07942|LAMB1_HUMAN Laminin subunit beta-1 OS=Homo sapiens GN=LAMB1 PE=1 SV=2
0.279123	0.0464315	0.0678171	0.213895			0.155608	0.696487	1	3	3	19.3	5	4	1.37e-15	17.114	20.128	13.785	2.9822	95157000	64504000	30653000	Q9Y5R8	Trafficking protein particle complex subunit 1	TRAPPC1	>sp|Q9Y5R8|TPPC1_HUMAN Trafficking protein particle complex subunit 1 OS=Homo sapiens GN=TRAPPC1 PE=1 SV=1
0.0209574	0.264939	0.0688493	0.0465472			0.927397	0.854576	1	20	20	61.8	70	69	0	21.008	17.709	25.546	28.012	11883000000	5867100000	6015900000	P01137	Transforming growth factor beta-1;Latency-associated peptide	TGFB1	>sp|P01137|TGFB1_HUMAN Transforming growth factor beta-1 OS=Homo sapiens GN=TGFB1 PE=1 SV=2
-0.343037	0.148718	0.0700047	0.290247			0.0787112	0.849816	1	8	2	60.7	14	16	4.08e-94	17.39	35.98	18.627	13.032	2260800000	923850000	1337000000	B5MCE3		ZNF74	>tr|B5MCE3|B5MCE3_HUMAN Zinc finger protein 74 OS=Homo sapiens GN=ZNF74 PE=4 SV=1
0.0712566	0.180986	0.0708475	0.113544			0.656184	0.68736	20	7	7	8.8	9	11	1.49e-51	10.654	9.0111	22.764	23.184	555270000	245390000	309880000	P16615;P16615-3;P16615-2;P16615-5;P16615-4;H7C5W9;Q93084-5;Q93084-6;Q93084;Q93084-7;Q93084-3;O14983;Q93084-2;F8WC06;Q93084-4;O14983-2;B3KY17;Q8N3X5;F8VSH0;H3BTW4	Sarcoplasmic/endoplasmic reticulum calcium ATPase 2	ATP2A2	>sp|P16615|AT2A2_HUMAN Sarcoplasmic/endoplasmic reticulum calcium ATPase 2 OS=Homo sapiens GN=ATP2A2 PE=1 SV=1;>sp|P16615-3|AT2A2_HUMAN Isoform 3 of Sarcoplasmic/endoplasmic reticulum calcium ATPase 2 OS=Homo sapiens GN=ATP2A2;>sp|P16615-2|AT2A2_HUMAN Isof
-0.22572	0.0743299	0.0709663	0.159533			0.447032	0.687003	1	4	2	10.4	2	2	3.64e-26	25.09	0.76435	16.635	18.753	50419000	12404000	38016000	O00505	Importin subunit alpha-3	KPNA3	>sp|O00505|IMA3_HUMAN Importin subunit alpha-3 OS=Homo sapiens GN=KPNA3 PE=1 SV=2
0.0749067	0.169687	0.0724739	0.0848122			0.696326	0.839661	5	17	17	29.5	29	27	8.9e-104	13.912	17.55	23.874	20.551	4228600000	2129900000	2098600000	P54136;P54136-2;F5H3T8;E5RJM9;E5RH09	Arginine--tRNA ligase, cytoplasmic	RARS	>sp|P54136|SYRC_HUMAN Arginine--tRNA ligase, cytoplasmic OS=Homo sapiens GN=RARS PE=1 SV=2;>sp|P54136-2|SYRC_HUMAN Isoform Monomeric of Arginine--tRNA ligase, cytoplasmic OS=Homo sapiens GN=RARS;>tr|F5H3T8|F5H3T8_HUMAN Arginine--tRNA ligase, cytoplasmic OS
0.069154	0.144748	0.0725116	0.172723			0.720056	0.839506	2	31	1	75.7	791	770	0	20.251	21.14	20.504	16.312	501260000000	257160000000	244100000000	P68371;F8W813	Tubulin beta-4B chain	TUBB4B	>sp|P68371|TBB4B_HUMAN Tubulin beta-4B chain OS=Homo sapiens GN=TUBB4B PE=1 SV=1
0.0142291	0.184519	0.0726448	0.109464			0.957087	0.838959	5	10	9	21.5	16	18	1.17e-79	43.094	42.069	50.816	16.345	1987200000	1075800000	911390000	Q6VN20;B4DQH9;B4DID0;B3KP49;B4DHL9	Ran-binding protein 10	RANBP10	>sp|Q6VN20|RBP10_HUMAN Ran-binding protein 10 OS=Homo sapiens GN=RANBP10 PE=1 SV=1;>tr|B4DQH9|B4DQH9_HUMAN Ran-binding protein 10 OS=Homo sapiens GN=RANBP10 PE=2 SV=1;>tr|B4DID0|B4DID0_HUMAN Ran-binding protein 10 OS=Homo sapiens GN=RANBP10 PE=2 SV=1;>tr|B
0.0350077	0.0749706	0.0728717	0.0492126			0.783167	0.681288	10	4	1	5.9	4	4	9.32e-18	19.041	12.094	11.089	12.129	56146000	35203000	20943000	Q8IYB9;F5H663;E9PN20;Q8TB69;D6RGC2;B4E159;E5RGH0;Q3SXZ3;D6RIY0;D6RB60	Zinc finger protein 595;Zinc finger protein 519;Zinc finger protein 718	ZNF595;ZNF519;ZNF721;ZNF718;ZNF141	>sp|Q8IYB9|ZN595_HUMAN Zinc finger protein 595 OS=Homo sapiens GN=ZNF595 PE=2 SV=1;>tr|F5H663|F5H663_HUMAN Zinc finger protein 595 OS=Homo sapiens GN=ZNF595 PE=4 SV=1;>tr|E9PN20|E9PN20_HUMAN Zinc finger protein 595 OS=Homo sapiens GN=ZNF595 PE=4 SV=1;>sp|Q
-0.12709	0.102228	0.0738807	0.0492643			0.505535	0.833887	4	32	32	40.3	93	93	5.89e-250	13.002	19.289	18.313	18.465	6880000000	2905300000	3974700000	Q9UPN9;Q9UPN9-2;H0Y612;E7EN20	E3 ubiquitin-protein ligase TRIM33	TRIM33	>sp|Q9UPN9|TRI33_HUMAN E3 ubiquitin-protein ligase TRIM33 OS=Homo sapiens GN=TRIM33 PE=1 SV=3;>sp|Q9UPN9-2|TRI33_HUMAN Isoform Beta of E3 ubiquitin-protein ligase TRIM33 OS=Homo sapiens GN=TRIM33;>tr|H0Y612|H0Y612_HUMAN E3 ubiquitin-protein ligase TRIM33 (
0.0496466	0.203799	0.0739356	0.240868			0.802425	0.833662	2	36	36	53.2	135	132	0	14.217	18.908	23.315	19.89	9984300000	4822900000	5161400000	Q6ZNB6;Q6ZNB6-2	NF-X1-type zinc finger protein NFXL1	NFXL1	>sp|Q6ZNB6|NFXL1_HUMAN NF-X1-type zinc finger protein NFXL1 OS=Homo sapiens GN=NFXL1 PE=1 SV=2;>sp|Q6ZNB6-2|NFXL1_HUMAN Isoform 2 of NF-X1-type zinc finger protein NFXL1 OS=Homo sapiens GN=NFXL1
-0.24462	0.0375683	0.0742849	0.126206			0.405691	0.677062	5	8	8	9.5	8	11	2.62e-98	9.2086	34.94	16.244	17.492	326500000	116010000	210490000	Q8IWY9;Q8IWY9-1;C9K0H8;H3BM60;H3BPZ6	Codanin-1	CDAN1	>sp|Q8IWY9|CDAN1_HUMAN Codanin-1 OS=Homo sapiens GN=CDAN1 PE=1 SV=4;>sp|Q8IWY9-1|CDAN1_HUMAN Isoform 1 of Codanin-1 OS=Homo sapiens GN=CDAN1;>tr|C9K0H8|C9K0H8_HUMAN Codanin-1 OS=Homo sapiens GN=CDAN1 PE=4 SV=1
-0.143367	0.0637216	0.0749673	0.0236246			0.454375	0.829434	8	9	5	11.2	14	19	5.1e-84	44.558	18.914	24.102	49.602	3888600000	2009000000	1879600000	Q4LE60;O14787-2;O14787;F5H8J7;E7EM99;E5RI07;E7EW37;B4DSC0	Transportin-2	TNPO2 variant protein;TNPO2	>tr|Q4LE60|Q4LE60_HUMAN TNPO2 variant protein (Fragment) OS=Homo sapiens GN=TNPO2 variant protein PE=2 SV=1;>sp|O14787-2|TNPO2_HUMAN Isoform 2 of Transportin-2 OS=Homo sapiens GN=TNPO2;>sp|O14787|TNPO2_HUMAN Transportin-2 OS=Homo sapiens GN=TNPO2 PE=1 SV=3
-0.279593	0.300875	0.0756746	0.117508			0.33549	0.672915	5	2	2	4.5	5	3	2.18e-07	16.358	21.736	8.4181	34.432	32671000	19319000	13352000	B4DLN1;Q9UBX3-2;Q9UBX3;B4E1E9;P52815	Mitochondrial dicarboxylate carrier;39S ribosomal protein L12, mitochondrial	SLC25A10;MRPL12	>tr|B4DLN1|B4DLN1_HUMAN Mitochondrial dicarboxylate carrier OS=Homo sapiens GN=SLC25A10 PE=2 SV=1;>sp|Q9UBX3-2|DIC_HUMAN Isoform 2 of Mitochondrial dicarboxylate carrier OS=Homo sapiens GN=SLC25A10;>sp|Q9UBX3|DIC_HUMAN Mitochondrial dicarboxylate carrier O
0.0129013	0.183557	0.0765699	0.0518414			0.962954	0.822876	7	25	25	63.3	76	76	0	15.216	28.367	12.91	30.584	19052000000	10166000000	8886200000	P06576;F8VPV9;H0YH81;F8W079;F8W0P7;F8VQY0;H0YI37	ATP synthase subunit beta, mitochondrial;ATP synthase subunit beta	ATP5B	>sp|P06576|ATPB_HUMAN ATP synthase subunit beta, mitochondrial OS=Homo sapiens GN=ATP5B PE=1 SV=3;>tr|F8VPV9|F8VPV9_HUMAN ATP synthase subunit beta OS=Homo sapiens GN=ATP5B PE=3 SV=1;>tr|H0YH81|H0YH81_HUMAN ATP synthase subunit beta (Fragment) OS=Homo sapi
-0.0713845	0.28272	0.0767231	0.0537214			0.857505	0.669794	4	2	2	5.4	2	2	1.78e-15	26.065	9.2085	11.849	21.664	49069000	25064000	24005000	P04843;F5H6I5;B7Z4L4;B4DNJ5	Dolichyl-diphosphooligosaccharide--protein glycosyltransferase subunit 1	RPN1	>sp|P04843|RPN1_HUMAN Dolichyl-diphosphooligosaccharide--protein glycosyltransferase subunit 1 OS=Homo sapiens GN=RPN1 PE=1 SV=1;>tr|F5H6I5|F5H6I5_HUMAN Dolichyl-diphosphooligosaccharide--protein glycosyltransferase subunit 1 OS=Homo sapiens GN=RPN1 PE=4 S
0.0522929	0.117415	0.0769863	0.199992			0.791099	0.821174	11	29	6	71.6	270	264	0	14.997	17.423	16.075	17.038	172420000000	87587000000	84836000000	P07437;F8VW92;F8VYX6;Q5JP53;F8VUJ7;Q5ST81;E7EWR1;E7ENH1;E9PBJ4;F5H894;G3V2A3	Tubulin beta chain	TUBB	>sp|P07437|TBB5_HUMAN Tubulin beta chain OS=Homo sapiens GN=TUBB PE=1 SV=2;>tr|F8VW92|F8VW92_HUMAN Tubulin beta chain OS=Homo sapiens GN=TUBB PE=3 SV=1;>tr|F8VYX6|F8VYX6_HUMAN Tubulin beta chain OS=Homo sapiens GN=TUBB PE=3 SV=1;>tr|Q5JP53|Q5JP53_HUMAN Tub
-0.110935	0.0893441	0.0772162	0.107424			0.559166	0.820234	4	19	19	35.9	22	28	1.72e-133	31.733	10.238	11.279	11.622	2478600000	969100000	1509500000	Q8NFG4;Q8NFG4-2;C9J4C4;Q8NFG4-3	Folliculin	FLCN	>sp|Q8NFG4|FLCN_HUMAN Folliculin OS=Homo sapiens GN=FLCN PE=1 SV=1
0.125829	0.0293316	0.0772612	0.209953			0.501163	0.82005	9	24	24	61.4	90	90	0	13.346	12.834	10.874	14.225	11306000000	5790900000	5515200000	E9PAL9;Q9H857-2;C9JTZ6;Q9H857;Q9H857-3;Q9H857-4;H7C519;H7C4G8;C9J036	5-nucleotidase domain-containing protein 2	NT5DC2	>tr|E9PAL9|E9PAL9_HUMAN 5-nucleotidase domain-containing protein 2 OS=Homo sapiens GN=NT5DC2 PE=3 SV=1;>sp|Q9H857-2|NT5D2_HUMAN Isoform 2 of 5-nucleotidase domain-containing protein 2 OS=Homo sapiens GN=NT5DC2;>tr|C9JTZ6|C9JTZ6_HUMAN 5-nucleotidase doma
0.270267	0.132206	0.0778533	0.178793			0.140586	0.817632	8	19	19	48.9	104	105	0	11.468	13.91	14.058	24.5	28256000000	15766000000	12489000000	Q8NEZ5;Q8NEZ5-3;H3BTH6;H3BTR7;H3BUC1;H3BVA4;H3BRE0;Q8NEZ5-2	F-box only protein 22	FBXO22	>sp|Q8NEZ5|FBX22_HUMAN F-box only protein 22 OS=Homo sapiens GN=FBXO22 PE=1 SV=1
0.0174828	0.27528	0.0781531	0.102024			0.846952	0.665545	5	6	6	19.7	7	6	4.06e-118	16.895	13.266	25.806	19.161	669620000	298040000	371590000	Q15084-2;B5MCQ5;F8WA83;Q15084;B7Z254	Protein disulfide-isomerase A6	PDIA6	>sp|Q15084-2|PDIA6_HUMAN Isoform 2 of Protein disulfide-isomerase A6 OS=Homo sapiens GN=PDIA6;>tr|B5MCQ5|B5MCQ5_HUMAN Protein disulfide-isomerase A6 OS=Homo sapiens GN=PDIA6 PE=3 SV=1;>tr|F8WA83|F8WA83_HUMAN Protein disulfide-isomerase A6 OS=Homo sapiens G
0.0987883	0.285706	0.0782259	0.0455578			0.565764	0.665329	8	5	5	21.4	4	5	3.72e-25	17.708	13.426	33.618	19.004	65080000	24332000	40748000	P82650;G5E9V5;G5E9W7;H7C5L9;E9PGX2;H7C5H3;Q9H3I1;H7C5F2	28S ribosomal protein S22, mitochondrial	MRPS22	>sp|P82650|RT22_HUMAN 28S ribosomal protein S22, mitochondrial OS=Homo sapiens GN=MRPS22 PE=1 SV=1;>tr|G5E9V5|G5E9V5_HUMAN 28S ribosomal protein S22, mitochondrial OS=Homo sapiens GN=MRPS22 PE=4 SV=1;>tr|G5E9W7|G5E9W7_HUMAN 28S ribosomal protein S22, mitoc
0.049099	0.309791	0.0782754	0.114945			0.732895	0.665182	2	6	6	23.3	6	8	8.53e-42	12.246	10.918	20.16	11.269	112890000	59772000	53115000	P22830-2;P22830	Ferrochelatase, mitochondrial	FECH	>sp|P22830-2|HEMH_HUMAN Isoform 2 of Ferrochelatase, mitochondrial OS=Homo sapiens GN=FECH;>sp|P22830|HEMH_HUMAN Ferrochelatase, mitochondrial OS=Homo sapiens GN=FECH PE=1 SV=2
0.165981	0.0993235	0.0783796	0.207767			0.370619	0.815485	19	27	1	64.6	136	135	0	15.667	14.466	17.308	14.773	44230000000	23713000000	20517000000	P48059-3;P48059-5;P48059-4;P48059;Q7Z4I7-2;F5H6E6;Q7Z4I7;Q7Z4I7-3;E7ENJ8;Q7Z4I2;B4DPH6;Q9NWG2;H0Y592;B4DUX2;A8MUY2;F8WE10;F8WC86;C9JHB2;F8WB59	LIM and senescent cell antigen-like-containing domain protein 1	LIMS1	>sp|P48059-3|LIMS1_HUMAN Isoform 3 of LIM and senescent cell antigen-like-containing domain protein 1 OS=Homo sapiens GN=LIMS1;>sp|P48059-5|LIMS1_HUMAN Isoform 5 of LIM and senescent cell antigen-like-containing domain protein 1 OS=Homo sapiens GN=LIMS1;>s
0.171522	0.420166	0.0786059	0.248267			0.359985	0.664202	2	2	2	2.7	2	2	2.82e-09	6.4098	13.213	22.917	15.431	53844000	20247000	33597000	P55268;E7EMH6	Laminin subunit beta-2	LAMB2	>sp|P55268|LAMB2_HUMAN Laminin subunit beta-2 OS=Homo sapiens GN=LAMB2 PE=1 SV=2;>tr|E7EMH6|E7EMH6_HUMAN Laminin subunit beta-2 OS=Homo sapiens GN=LAMB2 PE=4 SV=1
-0.0666498	0.143374	0.0790194	0.0582065			0.718807	0.812876	28	176	127	63.2	966	961	0	21.178	16.848	27.211	46.822	139040000000	63357000000	75678000000	P49792;E9PGT0;O14715;Q99666;E7ESF1;F8VYC4;P0DJD0;P0DJD1;E7ES93;B4DTM4;F8W705;Q99666-2;C9J149;Q7Z3J3-2;C9JRL5;H0YBN8;H7BZ48;C9J6W1;C9JF75;C9J1W9;Q05823;Q6AI46;Q08752;P30405;H0Y548;Q2YDB7;F8WB60;F8WBP7	E3 SUMO-protein ligase RanBP2;Putative peptidyl-prolyl cis-trans isomerase	RANBP2	>sp|P49792|RBP2_HUMAN E3 SUMO-protein ligase RanBP2 OS=Homo sapiens GN=RANBP2 PE=1 SV=2;>tr|E9PGT0|E9PGT0_HUMAN Putative peptidyl-prolyl cis-trans isomerase OS=Homo sapiens GN=RANBP2 PE=4 SV=1
0.107074	0.0377697	0.0790611	0.23835			0.569585	0.812706	1	9	9	41.3	17	15	1.95e-93	15.164	15.203	7.6301	20.962	1418600000	893250000	525370000	O76071	Probable cytosolic iron-sulfur protein assembly protein CIAO1	CIAO1	>sp|O76071|CIAO1_HUMAN Probable cytosolic iron-sulfur protein assembly protein CIAO1 OS=Homo sapiens GN=CIAO1 PE=1 SV=1
0.0309269	0.119734	0.0800284	0.014075			0.883603	0.808765	15	29	29	53.3	133	133	0	18.384	20.412	18.547	17.227	10562000000	4761000000	5800900000	P56192;A6NC17;B3KVK7;H0YHV5;H0YIP0;F5H2V6;F8VZZ9;F8W0S4;F8W0M7;F8VS26;H0YI94;H0YIC2;H0YI27;H0YHL6;F8VPL7	Methionine--tRNA ligase, cytoplasmic	MARS	>sp|P56192|SYMC_HUMAN Methionine--tRNA ligase, cytoplasmic OS=Homo sapiens GN=MARS PE=1 SV=2;>tr|A6NC17|A6NC17_HUMAN Methionine--tRNA ligase, cytoplasmic OS=Homo sapiens GN=MARS PE=3 SV=3;>tr|B3KVK7|B3KVK7_HUMAN Methionine--tRNA ligase, cytoplasmic OS=Homo
-0.164648	0.104184	0.0817198	0.0959419			0.392111	0.801887	1	28	28	37.8	70	74	2.86e-235	14.396	17.301	19.117	11.975	4555200000	2158800000	2396400000	Q96NW4	Ankyrin repeat domain-containing protein 27	ANKRD27	>sp|Q96NW4|ANR27_HUMAN Ankyrin repeat domain-containing protein 27 OS=Homo sapiens GN=ANKRD27 PE=1 SV=2
0.144967	0.408373	0.0820226	0.127465			0.436104	0.800657	14	10	10	49.5	24	28	3.16e-208	16.658	24.023	21.645	13.223	7533800000	4609000000	2924800000	P05388;F8VWS0;Q3B7A4;Q8NHW5;F8VU65;F8VW21;G3V210;F8VPE8;F8VRK7;F8VQY6;F8VZS0;F8VS58;F8VWV4;F8W1K8	60S acidic ribosomal protein P0;60S acidic ribosomal protein P0-like	RPLP0;RPLP0P6	>sp|P05388|RLA0_HUMAN 60S acidic ribosomal protein P0 OS=Homo sapiens GN=RPLP0 PE=1 SV=1;>tr|F8VWS0|F8VWS0_HUMAN 60S acidic ribosomal protein P0 OS=Homo sapiens GN=RPLP0 PE=3 SV=1;>tr|Q3B7A4|Q3B7A4_HUMAN 60S acidic ribosomal protein P0 OS=Homo sapiens GN=R
-0.0354827	0.161236	0.0821574	0.111085			0.839613	0.800109	6	14	14	29.5	23	23	4.18e-52	24.641	25.096	16.39	25.467	2987900000	1244400000	1743500000	Q15046;Q15046-2;E9PDU1;H3BVA8;H3BPV7;H3BRC9	Lysine--tRNA ligase	KARS	>sp|Q15046|SYK_HUMAN Lysine--tRNA ligase OS=Homo sapiens GN=KARS PE=1 SV=3;>sp|Q15046-2|SYK_HUMAN Isoform Mitochondrial of Lysine--tRNA ligase OS=Homo sapiens GN=KARS;>tr|E9PDU1|E9PDU1_HUMAN Uncharacterized protein OS=Homo sapiens GN=KARS PE=3 SV=2
0.133081	0.22618	0.0824817	0.144814			0.462268	0.652751	3	3	3	7.5	3	3	1.45e-11	5.0068	9.5469	4.245	12.523	85827000	43321000	42506000	P28838;P28838-2;H0Y9Q1	Cytosol aminopeptidase	LAP3	>sp|P28838|AMPL_HUMAN Cytosol aminopeptidase OS=Homo sapiens GN=LAP3 PE=1 SV=3;>sp|P28838-2|AMPL_HUMAN Isoform 2 of Cytosol aminopeptidase OS=Homo sapiens GN=LAP3
-0.0788145	0.0850658	0.0828093	0.0577036			0.835609	0.651787	4	3	3	24.6	5	7	2.33e-26	3.6976	14.606	15.922	7.6269	304730000	159770000	144960000	E9PR17;P13987;E9PNW4;H0YET2	CD59 glycoprotein	CD59	>tr|E9PR17|E9PR17_HUMAN CD59 glycoprotein OS=Homo sapiens GN=CD59 PE=4 SV=1;>sp|P13987|CD59_HUMAN CD59 glycoprotein OS=Homo sapiens GN=CD59 PE=1 SV=1;>tr|E9PNW4|E9PNW4_HUMAN CD59 glycoprotein OS=Homo sapiens GN=CD59 PE=4 SV=1
-0.0737136	0.464632	0.0832965	0.117425			0.692262	0.795488	3	52	52	41.3	243	230	0	19.889	13.583	12.447	19.527	35178000000	15509000000	19669000000	Q8N2E2;F5H0G5;E5RG96	von Willebrand factor D and EGF domain-containing protein	VWDE	>sp|Q8N2E2|VWDE_HUMAN von Willebrand factor D and EGF domain-containing protein OS=Homo sapiens GN=VWDE PE=2 SV=4;>tr|F5H0G5|F5H0G5_HUMAN von Willebrand factor D and EGF domain-containing protein OS=Homo sapiens GN=VWDE PE=4 SV=1
0.0597489	0.315467	0.0845697	0.0806703			0.75943	0.790332	6	7	7	35.9	28	30	3.34e-52	19.877	33.271	31.053	28.451	4063400000	2489100000	1574300000	Q96A37;H3BTU8;H3BTX7;Q96A37-2;H3BQ58;H3BPZ9	RING finger protein 166	RNF166	>sp|Q96A37|RN166_HUMAN RING finger protein 166 OS=Homo sapiens GN=RNF166 PE=2 SV=1;>tr|H3BTU8|H3BTU8_HUMAN RING finger protein 166 OS=Homo sapiens GN=RNF166 PE=4 SV=1;>tr|H3BTX7|H3BTX7_HUMAN RING finger protein 166 OS=Homo sapiens GN=RNF166 PE=4 SV=1;>sp|Q
-0.033107	0.0780549	0.0853897	0.0854647			0.849018	0.787015	18	23	23	54.6	67	60	2.71e-230	17.028	10.125	10.285	17.76	11940000000	5980300000	5959300000	E7ESC7;Q7L5Y9;F5H3F8;B4DVN3;Q7L5Y9-3;Q7L5Y9-2;B4DQT1;E7ENL1;C9JD69;D6RIB6;Q7L5Y9-4;D6REW7;D6RDW4;Q7L5Y9-5;D6RE80;D6RID6;D6RA86;D6R8Z3	Macrophage erythroblast attacher	MAEA	>tr|E7ESC7|E7ESC7_HUMAN Macrophage erythroblast attacher OS=Homo sapiens GN=MAEA PE=4 SV=1;>sp|Q7L5Y9|MAEA_HUMAN Macrophage erythroblast attacher OS=Homo sapiens GN=MAEA PE=1 SV=1;>tr|F5H3F8|F5H3F8_HUMAN Macrophage erythroblast attacher OS=Homo sapiens GN=
0.0718624	0.115981	0.0866429	0.100129			0.708849	0.781955	4	16	16	66.1	37	36	1.12e-195	16.625	15.306	13.044	22.72	5342300000	2935400000	2406900000	Q12904-2;Q12904;B4DNK3;D6R937	Aminoacyl tRNA synthase complex-interacting multifunctional protein 1;Endothelial monocyte-activating polypeptide 2	AIMP1	>sp|Q12904-2|AIMP1_HUMAN Isoform 2 of Aminoacyl tRNA synthase complex-interacting multifunctional protein 1 OS=Homo sapiens GN=AIMP1;>sp|Q12904|AIMP1_HUMAN Aminoacyl tRNA synthase complex-interacting multifunctional protein 1 OS=Homo sapiens GN=AIMP1 PE=1
-0.368846	0.40997	0.0872517	0.404153			0.193942	0.638769	2	2	2	15.7	4	4	1.52e-47	25.158	103.64	72.62	65.13	147540000	93220000	54317000	Q9NPJ3;F5H2L4	Acyl-coenzyme A thioesterase 13	ACOT13	>sp|Q9NPJ3|ACO13_HUMAN Acyl-coenzyme A thioesterase 13 OS=Homo sapiens GN=ACOT13 PE=1 SV=1;>tr|F5H2L4|F5H2L4_HUMAN Acyl-coenzyme A thioesterase 13 OS=Homo sapiens GN=ACOT13 PE=4 SV=1
-0.0256644	0.0150044	0.0873106	0.113785			0.878618	0.779262	1	16	16	39.8	88	90	6.76e-160	13.055	12.313	12.641	13.817	12162000000	5173600000	6988000000	Q9Y6M5	Zinc transporter 1	SLC30A1	>sp|Q9Y6M5|ZNT1_HUMAN Zinc transporter 1 OS=Homo sapiens GN=SLC30A1 PE=1 SV=3
-0.0565596	0.057115	0.0874776	0.132124			0.757313	0.778589	7	14	14	22.8	20	25	2.27e-84	40.305	40.706	35.808	28.61	2536400000	1147900000	1388600000	Q6GQQ9;F5H4P2;Q5SZ59;Q8TE49-2;Q8TE49;H0YMI7;H0YN66	OTU domain-containing protein 7B	OTUD7B	>sp|Q6GQQ9|OTU7B_HUMAN OTU domain-containing protein 7B OS=Homo sapiens GN=OTUD7B PE=1 SV=1;>tr|F5H4P2|F5H4P2_HUMAN OTU domain-containing protein 7B OS=Homo sapiens GN=OTUD7B PE=4 SV=1;>tr|Q5SZ59|Q5SZ59_HUMAN OTU domain containing 7B (Fragment) OS=Homo sap
0.0156015	0.133449	0.0876368	0.131848			0.951025	0.777947	3	7	7	14.1	12	18	5.56e-134	15.763	16.943	8.5628	10.832	2344400000	1066000000	1278400000	Q9P215;B4DS22;G3V1P0	Pogo transposable element with KRAB domain	POGK	>sp|Q9P215|POGK_HUMAN Pogo transposable element with KRAB domain OS=Homo sapiens GN=POGK PE=1 SV=2;>tr|B4DS22|B4DS22_HUMAN Pogo transposable element with KRAB domain OS=Homo sapiens GN=POGK PE=2 SV=1;>tr|G3V1P0|G3V1P0_HUMAN Pogo transposable element with K
0.0671479	0.368871	0.0876959	0.150166			0.728396	0.777709	1	7	7	35	19	18	2.55e-40	17.558	14.017	22.238	28.438	3844100000	1987700000	1856300000	P62906	60S ribosomal protein L10a	RPL10A	>sp|P62906|RL10A_HUMAN 60S ribosomal protein L10a OS=Homo sapiens GN=RPL10A PE=1 SV=2
-0.0775225	0.10229	0.0877287	0.0659418			0.678101	0.777577	5	17	17	44.3	42	40	1.11e-233	21.155	21.789	26.289	23.427	4116700000	1975200000	2141500000	Q9NW64;F5GWK3;Q9NW64-2;E5RJW4;E5RHA8	Pre-mRNA-splicing factor RBM22	RBM22	>sp|Q9NW64|RBM22_HUMAN Pre-mRNA-splicing factor RBM22 OS=Homo sapiens GN=RBM22 PE=1 SV=1;>tr|F5GWK3|F5GWK3_HUMAN Pre-mRNA-splicing factor RBM22 OS=Homo sapiens GN=RBM22 PE=4 SV=1;>sp|Q9NW64-2|RBM22_HUMAN Isoform 2 of Pre-mRNA-splicing factor RBM22 OS=Homo
0.141837	0.22611	0.0884572	0.0200813			0.4464	0.774644	9	30	29	42	243	210	0	15.199	15.213	18.381	17.547	43792000000	22113000000	21679000000	P01130;P01130-3;H0YLU8;P01130-4;H0YNT7;P01130-2;H0YMD1;H0YM92;H0YMQ3	Low-density lipoprotein receptor	LDLR	>sp|P01130|LDLR_HUMAN Low-density lipoprotein receptor OS=Homo sapiens GN=LDLR PE=1 SV=1;>sp|P01130-3|LDLR_HUMAN Isoform 3 of Low-density lipoprotein receptor OS=Homo sapiens GN=LDLR;>tr|H0YLU8|H0YLU8_HUMAN Low-density lipoprotein receptor OS=Homo sapiens
0.0926004	0.056157	0.0886711	0.230744			0.625266	0.773784	6	28	4	62.1	101	99	0	14.905	12.416	15.311	20.331	43342000000	22516000000	20825000000	P68366;A8MUB1;C9JJQ8;C9JQ00;C9JEV8;C9JDL2	Tubulin alpha-4A chain	TUBA4A	>sp|P68366|TBA4A_HUMAN Tubulin alpha-4A chain OS=Homo sapiens GN=TUBA4A PE=1 SV=1;>tr|A8MUB1|A8MUB1_HUMAN Tubulin alpha-4A chain OS=Homo sapiens GN=TUBA4A PE=2 SV=1
-0.0300128	0.0799067	0.0895717	0.115171			0.861301	0.770163	13	30	30	33.3	137	139	0	25.627	31.226	26.935	29.428	10961000000	4730000000	6230900000	E9PEG8;E7ETS0;E7EN22;B5MEG5;E7EST9;O94966;O94966-3;O94966-4;E7ESU0;O94966-2;C9J8M4;E7EM45;H0YB23	Ubiquitin carboxyl-terminal hydrolase;Ubiquitin carboxyl-terminal hydrolase 19	USP19	>tr|E9PEG8|E9PEG8_HUMAN Ubiquitin carboxyl-terminal hydrolase OS=Homo sapiens GN=USP19 PE=3 SV=1;>tr|E7ETS0|E7ETS0_HUMAN Ubiquitin carboxyl-terminal hydrolase OS=Homo sapiens GN=USP19 PE=3 SV=1;>tr|E7EN22|E7EN22_HUMAN Ubiquitin carboxyl-terminal hydrolase
-0.0308976	0.0953335	0.091606	0.0917906			0.857785	0.762005	6	6	6	41.5	9	12	1.1e-41	9.1229	8.6648	14.51	11.646	2102900000	934720000	1168200000	Q6NW29;D6RDH6;D6RCM5;D6R9C7;E7EV43;B4DDP2	RWD domain-containing protein 4	RWDD4	>sp|Q6NW29|RWDD4_HUMAN RWD domain-containing protein 4 OS=Homo sapiens GN=RWDD4 PE=1 SV=3;>tr|D6RDH6|D6RDH6_HUMAN RWD domain-containing protein 4 OS=Homo sapiens GN=RWDD4 PE=4 SV=1;>tr|D6RCM5|D6RCM5_HUMAN RWD domain-containing protein 4 OS=Homo sapiens GN=
0.241833	0.0865258	0.092558	0.239925			0.213085	0.623365	12	12	12	12.8	14	16	4.35e-61	14.21	40.937	24.871	19.729	765230000	354540000	410690000	P52701;B4DF41;P52701-2;F5H769;F5H2F9;E7ER38;F8WAX8;F5H3S1;C9J7Y7;C9J8Y8;F8W7G9;C9JH55	DNA mismatch repair protein Msh6	MSH6	>sp|P52701|MSH6_HUMAN DNA mismatch repair protein Msh6 OS=Homo sapiens GN=MSH6 PE=1 SV=2;>tr|B4DF41|B4DF41_HUMAN DNA mismatch repair protein Msh6 OS=Homo sapiens GN=MSH6 PE=2 SV=1;>sp|P52701-2|MSH6_HUMAN Isoform GTBP-alt of DNA mismatch repair protein Msh6
0.136532	0.108178	0.0926195	0.339077			0.45247	0.623188	10	4	4	6.6	13	9	2.17e-42	17.993	23.585	18.26	13.195	200170000	90255000	109920000	Q9NVI1;Q9NVI1-1;Q9NVI1-2;F8W7R3;H3BP78;Q9NVI1-4;H3BMG4;H3BT54;H3BQE2;H3BN35	Fanconi anemia group I protein	FANCI	>sp|Q9NVI1|FANCI_HUMAN Fanconi anemia group I protein OS=Homo sapiens GN=FANCI PE=1 SV=4;>sp|Q9NVI1-1|FANCI_HUMAN Isoform 1 of Fanconi anemia group I protein OS=Homo sapiens GN=FANCI;>sp|Q9NVI1-2|FANCI_HUMAN Isoform 2 of Fanconi anemia group I protein OS=H
0.0092872	0.468986	0.0931502	0.00950818			0.877156	0.621656	1	2	2	19.9	3	3	3.15e-08	21.731	3.7842	16.933	61.182	59909000	36148000	23762000	P84095	Rho-related GTP-binding protein RhoG	RHOG	>sp|P84095|RHOG_HUMAN Rho-related GTP-binding protein RhoG OS=Homo sapiens GN=RHOG PE=1 SV=1
-0.0626123	0.1258	0.0933766	0.0706982			0.734136	0.754925	6	35	35	70.4	491	480	0	19.139	16.267	16.737	16.444	131620000000	66351000000	65267000000	O14545;F8VNX8;B4DI89;F8VVF3;F8VWK2;F8VZ11	TRAF-type zinc finger domain-containing protein 1	TRAFD1	>sp|O14545|TRAD1_HUMAN TRAF-type zinc finger domain-containing protein 1 OS=Homo sapiens GN=TRAFD1 PE=1 SV=1;>tr|F8VNX8|F8VNX8_HUMAN TRAF-type zinc finger domain-containing protein 1 (Fragment) OS=Homo sapiens GN=TRAFD1 PE=4 SV=1
-0.239799	0.0396986	0.0939067	0.123794			0.216473	0.752809	18	85	85	55.4	351	356	0	20.013	18.805	22.488	15.706	40189000000	16501000000	23688000000	Q5TAX3;E9PKY2;E9PKX1;Q5TAX3-2;E9PRG2;H0YDJ1;H0YEE8;E9PQS7;E9PJN7;Q5VYS8;Q5VYS8-6;Q5VYS8-4;Q5VYS8-2;Q5VYS8-3;Q5VYS8-5;H0YF28;Q5VYT0;H0YEY0	Terminal uridylyltransferase 4	ZCCHC11	>sp|Q5TAX3|TUT4_HUMAN Terminal uridylyltransferase 4 OS=Homo sapiens GN=ZCCHC11 PE=1 SV=3;>tr|E9PKY2|E9PKY2_HUMAN Terminal uridylyltransferase 4 (Fragment) OS=Homo sapiens GN=ZCCHC11 PE=4 SV=1;>tr|E9PKX1|E9PKX1_HUMAN Terminal uridylyltransferase 4 (Fragmen
0.0503291	0.191166	0.093939	0.0961794			0.7995	0.75268	11	30	30	43.8	126	128	4.66e-201	21.989	24.659	25.328	19.99	15280000000	7027400000	8252400000	P22102;P22102-2;F8WD69;B4DJ93;C9JTV6;C9JBJ1;C9JKQ7;C9JZG2;H7C366;H7C489;H7C5I9	Trifunctional purine biosynthetic protein adenosine-3;Phosphoribosylamine--glycine ligase;Phosphoribosylformylglycinamidine cyclo-ligase;Phosphoribosylglycinamide formyltransferase	GART	>sp|P22102|PUR2_HUMAN Trifunctional purine biosynthetic protein adenosine-3 OS=Homo sapiens GN=GART PE=1 SV=1;>sp|P22102-2|PUR2_HUMAN Isoform Short of Trifunctional purine biosynthetic protein adenosine-3 OS=Homo sapiens GN=GART
0.0743363	0.545652	0.0939393	0.00148641			0.698666	0.752679	12	9	9	18.7	15	14	3.55e-74	14.616	5.4415	11.078	11.88	875500000	440930000	434570000	O60506-3;O60506-4;O60506;O60506-2;O60506-5;E7ERE4;O43390-2;O43390;Q2L7G6;F6UXX1;E7ETM7;H0YAA0	Heterogeneous nuclear ribonucleoprotein Q;Heterogeneous nuclear ribonucleoprotein R	SYNCRIP;HNRNPR	>sp|O60506-3|HNRPQ_HUMAN Isoform 3 of Heterogeneous nuclear ribonucleoprotein Q OS=Homo sapiens GN=SYNCRIP;>sp|O60506-4|HNRPQ_HUMAN Isoform 4 of Heterogeneous nuclear ribonucleoprotein Q OS=Homo sapiens GN=SYNCRIP;>sp|O60506|HNRPQ_HUMAN Heterogeneous nucle
0.202617	0.435911	0.0954612	0.158362			0.271998	0.746616	4	8	8	43.1	24	22	2.52e-99	13.491	11.702	17.9	12.51	1288700000	681560000	607110000	F8W727;P62910;D3YTB1;D3YTI8	60S ribosomal protein L32	RPL32	>tr|F8W727|F8W727_HUMAN 60S ribosomal protein L32 OS=Homo sapiens GN=RPL32 PE=4 SV=1;>sp|P62910|RL32_HUMAN 60S ribosomal protein L32 OS=Homo sapiens GN=RPL32 PE=1 SV=2;>tr|D3YTB1|D3YTB1_HUMAN 60S ribosomal protein L32 (Fragment) OS=Homo sapiens GN=RPL32 PE
-0.10021	0.070044	0.0966585	0.0844288			0.773323	0.611573	14	2	2	5.1	6	5	5.49e-12	12.014	29.074	5.6441	11.172	367400000	188210000	179190000	Q92769;Q13547;B3KRS5;Q5TEE2;F5GXM1;H3BM24;E5RFP9;E5RG37;E5RH52;E5RHE7;E5RGV4;E5RJ04;E5RFI6;E5RK19	Histone deacetylase 2;Histone deacetylase 1;Histone deacetylase	HDAC2;HDAC1	>sp|Q92769|HDAC2_HUMAN Histone deacetylase 2 OS=Homo sapiens GN=HDAC2 PE=1 SV=2;>sp|Q13547|HDAC1_HUMAN Histone deacetylase 1 OS=Homo sapiens GN=HDAC1 PE=1 SV=1;>tr|B3KRS5|B3KRS5_HUMAN Histone deacetylase OS=Homo sapiens GN=HDAC2 PE=2 SV=1;>tr|Q5TEE2|Q5TEE2
-0.0165247	0.0536178	0.0971186	0.0283341			0.915197	0.74003	5	8	8	46.5	29	31	2.04e-31	23.506	10.83	49.465	52.547	4283500000	2046500000	2237000000	Q96MD7-1;Q96MD7;F6X0R3;E9PN32;Q96MD7-2	Uncharacterized protein C9orf85	C9orf85	>sp|Q96MD7-1|CI085_HUMAN Isoform 2 of Uncharacterized protein C9orf85 OS=Homo sapiens GN=C9orf85;>sp|Q96MD7|CI085_HUMAN Uncharacterized protein C9orf85 OS=Homo sapiens GN=C9orf85 PE=1 SV=1;>tr|F6X0R3|F6X0R3_HUMAN Uncharacterized protein C9orf85 OS=Homo sap
0.0239796	0.118957	0.0979109	0.105111			0.914092	0.736889	7	11	11	69	34	31	3.13e-161	11.41	9.4829	18.421	11.246	2753500000	1725600000	1027900000	O43324;C9J1V9;D6RBD7;C9JLK5;H0YAL7;D6RCQ0;H0YAH9	Eukaryotic translation elongation factor 1 epsilon-1	EEF1E1	>sp|O43324|MCA3_HUMAN Eukaryotic translation elongation factor 1 epsilon-1 OS=Homo sapiens GN=EEF1E1 PE=1 SV=1;>tr|C9J1V9|C9J1V9_HUMAN Eukaryotic translation elongation factor 1 epsilon-1 OS=Homo sapiens GN=EEF1E1 PE=4 SV=2;>tr|D6RBD7|D6RBD7_HUMAN Eukaryot
0.134444	0.204987	0.0987981	0.153329			0.458383	0.605459	1	2	2	8.2	2	2	2.48e-14	5.5913	2.5168	7.0944	7.4813	28939000	18878000	10061000	Q8NFH3	Nucleoporin Nup43	NUP43	>sp|Q8NFH3|NUP43_HUMAN Nucleoporin Nup43 OS=Homo sapiens GN=NUP43 PE=1 SV=1
0.0717791	NaN	0.0988185	NaN			0.654415	0.605401	1	2	2	8.8	NaN	2	4.72e-07	NaN	NaN	3.2024	3.4553	13588000	0	13588000	Q969V5	Mitochondrial ubiquitin ligase activator of NFKB 1	MUL1	>sp|Q969V5|MUL1_HUMAN Mitochondrial ubiquitin ligase activator of NFKB 1 OS=Homo sapiens GN=MUL1 PE=1 SV=1
0.270137	0.146797	0.100333	0.163627			0.168247	0.60109	18	3	3	3.9	5	4	2.96e-05	33.792	29.457	25.015	14.796	96311000	54599000	41712000	A6NCD9;Q5T6N4;O14639;A6NKJ2;A6NDU2;F8W8M4;O14639-2;C9K0X4;F8WAB0;Q5T6N2;F8WAB1;H0Y3K7;Q5JVV3;O14639-5;O14639-3;O14639-4;F6XFR5;H0Y7N6	Actin-binding LIM protein 1	ABLIM1	>tr|A6NCD9|A6NCD9_HUMAN Actin-binding LIM protein 1 OS=Homo sapiens GN=ABLIM1 PE=4 SV=2;>tr|Q5T6N4|Q5T6N4_HUMAN Actin binding LIM protein 1 OS=Homo sapiens GN=ABLIM1 PE=2 SV=1;>sp|O14639|ABLM1_HUMAN Actin-binding LIM protein 1 OS=Homo sapiens GN=ABLIM1 PE=
0.177077	0.0999425	0.100355	0.0368422			0.346478	0.601027	2	4	4	0.5	7	6	5.92e-06	3.1287	16.642	25.278	20.049	49303000	31010000	18293000	Q8WXI7;B5ME49	Mucin-16	MUC16	>sp|Q8WXI7|MUC16_HUMAN Mucin-16 OS=Homo sapiens GN=MUC16 PE=1 SV=2
0.155499	0.0380664	0.101058	0.18453			0.400767	0.599033	6	6	6	41.3	13	13	2.2e-83	8.69	10.612	19.62	26.798	611370000	381800000	229570000	P52434;C9JLU1;C9JCU7;C9JBJ6;C9J413;C9JUA8	DNA-directed RNA polymerases I, II, and III subunit RPABC3	POLR2H	>sp|P52434|RPAB3_HUMAN DNA-directed RNA polymerases I, II, and III subunit RPABC3 OS=Homo sapiens GN=POLR2H PE=1 SV=4;>tr|C9JLU1|C9JLU1_HUMAN DNA-directed RNA polymerases I, II, and III subunit RPABC3 (Fragment) OS=Homo sapiens GN=POLR2H PE=4 SV=1;>tr|C9JC
-0.248754	0.0138167	0.101514	0.130661			0.396964	0.59774	2	5	5	37.8	7	9	7.88e-68	4.2103	5.6144	7.0295	5.8039	732460000	177040000	555420000	Q5W111;Q5W111-2	SPRY domain-containing protein 7	SPRYD7	>sp|Q5W111|SPRY7_HUMAN SPRY domain-containing protein 7 OS=Homo sapiens GN=SPRYD7 PE=1 SV=2;>sp|Q5W111-2|SPRY7_HUMAN Isoform 2 of SPRY domain-containing protein 7 OS=Homo sapiens GN=SPRYD7
0.629827	0.206762	0.103646	0.0731979			0.00217914	0.591709	1	2	2	26.3	2	2	2.6e-08	18.267	13.679	21.753	9.5187	7874300	7104400	769840	Q99595	Mitochondrial import inner membrane translocase subunit Tim17-A	TIMM17A	>sp|Q99595|TI17A_HUMAN Mitochondrial import inner membrane translocase subunit Tim17-A OS=Homo sapiens GN=TIMM17A PE=1 SV=1
-0.0771206	0.105246	0.10402	0.141016			0.67959	0.712816	5	24	24	43.9	107	110	2.31e-304	18.33	16.947	18.129	21.557	10590000000	5230400000	5359600000	Q9UHD2;F5H1A3;F5H206;Q14164;Q3B754	Serine/threonine-protein kinase TBK1	TBK1	>sp|Q9UHD2|TBK1_HUMAN Serine/threonine-protein kinase TBK1 OS=Homo sapiens GN=TBK1 PE=1 SV=1
0.114911	0.00782442	0.104603	0.0802559			0.515751	0.589013	3	5	5	20.2	6	7	4.51e-22	13.215	8.7796	14.208	12.333	293100000	153740000	139360000	Q9NZL4;Q9NZL4-2;C9JNI7	Hsp70-binding protein 1	HSPBP1	>sp|Q9NZL4|HPBP1_HUMAN Hsp70-binding protein 1 OS=Homo sapiens GN=HSPBP1 PE=1 SV=1
0.0503987	0.0818102	0.105304	0.0350867			0.799202	0.707792	3	6	6	37	23	19	3.24e-144	13.929	16.155	10.777	16.521	5322000000	3559900000	1762100000	P51571;A6NLM8;H7C1C6	Translocon-associated protein subunit delta	SSR4	>sp|P51571|SSRD_HUMAN Translocon-associated protein subunit delta OS=Homo sapiens GN=SSR4 PE=1 SV=1;>tr|A6NLM8|A6NLM8_HUMAN Translocon-associated protein subunit delta OS=Homo sapiens GN=SSR4 PE=4 SV=1;>tr|H7C1C6|H7C1C6_HUMAN Translocon-associated protein
0.0551733	0.191458	0.105563	0.0908612			0.77882	0.706782	4	38	38	51.6	205	202	0	29.885	18.422	16.073	30.539	20295000000	9644500000	10651000000	O75808;C9J194;O75808-2;H3BR03	Calpain-15	SOLH	>sp|O75808|CAN15_HUMAN Calpain-15 OS=Homo sapiens GN=SOLH PE=1 SV=1
0.247221	0.448688	0.106596	0.0312785			0.203946	0.583413	3	2	2	11	2	2	3.2e-08	7.1324	22.954	15.905	8.8143	19859000	11275000	8584400	P40938;C9JU95;A8MX32	Replication factor C subunit 3	RFC3	>sp|P40938|RFC3_HUMAN Replication factor C subunit 3 OS=Homo sapiens GN=RFC3 PE=1 SV=2;>tr|C9JU95|C9JU95_HUMAN Replication factor C subunit 3 OS=Homo sapiens GN=RFC3 PE=4 SV=1;>tr|A8MX32|A8MX32_HUMAN Uncharacterized protein OS=Homo sapiens GN=RFC3 PE=4 SV=
0.0083851	0.499762	0.107152	0.120277			0.982924	0.700587	2	29	4	58.5	15	11	0	13.869	17.824	28.544	28.693	2310400000	1384900000	925580000	Q7L099-2;D6RH24			>sp|Q7L099-2|RUFY3_HUMAN Isoform 2 of Protein RUFY3 OS=Homo sapiens GN=RUFY3
0.143172	0.0614398	0.107453	0.321323			0.433955	0.581013	10	2	2	4.2	2	2	2.44e-06	9.816	39.856	4.5707	18.178	47210000	21863000	25347000	Q6NXE6;Q6NXE6-2;F5GYG2;B4E1N1;F5H4P3;F5GWV0;F5H6J3;F5GWK8;F5H2K4;F5H2X2	Armadillo repeat-containing protein 6	ARMC6	>sp|Q6NXE6|ARMC6_HUMAN Armadillo repeat-containing protein 6 OS=Homo sapiens GN=ARMC6 PE=1 SV=2;>sp|Q6NXE6-2|ARMC6_HUMAN Isoform 2 of Armadillo repeat-containing protein 6 OS=Homo sapiens GN=ARMC6;>tr|F5GYG2|F5GYG2_HUMAN Armadillo repeat-containing protein
0.16968	0.564369	0.108415	0.0202047			0.359757	0.695674	1	8	8	26.2	14	16	2.7e-164	13.398	12.925	16.877	15.546	1222000000	847330000	374670000	Q12905	Interleukin enhancer-binding factor 2	ILF2	>sp|Q12905|ILF2_HUMAN Interleukin enhancer-binding factor 2 OS=Homo sapiens GN=ILF2 PE=1 SV=2
-0.237354	0.0713737	0.108445	0.127156			0.421308	0.578243	24	2	2	3.7	6	6	9.02e-25	11.323	15.429	12.087	25.966	493160000	263450000	229700000	Q13555-6;Q13555;Q13555-8;Q13555-2;Q13555-9;Q13555-7;Q13555-4;Q13555-5;Q13555-3;Q5SWX3;Q13555-10;Q8WU40;H0Y6G2;Q13554;Q13554-2;Q13554-5;Q13554-8;Q13554-3;Q13554-6;Q13554-4;Q13554-7;H7BXS4;B7Z1Z6;H7BZC6	Calcium/calmodulin-dependent protein kinase type II subunit gamma;Calcium/calmodulin-dependent protein kinase type II subunit beta	CAMK2G;CAMK2B	>sp|Q13555-6|KCC2G_HUMAN Isoform 6 of Calcium/calmodulin-dependent protein kinase type II subunit gamma OS=Homo sapiens GN=CAMK2G;>sp|Q13555|KCC2G_HUMAN Calcium/calmodulin-dependent protein kinase type II subunit gamma OS=Homo sapiens GN=CAMK2G PE=1 SV=3;>
-0.0096123	0.12437	0.110263	0.0312768			0.942985	0.68851	7	18	18	11.7	43	42	0	14.903	15.365	13.16	11.989	9103600000	5250400000	3853200000	Q7Z6E9;Q7Z6E9-2;Q7Z6E9-4;H3BUN0;H3BNY6;H3BSK8;Q7Z6E9-3	E3 ubiquitin-protein ligase RBBP6	RBBP6	>sp|Q7Z6E9|RBBP6_HUMAN E3 ubiquitin-protein ligase RBBP6 OS=Homo sapiens GN=RBBP6 PE=1 SV=1;>sp|Q7Z6E9-2|RBBP6_HUMAN Isoform 2 of E3 ubiquitin-protein ligase RBBP6 OS=Homo sapiens GN=RBBP6;>sp|Q7Z6E9-4|RBBP6_HUMAN Isoform 4 of E3 ubiquitin-protein ligase R
-0.0429176	0.234588	0.110342	0.144135			0.81033	0.688206	3	16	16	28.7	61	59	8.32e-139	14.814	17.087	15.411	18.444	3712100000	1618800000	2093300000	P28908;D3YTD8;P28908-2	Tumor necrosis factor receptor superfamily member 8	TNFRSF8	>sp|P28908|TNR8_HUMAN Tumor necrosis factor receptor superfamily member 8 OS=Homo sapiens GN=TNFRSF8 PE=1 SV=1;>tr|D3YTD8|D3YTD8_HUMAN Tumor necrosis factor receptor superfamily member 8 OS=Homo sapiens GN=TNFRSF8 PE=4 SV=2
0.152121	0.189796	0.110662	0.175643			0.413093	0.68697	6	29	28	52.5	83	82	4.11e-204	17.659	16.537	21.872	24.397	6162100000	2888400000	3273600000	Q96T51;Q96T51-2;H0YA47;Q96T51-3;H0YAC8;H0Y9Y8	RUN and FYVE domain-containing protein 1	RUFY1	>sp|Q96T51|RUFY1_HUMAN RUN and FYVE domain-containing protein 1 OS=Homo sapiens GN=RUFY1 PE=1 SV=2;>sp|Q96T51-2|RUFY1_HUMAN Isoform 2 of RUN and FYVE domain-containing protein 1 OS=Homo sapiens GN=RUFY1
-0.0830326	0.00797546	0.111298	0.0375358			0.657817	0.684513	7	13	9	42.9	30	23	0	15.02	12.718	12.809	15.318	4524300000	2177300000	2347000000	F5GYL8;O60684;F5H4G7;E9PC31;Q5TFJ7;O15131;H0Y3K0	Importin subunit alpha;Importin subunit alpha-7;Importin subunit alpha-6	KPNA6;KPNA5	>tr|F5GYL8|F5GYL8_HUMAN Importin subunit alpha OS=Homo sapiens GN=KPNA6 PE=3 SV=1;>sp|O60684|IMA7_HUMAN Importin subunit alpha-7 OS=Homo sapiens GN=KPNA6 PE=1 SV=1;>tr|F5H4G7|F5H4G7_HUMAN Importin subunit alpha OS=Homo sapiens GN=KPNA6 PE=3 SV=1;>tr|E9PC31
0.277815	0.719438	0.11166	0.0479455			0.157401	0.569301	5	4	4	14.2	8	7	1.29e-64	10.459	8.6228	19.096	29.874	693570000	314700000	378870000	P05455;E9PFH8;E7ERC4;E9PFL9;E9PGX9	Lupus La protein	SSB	>sp|P05455|LA_HUMAN Lupus La protein OS=Homo sapiens GN=SSB PE=1 SV=2;>tr|E9PFH8|E9PFH8_HUMAN Lupus La protein OS=Homo sapiens GN=SSB PE=4 SV=1;>tr|E7ERC4|E7ERC4_HUMAN Lupus La protein (Fragment) OS=Homo sapiens GN=SSB PE=4 SV=1;>tr|E9PFL9|E9PFL9_HUMAN Lup
0.187397	0.432377	0.11212	0.084867			0.310547	0.68134	4	16	16	19.8	48	44	2.52e-70	26.262	15.858	18.455	28.316	3215900000	1526600000	1689200000	F8WAD0;Q6UY14;Q6UY14-2;E7EUU5	ADAMTS-like protein 4	ADAMTSL4	>tr|F8WAD0|F8WAD0_HUMAN ADAMTS-like protein 4 OS=Homo sapiens GN=ADAMTSL4 PE=4 SV=1;>sp|Q6UY14|ATL4_HUMAN ADAMTS-like protein 4 OS=Homo sapiens GN=ADAMTSL4 PE=1 SV=2;>sp|Q6UY14-2|ATL4_HUMAN Isoform 2 of ADAMTS-like protein 4 OS=Homo sapiens GN=ADAMTSL4
0.255728	0.135921	0.113048	0.140561			0.190098	0.565461	7	7	7	15.8	11	9	3.61e-18	18.682	12.185	19.102	34.559	264370000	141270000	123100000	P14868;Q68CR9;H7BZ35;C9JLC1;C9J7S3;H7C278;C9JQM9	Aspartate--tRNA ligase, cytoplasmic	DARS;DKFZp781B11202	>sp|P14868|SYDC_HUMAN Aspartate--tRNA ligase, cytoplasmic OS=Homo sapiens GN=DARS PE=1 SV=2;>tr|Q68CR9|Q68CR9_HUMAN Aspartate--tRNA ligase, cytoplasmic OS=Homo sapiens GN=DKFZp781B11202 PE=2 SV=1
-0.209147	0.0371882	0.113321	0.208974			0.279741	0.676722	6	30	30	43	79	98	1.58e-223	14.394	29.021	19.553	20.278	6438300000	2642600000	3795700000	Q96PE3-3;Q96PE3;F5H860;Q96PE3-2;Q96PE3-4;B8ZZB2	Type I inositol 3,4-bisphosphate 4-phosphatase	INPP4A	>sp|Q96PE3-3|INP4A_HUMAN Isoform 3 of Type I inositol 3,4-bisphosphate 4-phosphatase OS=Homo sapiens GN=INPP4A;>sp|Q96PE3|INP4A_HUMAN Type I inositol 3,4-bisphosphate 4-phosphatase OS=Homo sapiens GN=INPP4A PE=1 SV=1;>tr|F5H860|F5H860_HUMAN Type I inositol
0.0986213	0.087083	0.113726	0.156669			0.601818	0.675164	3	27	3	73	13	11	0	18.238	7.8411	10.922	11.811	3986500000	2274400000	1712100000	P04350;B4DJ43;B4DFH6	Tubulin beta-4A chain	TUBB4A;TUBB4	>sp|P04350|TBB4A_HUMAN Tubulin beta-4A chain OS=Homo sapiens GN=TUBB4A PE=1 SV=2;>tr|B4DJ43|B4DJ43_HUMAN Tubulin beta-4A chain OS=Homo sapiens GN=TUBB4A PE=2 SV=1;>tr|B4DFH6|B4DFH6_HUMAN Uncharacterized protein OS=Homo sapiens GN=TUBB4 PE=2 SV=1
0.167913	0.366959	0.115694	0.0963376			0.364919	0.667625	5	17	17	27.9	42	36	5.08e-216	13.683	12.594	14.472	15.563	2249900000	997960000	1251900000	P02786;G3V0E5;F5H6B1;H7C3V5;F8WBE5	Transferrin receptor protein 1;Transferrin receptor protein 1, serum form	TFRC	>sp|P02786|TFR1_HUMAN Transferrin receptor protein 1 OS=Homo sapiens GN=TFRC PE=1 SV=2;>tr|G3V0E5|G3V0E5_HUMAN Transferrin receptor (P90, CD71), isoform CRA_c OS=Homo sapiens GN=TFRC PE=4 SV=1;>tr|F5H6B1|F5H6B1_HUMAN Transferrin receptor protein 1 OS=Homo
-0.381878	0.0398818	0.116135	0.0898484			0.0506186	0.665941	7	34	34	48.4	151	149	0	24.929	28.473	25.301	15.673	13074000000	5975000000	7098700000	Q8TD19;B3KY50;G3V459;G3V2Z5;REV__Q9P0M6;REV__Q5SQT3;G3V5V0	Serine/threonine-protein kinase Nek9	NEK9	>sp|Q8TD19|NEK9_HUMAN Serine/threonine-protein kinase Nek9 OS=Homo sapiens GN=NEK9 PE=1 SV=2
0.309979	0.804956	0.116464	0.11945			0.117652	0.556064	34	8	8	14.6	7	9	1.73e-131	10.919	5.5329	8.9417	9.6041	659060000	269510000	389540000	P11940;P11940-2;E7EQV3;Q9H361;E7ERJ7;H0YAR2;H0YBQ4;Q4VXU2;H3BNY3;H3BPI5;E5RJB9;Q13310-3;Q13310;Q13310-2;B1ANR0;H0Y5F5;Q4VY17;H0YBN4;H0YB86;H0YAP2;E5RH24;E5RGH3;Q96DU9;H0YEU6;Q5JQF8;H0YB75;H0YAS6;H0YAS7;B1ANR1;H0YEQ8;E5RHG7;E5RFD8;E5RGC4;H0YC10	Polyadenylate-binding protein 1;Polyadenylate-binding protein 3	PABPC1;PABPC3	>sp|P11940|PABP1_HUMAN Polyadenylate-binding protein 1 OS=Homo sapiens GN=PABPC1 PE=1 SV=2;>sp|P11940-2|PABP1_HUMAN Isoform 2 of Polyadenylate-binding protein 1 OS=Homo sapiens GN=PABPC1;>tr|E7EQV3|E7EQV3_HUMAN Polyadenylate-binding protein 1 OS=Homo sapie
-0.0983833	0.0507404	0.116838	0.212487			0.602656	0.663256	3	9	9	47.4	35	33	2.64e-286	26.442	12.96	18.544	33.112	4403000000	2311200000	2091800000	Q8WWZ3;Q8WWZ3-2;B1AL55	Ectodysplasin-A receptor-associated adapter protein	EDARADD	>sp|Q8WWZ3|EDAD_HUMAN Ectodysplasin-A receptor-associated adapter protein OS=Homo sapiens GN=EDARADD PE=1 SV=3;>sp|Q8WWZ3-2|EDAD_HUMAN Isoform B of Ectodysplasin-A receptor-associated adapter protein OS=Homo sapiens GN=EDARADD
0.140682	0.0750163	0.116901	0.0836361			0.450232	0.663018	4	15	15	76.4	50	36	3.15e-163	9.5494	11.452	16.651	8.0716	7435200000	4742300000	2692900000	P41223;C9JNV2;C9JCD9;F8WCN7	Protein BUD31 homolog	BUD31	>sp|P41223|BUD31_HUMAN Protein BUD31 homolog OS=Homo sapiens GN=BUD31 PE=1 SV=2;>tr|C9JNV2|C9JNV2_HUMAN Protein BUD31 homolog OS=Homo sapiens GN=BUD31 PE=4 SV=1;>tr|C9JCD9|C9JCD9_HUMAN Protein BUD31 homolog OS=Homo sapiens GN=BUD31 PE=4 SV=1
-0.0229386	NaN	0.117132	NaN			0.997248	0.554236	1	2	2	15.6	2	2	0.00029169	12.306	26.323	NaN	NaN	17326000	15085000	2241100	Q8WXD5	Gem-associated protein 6	GEMIN6	>sp|Q8WXD5|GEMI6_HUMAN Gem-associated protein 6 OS=Homo sapiens GN=GEMIN6 PE=1 SV=1
0.191349	0.412569	0.119043	0.0638575			0.313275	0.549021	2	2	2	12.2	2	3	1.75e-17	2.457	12.328	16.767	12.13	82263000	33399000	48863000	P43686;P43686-2	26S protease regulatory subunit 6B	PSMC4	>sp|P43686|PRS6B_HUMAN 26S protease regulatory subunit 6B OS=Homo sapiens GN=PSMC4 PE=1 SV=2;>sp|P43686-2|PRS6B_HUMAN Isoform 2 of 26S protease regulatory subunit 6B OS=Homo sapiens GN=PSMC4
-0.113891	0.271984	0.119091	0.0957727			0.549152	0.654689	8	35	10	56.9	147	152	0	16.377	13.622	17.097	17.864	32101000000	16657000000	15445000000	Q7L099-3;Q7L099-4;Q7L099;B4DKC2;D6RCQ1;D6REM9;H0Y8I0;H0Y8G6	Protein RUFY3	RUFY3	>sp|Q7L099-3|RUFY3_HUMAN Isoform 3 of Protein RUFY3 OS=Homo sapiens GN=RUFY3;>sp|Q7L099-4|RUFY3_HUMAN Isoform 4 of Protein RUFY3 OS=Homo sapiens GN=RUFY3;>sp|Q7L099|RUFY3_HUMAN Protein RUFY3 OS=Homo sapiens GN=RUFY3 PE=1 SV=1;>tr|B4DKC2|B4DKC2_HUMAN Protei
-0.234948	0.139817	0.120349	0.14922			0.225733	0.649923	5	32	32	46.3	114	120	0	16.327	20.396	18.593	16.986	18388000000	8768500000	9619100000	Q8IXQ6;Q8IXQ6-2;E9PFM7;G5E9U8;C9K0E5	Poly [ADP-ribose] polymerase 9	PARP9	>sp|Q8IXQ6|PARP9_HUMAN Poly [ADP-ribose] polymerase 9 OS=Homo sapiens GN=PARP9 PE=1 SV=2;>sp|Q8IXQ6-2|PARP9_HUMAN Isoform 2 of Poly [ADP-ribose] polymerase 9 OS=Homo sapiens GN=PARP9;>tr|E9PFM7|E9PFM7_HUMAN Poly [ADP-ribose] polymerase 9 OS=Homo sapiens GN
0.178828	0.215946	0.120847	0.111805			0.333767	0.648041	10	13	13	17.2	46	33	1.24e-119	14.237	15.497	19.205	16.382	2067500000	928800000	1138700000	O14980;C9JKM9;C9J673;C9JV99;C9JQ02;C9IZS4;F8WF71;C9IYM2;C9JF49;H7BZC5	Exportin-1	XPO1	>sp|O14980|XPO1_HUMAN Exportin-1 OS=Homo sapiens GN=XPO1 PE=1 SV=1
0.181036	0.379135	0.120879	0.0919981			0.33705	0.544033	2	2	2	2.2	8	6	4.82e-50	10.901	9.2398	10.543	10.935	149360000	72645000	76715000	Q08211;Q08211-2	ATP-dependent RNA helicase A	DHX9	>sp|Q08211|DHX9_HUMAN ATP-dependent RNA helicase A OS=Homo sapiens GN=DHX9 PE=1 SV=4;>sp|Q08211-2|DHX9_HUMAN Isoform 2 of ATP-dependent RNA helicase A OS=Homo sapiens GN=DHX9
-0.152697	0.230431	0.121526	0.0656978			0.62728	0.542282	6	9	9	11.9	7	8	1.83e-38	14.547	24.197	18.387	19.706	351420000	165800000	185620000	Q9NWF9-1;Q9NWF9;E9PHN2;B4DMD7;Q9NWF9-3;F8W6D1	E3 ubiquitin-protein ligase RNF216	RNF216	>sp|Q9NWF9-1|RN216_HUMAN Isoform 2 of E3 ubiquitin-protein ligase RNF216 OS=Homo sapiens GN=RNF216;>sp|Q9NWF9|RN216_HUMAN E3 ubiquitin-protein ligase RNF216 OS=Homo sapiens GN=RNF216 PE=1 SV=3;>tr|E9PHN2|E9PHN2_HUMAN Uncharacterized protein OS=Homo sapiens
0.0721533	0.305747	0.121818	0.063578			0.707649	0.644377	1	10	10	66.9	16	18	5.15e-177	17.103	11.451	6.458	18.64	1494700000	947430000	547260000	Q9UMX5	Neudesin	NENF	>sp|Q9UMX5|NENF_HUMAN Neudesin OS=Homo sapiens GN=NENF PE=1 SV=1
-0.833735	NaN	0.122084	NaN			0.00229947	0.540772	3	5	2	13.9	4	NaN	5.78e-13	11.232	4.2517	NaN	NaN	20131000	20131000	0	Q7L945;E7ENT0;P17024	Zinc finger protein 627;Zinc finger protein 20	ZNF627;ZNF20	>sp|Q7L945|ZN627_HUMAN Zinc finger protein 627 OS=Homo sapiens GN=ZNF627 PE=2 SV=1;>tr|E7ENT0|E7ENT0_HUMAN Zinc finger protein 20 OS=Homo sapiens GN=ZNF20 PE=4 SV=2;>sp|P17024|ZNF20_HUMAN Zinc finger protein 20 OS=Homo sapiens GN=ZNF20 PE=2 SV=2
-0.136941	0.150772	0.122183	0.056225			0.474215	0.643001	2	10	10	25.3	18	16	2.12e-65	9.9286	11.173	10.941	12.684	1672000000	850520000	821440000	P36551;H0YA22	Coproporphyrinogen-III oxidase, mitochondrial	CPOX	>sp|P36551|HEM6_HUMAN Coproporphyrinogen-III oxidase, mitochondrial OS=Homo sapiens GN=CPOX PE=1 SV=3
0.318651	0.488661	0.122246	0.149543			0.108413	0.540336	1	7	7	30.6	9	9	3.08e-31	16.637	10.094	15.642	8.8603	528020000	310040000	217990000	Q8TDN6	Ribosome biogenesis protein BRX1 homolog	BRIX1	>sp|Q8TDN6|BRX1_HUMAN Ribosome biogenesis protein BRX1 homolog OS=Homo sapiens GN=BRIX1 PE=1 SV=2
-0.0697338	0.0541178	0.122694	0.0674011			0.707173	0.641081	4	24	24	32.9	38	37	8.52e-130	13.505	13.591	12.248	22.011	2013800000	953590000	1060200000	Q99708-2;Q99708;A6NKN2;A8MTZ9	DNA endonuclease RBBP8	RBBP8	>sp|Q99708-2|COM1_HUMAN Isoform 2 of DNA endonuclease RBBP8 OS=Homo sapiens GN=RBBP8;>sp|Q99708|COM1_HUMAN DNA endonuclease RBBP8 OS=Homo sapiens GN=RBBP8 PE=1 SV=2;>tr|A6NKN2|A6NKN2_HUMAN DNA endonuclease RBBP8 OS=Homo sapiens GN=RBBP8 PE=4 SV=1;>tr|A8MTZ
0.114271	0.578921	0.122883	0.156666			0.51769	0.538616	9	2	2	9.4	2	2	2.05e-07	2.2583	4.5153	1.347	16.078	64473000	34844000	29629000	Q99623;F5GY37;B4DP75;F5H3X6;B4DW05;F5GWA7;F5H0S4;F5H0C5;F5H2D2	Prohibitin-2	PHB2	>sp|Q99623|PHB2_HUMAN Prohibitin-2 OS=Homo sapiens GN=PHB2 PE=1 SV=2;>tr|F5GY37|F5GY37_HUMAN Prohibitin-2 OS=Homo sapiens GN=PHB2 PE=4 SV=1;>tr|B4DP75|B4DP75_HUMAN Prohibitin-2 OS=Homo sapiens GN=PHB2 PE=2 SV=1;>tr|F5H3X6|F5H3X6_HUMAN Prohibitin-2 (Fragmen
0.0455191	0.188048	0.123891	0.0272388			0.820174	0.636586	3	58	58	48.4	165	191	0	17.546	17.641	15.443	19.781	18517000000	7754700000	10763000000	P07814;F5H7I7;E7EMN0	Bifunctional glutamate/proline--tRNA ligase;Glutamate--tRNA ligase;Proline--tRNA ligase	EPRS	>sp|P07814|SYEP_HUMAN Bifunctional glutamate/proline--tRNA ligase OS=Homo sapiens GN=EPRS PE=1 SV=5;>tr|F5H7I7|F5H7I7_HUMAN Glutamate--tRNA ligase OS=Homo sapiens GN=EPRS PE=3 SV=1;>tr|E7EMN0|E7EMN0_HUMAN Glutamate--tRNA ligase OS=Homo sapiens GN=EPRS PE=3
0.245665	0.0280226	0.12488	0.167825			0.206554	0.533246	1	2	2	5.3	3	3	7.29e-19	7.4816	9.7578	8.2668	3.7271	266130000	136070000	130060000	Q15645	Pachytene checkpoint protein 2 homolog	TRIP13	>sp|Q15645|PCH2_HUMAN Pachytene checkpoint protein 2 homolog OS=Homo sapiens GN=TRIP13 PE=1 SV=2
0.141543	0.25614	0.125686	0.0175278			0.438455	0.531085	10	5	5	18.6	4	9	2.29e-11	11.854	19.493	13.67	16.493	80572000	25746000	54826000	P50213;H0YL72;P50213-2;H0YMU3;H0YLI6;B7Z9J8;H0YKD0;H0YNF5;H0YM46;H0YM64	Isocitrate dehydrogenase [NAD] subunit alpha, mitochondrial	IDH3A	>sp|P50213|IDH3A_HUMAN Isocitrate dehydrogenase [NAD] subunit alpha, mitochondrial OS=Homo sapiens GN=IDH3A PE=1 SV=1;>tr|H0YL72|H0YL72_HUMAN Isocitrate dehydrogenase [NAD] subunit alpha, mitochondrial OS=Homo sapiens GN=IDH3A PE=3 SV=1;>sp|P50213-2|IDH3A_
0.297202	0.163991	0.125704	0.132182			0.104595	0.629801	1	17	17	82.4	147	164	0	32.48	31.607	36.69	12.554	54372000000	32839000000	21533000000	Q9NYP9	Protein Mis18-alpha	MIS18A	>sp|Q9NYP9|MS18A_HUMAN Protein Mis18-alpha OS=Homo sapiens GN=MIS18A PE=1 SV=1
-0.188408	0.147168	0.127287	0.246437			0.329067	0.623906	12	18	18	84.4	61	64	6.07e-285	20.648	12.474	13.348	22.59	13776000000	6109900000	7666600000	O00161;O00161-2;H3BM38;H3BPJ0;H3BR18;H3BNE1;H3BQY9;H3BP15;H3BV99;H3BR99;H3BU94;H3BNG6	Synaptosomal-associated protein 23;Synaptosomal-associated protein	SNAP23	>sp|O00161|SNP23_HUMAN Synaptosomal-associated protein 23 OS=Homo sapiens GN=SNAP23 PE=1 SV=1;>sp|O00161-2|SNP23_HUMAN Isoform SNAP-23b of Synaptosomal-associated protein 23 OS=Homo sapiens GN=SNAP23;>tr|H3BM38|H3BM38_HUMAN Synaptosomal-associated protein
0.144503	0.409901	0.127801	0.187054			0.437621	0.621997	4	5	5	21.6	11	9	5.29e-18	20.943	14.252	30.743	37.628	2063200000	1073800000	989390000	A8MUS3;A8MXA8;H7BY10;P62750	60S ribosomal protein L23a	RPL23A	>tr|A8MUS3|A8MUS3_HUMAN 60S ribosomal protein L23a OS=Homo sapiens GN=RPL23A PE=3 SV=1;>tr|A8MXA8|A8MXA8_HUMAN 60S ribosomal protein L23a OS=Homo sapiens GN=RPL23A PE=3 SV=1;>tr|H7BY10|H7BY10_HUMAN 60S ribosomal protein L23a (Fragment) OS=Homo sapiens GN=R
0.101492	0.323044	0.12865	0.0292489			0.557217	0.523179	6	2	2	16.9	3	3	1.5e-09	30.28	28.718	14.775	5.5319	94497000	48798000	45699000	O75251;Q6ZS38;F5GXJ1;C9JKS5;B3KRI2;F5H5N1	NADH dehydrogenase [ubiquinone] iron-sulfur protein 7, mitochondrial	NDUFS7	>sp|O75251|NDUS7_HUMAN NADH dehydrogenase [ubiquinone] iron-sulfur protein 7, mitochondrial OS=Homo sapiens GN=NDUFS7 PE=1 SV=3;>tr|Q6ZS38|Q6ZS38_HUMAN NADH dehydrogenase [ubiquinone] iron-sulfur protein 7, mitochondrial OS=Homo sapiens GN=NDUFS7 PE=2 SV=1
0.146778	0.185777	0.128917	0.143238			0.424085	0.522469	1	2	2	6.5	4	5	1.2e-26	11.593	12.248	26.089	12.319	116330000	87752000	28581000	Q96BN8	Protein FAM105B	FAM105B	>sp|Q96BN8|F105B_HUMAN Protein FAM105B OS=Homo sapiens GN=FAM105B PE=1 SV=3
0.0134774	0.152684	0.129298	0.0135659			0.960408	0.616451	2	18	18	40.4	55	59	1.82e-179	13.708	18.89	15.535	16.801	3799800000	2082200000	1717500000	Q9NXH9;Q9NXH9-2	tRNA (guanine(26)-N(2))-dimethyltransferase	TRMT1	>sp|Q9NXH9|TRM1_HUMAN tRNA (guanine(26)-N(2))-dimethyltransferase OS=Homo sapiens GN=TRMT1 PE=1 SV=1;>sp|Q9NXH9-2|TRM1_HUMAN Isoform 2 of tRNA (guanine(26)-N(2))-dimethyltransferase OS=Homo sapiens GN=TRMT1
-0.404758	0.142181	0.129512	0.25866			0.151528	0.52089	17	9	9	8.3	10	10	4.52e-21	17.761	13.36	21.719	18.241	438100000	173460000	264640000	Q6PFW1;Q6PFW1-2;B7WPL9;F8W9A8;Q6PFW1-3;Q6PFW1-7;H7BXU5;Q6PFW1-5;A8MYH2;Q6PFW1-6;Q6PFW1-4;E9PGM8;O43314;O43314-2;D6RFZ8;D6RBU4;H7C398	Inositol hexakisphosphate and diphosphoinositol-pentakisphosphate kinase 1	PPIP5K1	>sp|Q6PFW1|VIP1_HUMAN Inositol hexakisphosphate and diphosphoinositol-pentakisphosphate kinase 1 OS=Homo sapiens GN=PPIP5K1 PE=1 SV=1;>sp|Q6PFW1-2|VIP1_HUMAN Isoform 2 of Inositol hexakisphosphate and diphosphoinositol-pentakisphosphate kinase 1 OS=Homo sa
0.141237	0.363911	0.130403	0.105323			0.44839	0.612371	7	19	19	46.1	42	43	2.88e-153	8.918	8.9874	11.964	10.742	12975000000	6494900000	6480000000	P36578;E7EWF1;H3BM89;B4DMJ2;H3BTP7;H3BU31;B4DP82	60S ribosomal protein L4	RPL4	>sp|P36578|RL4_HUMAN 60S ribosomal protein L4 OS=Homo sapiens GN=RPL4 PE=1 SV=5;>tr|E7EWF1|E7EWF1_HUMAN 60S ribosomal protein L4 OS=Homo sapiens GN=RPL4 PE=4 SV=1;>tr|H3BM89|H3BM89_HUMAN 60S ribosomal protein L4 OS=Homo sapiens GN=RPL4 PE=4 SV=1;>tr|B4DMJ2
-0.172848	0.13681	0.130569	0.226083			0.574529	0.518093	2	5	5	8.4	5	6	6.56e-20	15.341	20.718	10.802	12.042	94569000	35258000	59311000	E9PGS1;Q14149	MORC family CW-type zinc finger protein 3	MORC3	>tr|E9PGS1|E9PGS1_HUMAN Uncharacterized protein OS=Homo sapiens GN=MORC3 PE=4 SV=1;>sp|Q14149|MORC3_HUMAN MORC family CW-type zinc finger protein 3 OS=Homo sapiens GN=MORC3 PE=1 SV=3
0.112019	0.335192	0.130697	0.0539148			0.551122	0.611284	2	10	10	69.1	40	36	4.92e-264	11.671	11.432	10.781	8.536	4056100000	2006400000	2049600000	P30050;P30050-2	60S ribosomal protein L12	RPL12	>sp|P30050|RL12_HUMAN 60S ribosomal protein L12 OS=Homo sapiens GN=RPL12 PE=1 SV=1;>sp|P30050-2|RL12_HUMAN Isoform 2 of 60S ribosomal protein L12 OS=Homo sapiens GN=RPL12
-0.439927	0.333348	0.131827	0.272962			0.11723	0.514773	2	2	2	9.2	2	3	3.1e-10	4.0906	82.445	4.0702	45.621	43698000	21823000	21875000	Q9HAV7;B4DWV5	GrpE protein homolog 1, mitochondrial;GrpE protein homolog	GRPEL1	>sp|Q9HAV7|GRPE1_HUMAN GrpE protein homolog 1, mitochondrial OS=Homo sapiens GN=GRPEL1 PE=1 SV=2;>tr|B4DWV5|B4DWV5_HUMAN GrpE protein homolog OS=Homo sapiens GN=GRPEL1 PE=2 SV=1
0.274882	0.541138	0.131991	0.0660646			0.133821	0.606527	3	9	9	44.7	30	27	4.25e-140	20.685	11.873	20.726	33.47	2717500000	1648100000	1069300000	P42766;F2Z388;H0Y3A0	60S ribosomal protein L35	RPL35	>sp|P42766|RL35_HUMAN 60S ribosomal protein L35 OS=Homo sapiens GN=RPL35 PE=1 SV=2;>tr|F2Z388|F2Z388_HUMAN 60S ribosomal protein L35 OS=Homo sapiens GN=RPL35 PE=3 SV=1;>tr|H0Y3A0|H0Y3A0_HUMAN 60S ribosomal protein L35 (Fragment) OS=Homo sapiens GN=RPL35 PE
0.117872	0.172474	0.132363	0.226368			0.50682	0.513361	1	4	4	16.2	5	5	1.2e-10	34.775	40.202	51.186	5.6547	241710000	165430000	76283000	P78318	Immunoglobulin-binding protein 1	IGBP1	>sp|P78318|IGBP1_HUMAN Immunoglobulin-binding protein 1 OS=Homo sapiens GN=IGBP1 PE=1 SV=1
0.258082	0.406049	0.132413	0.100102			0.159712	0.604979	1	11	11	60.3	40	34	9.34e-45	9.9806	10.934	8.4689	7.7621	7271000000	4568600000	2702400000	P61353	60S ribosomal protein L27	RPL27	>sp|P61353|RL27_HUMAN 60S ribosomal protein L27 OS=Homo sapiens GN=RPL27 PE=1 SV=2
0.0752845	0.346493	0.132629	0.126401			0.694778	0.604187	2	5	3	13.3	20	20	3.81e-62	44.585	12.412	15.344	19.049	1362700000	781600000	581100000	O43255;C9J9D7	E3 ubiquitin-protein ligase SIAH2	SIAH2	>sp|O43255|SIAH2_HUMAN E3 ubiquitin-protein ligase SIAH2 OS=Homo sapiens GN=SIAH2 PE=1 SV=1
0.0729188	0.228724	0.132956	0.11966			0.704494	0.602989	6	11	11	60	42	33	1.07e-227	11.037	11.598	10.657	9.0276	4145400000	2456300000	1689100000	P08708;P0CW22;H0YK46;H0YN88;H0YN73;H3BNC9	40S ribosomal protein S17;40S ribosomal protein S17-like	RPS17;RPS17L	>sp|P08708|RS17_HUMAN 40S ribosomal protein S17 OS=Homo sapiens GN=RPS17 PE=1 SV=2;>sp|P0CW22|RS17L_HUMAN 40S ribosomal protein S17-like OS=Homo sapiens GN=RPS17L PE=3 SV=1;>tr|H0YK46|H0YK46_HUMAN 40S ribosomal protein S17 (Fragment) OS=Homo sapiens GN=RPS
-0.793601	NaN	0.135632	NaN			0.00376139	0.504798	3	2	2	6.1	2	1	0.00013068	32.24	2.5785	NaN	NaN	25789000	25611000	178600	O76021;H7BY09;B4DJ58	Ribosomal L1 domain-containing protein 1	RSL1D1	>sp|O76021|RL1D1_HUMAN Ribosomal L1 domain-containing protein 1 OS=Homo sapiens GN=RSL1D1 PE=1 SV=3;>tr|H7BY09|H7BY09_HUMAN Ribosomal L1 domain-containing protein 1 OS=Homo sapiens GN=RSL1D1 PE=4 SV=1;>tr|B4DJ58|B4DJ58_HUMAN Ribosomal L1 domain-containing
-0.0164201	0.360322	0.135694	0.00937602			0.915616	0.593001	1	8	8	21.2	13	14	1.87e-91	25.46	24.335	21.483	13.314	810480000	381460000	429020000	Q9UBI9	Headcase protein homolog	HECA	>sp|Q9UBI9|HDC_HUMAN Headcase protein homolog OS=Homo sapiens GN=HECA PE=1 SV=1
0.0093944	0.109416	0.140992	0.0450751			0.97846	0.573889	4	18	17	35.5	62	60	0	17.634	20.107	18.682	15.168	7387100000	3631200000	3755800000	Q96S59;B2R8E1;Q96S59-2;E9PD26	Ran-binding protein 9	RANBP9	>sp|Q96S59|RANB9_HUMAN Ran-binding protein 9 OS=Homo sapiens GN=RANBP9 PE=1 SV=1;>tr|B2R8E1|B2R8E1_HUMAN Ran-binding protein 9 OS=Homo sapiens GN=RANBP9 PE=2 SV=1;>sp|Q96S59-2|RANB9_HUMAN Isoform 2 of Ran-binding protein 9 OS=Homo sapiens GN=RANBP9
-0.0855186	0.157562	0.141265	0.0012042			0.815961	0.490217	5	4	4	5.1	7	5	1.12e-11	13.234	16.812	9.597	19.757	133230000	66536000	66695000	O75400;F8W9L2;O75400-3;O75400-2;E9PHJ7	Pre-mRNA-processing factor 40 homolog A	PRPF40A	>sp|O75400|PR40A_HUMAN Pre-mRNA-processing factor 40 homolog A OS=Homo sapiens GN=PRPF40A PE=1 SV=2;>tr|F8W9L2|F8W9L2_HUMAN Pre-mRNA-processing factor 40 homolog A OS=Homo sapiens GN=PRPF40A PE=4 SV=1;>sp|O75400-3|PR40A_HUMAN Isoform 3 of Pre-mRNA-processi
0.0209762	0.203579	0.141556	0.0354707			0.927314	0.571875	5	19	13	32.9	131	134	0	18.264	20.366	16.7	16.075	30563000000	15718000000	14845000000	P48960;P48960-3;H7BYJ8;P48960-2;F5H3G2	CD97 antigen;CD97 antigen subunit alpha;CD97 antigen subunit beta	CD97	>sp|P48960|CD97_HUMAN CD97 antigen OS=Homo sapiens GN=CD97 PE=1 SV=4;>sp|P48960-3|CD97_HUMAN Isoform 3 of CD97 antigen OS=Homo sapiens GN=CD97;>tr|H7BYJ8|H7BYJ8_HUMAN CD97 antigen OS=Homo sapiens GN=CD97 PE=4 SV=1;>sp|P48960-2|CD97_HUMAN Isoform 2 of CD97
0.290332	0.169296	0.141955	0.141646			0.112994	0.570449	2	10	10	72.9	59	53	0	15.136	16.456	20.609	19.072	32499000000	15626000000	16873000000	O43482;H0YKL4	Protein Mis18-beta	OIP5	>sp|O43482|MS18B_HUMAN Protein Mis18-beta OS=Homo sapiens GN=OIP5 PE=1 SV=2;>tr|H0YKL4|H0YKL4_HUMAN Protein Mis18-beta (Fragment) OS=Homo sapiens GN=OIP5 PE=4 SV=1
0.164562	0.399977	0.143926	0.219781			0.374837	0.563436	3	5	5	25.6	12	11	8.68e-30	13.203	11.061	10.038	20.744	1919600000	997420000	922160000	P40429;B4DNC8;Q6NVV1	60S ribosomal protein L13a	RPL13A	>sp|P40429|RL13A_HUMAN 60S ribosomal protein L13a OS=Homo sapiens GN=RPL13A PE=1 SV=2
-0.0114296	0.168946	0.144745	0.0279263			0.935671	0.560533	4	3	3	6.5	11	13	2.53e-24	9.8582	12.848	12.633	14.335	841920000	385590000	456340000	P98153;P98153-2;F5H4K6;Q5CZ70	Integral membrane protein DGCR2/IDD	DGCR2;DKFZp686I1730	>sp|P98153|IDD_HUMAN Integral membrane protein DGCR2/IDD OS=Homo sapiens GN=DGCR2 PE=1 SV=1;>sp|P98153-2|IDD_HUMAN Isoform 2 of Integral membrane protein DGCR2/IDD OS=Homo sapiens GN=DGCR2;>tr|F5H4K6|F5H4K6_HUMAN Integral membrane protein DGCR2/IDD OS=Homo
-0.0715009	0.120146	0.145765	0.0991799			0.700538	0.556931	15	29	10	53.2	79	78	4.31e-281	17.326	13.883	12.976	15.721	10189000000	5095600000	5093400000	Q8IUR7;A8MTG8;Q8IUR7-2;F5GWK4;B7Z441;Q8IUR7-3;B7Z637;H0YGM5;C9J2I1;C9JBY2;C9JAA7;C9J8P8;H7C5H2;H7C4J4;C9J625	Armadillo repeat-containing protein 8	ARMC8	>sp|Q8IUR7|ARMC8_HUMAN Armadillo repeat-containing protein 8 OS=Homo sapiens GN=ARMC8 PE=1 SV=2;>tr|A8MTG8|A8MTG8_HUMAN Armadillo repeat-containing protein 8 OS=Homo sapiens GN=ARMC8 PE=4 SV=3;>sp|Q8IUR7-2|ARMC8_HUMAN Isoform 2 of Armadillo repeat-containi
-0.0346344	0.0378748	0.145953	0.0108192			0.842969	0.556267	2	22	22	52.4	86	90	8.75e-235	24.617	25.057	24.207	18.67	9854600000	5243500000	4611100000	Q9UGP4;C9JRJ5	LIM domain-containing protein 1	LIMD1	>sp|Q9UGP4|LIMD1_HUMAN LIM domain-containing protein 1 OS=Homo sapiens GN=LIMD1 PE=1 SV=1;>tr|C9JRJ5|C9JRJ5_HUMAN LIM domain-containing protein 1 OS=Homo sapiens GN=LIMD1 PE=4 SV=1
-0.385751	0.0266533	0.146215	0.014166			0.0483484	0.555344	3	10	10	60	30	25	3.74e-85	17.9	13.003	20.396	13.542	2893200000	1343200000	1550000000	P60981;P60981-2;F6RFD5	Destrin	DSTN	>sp|P60981|DEST_HUMAN Destrin OS=Homo sapiens GN=DSTN PE=1 SV=3;>sp|P60981-2|DEST_HUMAN Isoform 2 of Destrin OS=Homo sapiens GN=DSTN;>tr|F6RFD5|F6RFD5_HUMAN Destrin OS=Homo sapiens GN=DSTN PE=4 SV=1
0.114326	0.261565	0.147176	0.111126			0.542608	0.551962	3	18	5	48.7	79	74	2.67e-259	12.321	12.266	10.186	11.549	29622000000	15716000000	13905000000	O43464;O43464-3;O43464-4	Serine protease HTRA2, mitochondrial	HTRA2	>sp|O43464|HTRA2_HUMAN Serine protease HTRA2, mitochondrial OS=Homo sapiens GN=HTRA2 PE=1 SV=2;>sp|O43464-3|HTRA2_HUMAN Isoform 3 of Serine protease HTRA2, mitochondrial OS=Homo sapiens GN=HTRA2
-0.0809948	0.350052	0.147314	0.0723109			0.66529	0.551477	3	13	13	23.1	20	16	3.94e-106	19.573	17.055	15.709	14.763	1362200000	887940000	474300000	P40939;H0YFD6;B4DYP2	Trifunctional enzyme subunit alpha, mitochondrial;Long-chain enoyl-CoA hydratase;Long chain 3-hydroxyacyl-CoA dehydrogenase	HADHA	>sp|P40939|ECHA_HUMAN Trifunctional enzyme subunit alpha, mitochondrial OS=Homo sapiens GN=HADHA PE=1 SV=2;>tr|H0YFD6|H0YFD6_HUMAN Trifunctional enzyme subunit alpha, mitochondrial (Fragment) OS=Homo sapiens GN=HADHA PE=4 SV=1
0.342851	0.607871	0.147535	0.0218993			0.0856396	0.474262	6	44	1	46.9	3	2	0	13.963	32.545	6.5371	2.5757	69970000	31423000	38547000	Q14766-3;C9JD84;H7C2H7;H7C0I7;C9JDW2;H7BZ76		LTBP1	>sp|Q14766-3|LTBP1_HUMAN Isoform 3 of Latent-transforming growth factor beta-binding protein 1 OS=Homo sapiens GN=LTBP1;>tr|C9JD84|C9JD84_HUMAN Latent-transforming growth factor beta-binding protein 1 OS=Homo sapiens GN=LTBP1 PE=4 SV=1
0.140405	0.371698	0.147787	0.0503355			0.441616	0.473625	5	4	4	22.5	7	7	1.19e-95	14.696	17.7	9.3354	14.176	316270000	186660000	129600000	E7EM95;Q99942;A6NEX8;E9PN08;A6NN28	E3 ubiquitin-protein ligase RNF5	RNF5	>tr|E7EM95|E7EM95_HUMAN E3 ubiquitin-protein ligase RNF5 OS=Homo sapiens GN=RNF5 PE=4 SV=1;>sp|Q99942|RNF5_HUMAN E3 ubiquitin-protein ligase RNF5 OS=Homo sapiens GN=RNF5 PE=1 SV=1;>tr|A6NEX8|A6NEX8_HUMAN Uncharacterized protein OS=Homo sapiens GN=RNF5 PE=4
0.152113	0.381852	0.147984	0.11476			0.413122	0.549127	4	16	16	52.4	30	32	9.18e-112	20.758	11.308	16.214	16.028	8303200000	4980200000	3323000000	P18124;A8MUD9;C9JIJ5;C9JZ88	60S ribosomal protein L7	RPL7	>sp|P18124|RL7_HUMAN 60S ribosomal protein L7 OS=Homo sapiens GN=RPL7 PE=1 SV=1;>tr|A8MUD9|A8MUD9_HUMAN 60S ribosomal protein L7 OS=Homo sapiens GN=RPL7 PE=3 SV=1
-0.468898	0.00693672	0.148052	0.0870948			0.0938286	0.472959	3	6	6	21.3	5	6	1.08e-25	10.495	8.9306	18.225	17.731	231930000	77760000	154170000	Q6UWZ7;D6REL5;D6RAN3	BRCA1-A complex subunit Abraxas	FAM175A	>sp|Q6UWZ7|F175A_HUMAN BRCA1-A complex subunit Abraxas OS=Homo sapiens GN=FAM175A PE=1 SV=2;>tr|D6REL5|D6REL5_HUMAN BRCA1-A complex subunit Abraxas OS=Homo sapiens GN=FAM175A PE=4 SV=1
-0.263533	0.288402	0.148184	0.15989			0.17509	0.548426	3	10	10	26	16	18	2.13e-119	15.054	41.2	14.08	10.087	1452400000	697400000	755020000	P00505;E7ERW2;B4DY39	Aspartate aminotransferase, mitochondrial;Aspartate aminotransferase	GOT2	>sp|P00505|AATM_HUMAN Aspartate aminotransferase, mitochondrial OS=Homo sapiens GN=GOT2 PE=1 SV=3;>tr|E7ERW2|E7ERW2_HUMAN Aspartate aminotransferase OS=Homo sapiens GN=GOT2 PE=3 SV=1
0.170805	0.376046	0.148655	0.157929			0.356492	0.546781	2	7	7	34.2	11	9	4.74e-25	10.935	8.9474	7.5625	8.3909	1815000000	800250000	1014700000	P18621;B4E3C2	60S ribosomal protein L17	RPL17	>sp|P18621|RL17_HUMAN 60S ribosomal protein L17 OS=Homo sapiens GN=RPL17 PE=1 SV=3;>tr|B4E3C2|B4E3C2_HUMAN 60S ribosomal protein L17 OS=Homo sapiens GN=RPL17 PE=2 SV=1
-0.107972	0.0229447	0.150651	0.242475			0.75106	0.466438	12	3	3	9.9	6	5	1.94e-11	14.971	15.895	13.785	29.055	98001000	51683000	46318000	Q9UBS8;D6RA38;D6RBU3;D6RDU6;D6R996;A8MTW5;B7Z229;B7Z3J5;E7EP22;D6RAS4;D6RBK4;D6R988	E3 ubiquitin-protein ligase RNF14	RNF14	>sp|Q9UBS8|RNF14_HUMAN E3 ubiquitin-protein ligase RNF14 OS=Homo sapiens GN=RNF14 PE=1 SV=1;>tr|D6RA38|D6RA38_HUMAN E3 ubiquitin-protein ligase RNF14 (Fragment) OS=Homo sapiens GN=RNF14 PE=4 SV=1;>tr|D6RBU3|D6RBU3_HUMAN E3 ubiquitin-protein ligase RNF14 (F
-0.0326409	0.344628	0.151588	0.0276889			0.850866	0.536572	1	28	26	40.6	173	162	0	23.351	20.994	19.08	20.343	22801000000	11068000000	11733000000	Q9C0B0	RING finger protein unkempt homolog	UNK	>sp|Q9C0B0|UNK_HUMAN RING finger protein unkempt homolog OS=Homo sapiens GN=UNK PE=1 SV=2
-0.167086	0.0248561	0.151929	0.0562918			0.385324	0.535393	8	16	16	24.5	31	31	1.33e-44	14.564	19.128	26.649	17.005	1710700000	702220000	1008500000	O14867;C9IYR0;C9JMP6;H7C4B6;C9IYH8;H0YHE5;H0YI70;H0YHH3	Transcription regulator protein BACH1	BACH1	>sp|O14867|BACH1_HUMAN Transcription regulator protein BACH1 OS=Homo sapiens GN=BACH1 PE=1 SV=2
0.170995	0.0084618	0.152169	0.119669			0.355944	0.534562	3	24	10	72	20	22	0	15.661	14.014	12.225	10.622	5760700000	2609400000	3151200000	Q9BUF5;B4DP54;B3KS31	Tubulin beta-6 chain	TUBB6	>sp|Q9BUF5|TBB6_HUMAN Tubulin beta-6 chain OS=Homo sapiens GN=TUBB6 PE=1 SV=1;>tr|B4DP54|B4DP54_HUMAN Tubulin beta-6 chain OS=Homo sapiens GN=TUBB6 PE=2 SV=1;>tr|B3KS31|B3KS31_HUMAN Tubulin beta-6 chain OS=Homo sapiens GN=TUBB6 PE=2 SV=1
-0.0110466	0.0424866	0.153255	0.0939061			0.937212	0.530814	2	12	12	72.8	30	38	0	14.929	42.824	12.617	13.027	15000000000	7705200000	7294700000	Q9NWU2;B4DS00	Protein C20orf11	C20orf11	>sp|Q9NWU2|CT011_HUMAN Protein C20orf11 OS=Homo sapiens GN=C20orf11 PE=1 SV=1
0.0212699	0.0248225	0.154114	0.134512			0.833067	0.45783	2	17	1	36.9	7	7	0	5.4808	6.5297	13.162	13.986	307780000	176860000	130920000	Q13509;A8K854	Tubulin beta-3 chain	TUBB3	>sp|Q13509|TBB3_HUMAN Tubulin beta-3 chain OS=Homo sapiens GN=TUBB3 PE=1 SV=2;>tr|A8K854|A8K854_HUMAN HCG1983504, isoform CRA_f OS=Homo sapiens GN=TUBB3 PE=2 SV=1
-0.282811	0.0547874	0.154242	0.0939854			0.146071	0.527421	7	8	8	28.9	12	15	7.51e-47	15.604	8.9525	16.828	12.152	1198500000	692690000	505830000	Q9NXR7-1;Q9NXR7;Q9NXR7-3;Q9NXR7-4;F8W733;C9J2G0;H7BYD8	BRCA1-A complex subunit BRE	BRE	>sp|Q9NXR7-1|BRE_HUMAN Isoform 1 of BRCA1-A complex subunit BRE OS=Homo sapiens GN=BRE;>sp|Q9NXR7|BRE_HUMAN BRCA1-A complex subunit BRE OS=Homo sapiens GN=BRE PE=1 SV=2;>sp|Q9NXR7-3|BRE_HUMAN Isoform 3 of BRCA1-A complex subunit BRE OS=Homo sapiens GN=BRE;
0.260806	0.309163	0.15427	0.144276			0.155273	0.527324	7	8	8	26.8	12	13	2.21e-28	9.5947	11.917	6.2431	11.789	1899300000	1303500000	595860000	P62917;E9PKZ0;E9PKU4;E7EW01;G3V1A1;E9PIZ3;E9PP36	60S ribosomal protein L8	RPL8	>sp|P62917|RL8_HUMAN 60S ribosomal protein L8 OS=Homo sapiens GN=RPL8 PE=1 SV=2;>tr|E9PKZ0|E9PKZ0_HUMAN 60S ribosomal protein L8 OS=Homo sapiens GN=RPL8 PE=4 SV=1;>tr|E9PKU4|E9PKU4_HUMAN 60S ribosomal protein L8 (Fragment) OS=Homo sapiens GN=RPL8 PE=4 SV=1
0.0852935	0.054359	0.15431	0.0859546			0.654238	0.527187	5	38	38	64.7	219	198	0	19.379	19.355	19.25	21.585	50361000000	25426000000	24935000000	Q8WVV4-1;Q8WVV4;Q8WVV4-3;A8MVC4;F2Z2D5	Protein POF1B	POF1B	>sp|Q8WVV4-1|POF1B_HUMAN Isoform 1 of Protein POF1B OS=Homo sapiens GN=POF1B;>sp|Q8WVV4|POF1B_HUMAN Protein POF1B OS=Homo sapiens GN=POF1B PE=1 SV=3
-0.0741614	0.161938	0.154395	0.130897			0.849307	0.457136	7	4	4	4.9	3	5	3.16e-33	54.564	7.5992	37.275	11.001	79693000	38095000	41598000	Q93100;Q93100-3;Q93100-2;Q93100-4;B3KVX5;H3BQ89;H3BV13	Phosphorylase b kinase regulatory subunit beta	PHKB	>sp|Q93100|KPBB_HUMAN Phosphorylase b kinase regulatory subunit beta OS=Homo sapiens GN=PHKB PE=1 SV=3;>sp|Q93100-3|KPBB_HUMAN Isoform 3 of Phosphorylase b kinase regulatory subunit beta OS=Homo sapiens GN=PHKB;>sp|Q93100-2|KPBB_HUMAN Isoform 2 of Phosphor
0.529327	NaN	0.15652	NaN			0.00950435	0.451901	5	2	2	5.1	1	2	8.93e-08	NaN	NaN	5.1048	53.551	24251000	5642300	18609000	Q15070;Q15070-2;E7EVY0;Q15070-3;C9JC63	Mitochondrial inner membrane protein OXA1L	OXA1L	>sp|Q15070|OXA1L_HUMAN Mitochondrial inner membrane protein OXA1L OS=Homo sapiens GN=OXA1L PE=1 SV=3;>sp|Q15070-2|OXA1L_HUMAN Isoform 2 of Mitochondrial inner membrane protein OXA1L OS=Homo sapiens GN=OXA1L;>tr|E7EVY0|E7EVY0_HUMAN Mitochondrial inner membr
-0.0197234	0.0357012	0.159596	0.0923131			0.90237	0.509205	7	29	29	54.8	115	108	0	17.314	15.231	13.165	21.564	18019000000	9710200000	8308600000	Q9H7D7;Q9H7D7-2;H0Y9R3;C9JCS7;Q9H7D7-4;Q9H7D7-3;H0Y917	WD repeat-containing protein 26	WDR26	>sp|Q9H7D7|WDR26_HUMAN WD repeat-containing protein 26 OS=Homo sapiens GN=WDR26 PE=1 SV=3;>sp|Q9H7D7-2|WDR26_HUMAN Isoform 2 of WD repeat-containing protein 26 OS=Homo sapiens GN=WDR26
0.195899	0.117414	0.160595	0.171894			0.303146	0.44196	8	4	4	18.8	5	6	1.14e-45	15.309	26.29	10.706	21.072	263180000	159430000	103740000	Q9BRK5;Q9BRK5-6;Q9BRK5-2;H0Y3T6;G3V1E2;Q9BRK5-3;Q9BRK5-4;Q9BRK5-5	45 kDa calcium-binding protein	SDF4	>sp|Q9BRK5|CAB45_HUMAN 45 kDa calcium-binding protein OS=Homo sapiens GN=SDF4 PE=1 SV=1;>sp|Q9BRK5-6|CAB45_HUMAN Isoform 6 of 45 kDa calcium-binding protein OS=Homo sapiens GN=SDF4;>sp|Q9BRK5-2|CAB45_HUMAN Isoform 2 of 45 kDa calcium-binding protein OS=Hom
0.0168898	0.0875255	0.160977	0.0507575			0.945337	0.504559	7	24	24	25.8	71	67	7.99e-296	25.126	14.017	14.018	24.538	4296500000	2015200000	2281300000	Q9P2J5;F5H698;B4DER1;B4DJ10;Q2TU79;F5H2Z9;E7EN15	Leucine--tRNA ligase, cytoplasmic	LARS	>sp|Q9P2J5|SYLC_HUMAN Leucine--tRNA ligase, cytoplasmic OS=Homo sapiens GN=LARS PE=1 SV=2;>tr|F5H698|F5H698_HUMAN Leucine--tRNA ligase, cytoplasmic OS=Homo sapiens GN=LARS PE=3 SV=1;>tr|B4DER1|B4DER1_HUMAN Leucine--tRNA ligase, cytoplasmic OS=Homo sapiens
0.205329	0.278803	0.161302	0.0523712			0.265489	0.503467	7	7	7	38.3	13	14	4.8e-48	20.35	23.206	9.7818	19.545	1900700000	773990000	1126700000	P27635;F8W7C6;Q96L21;A6QRI9;H7C2C5;B8A6G2;H7C123	60S ribosomal protein L10;60S ribosomal protein L10-like	RPL10;RPL10L	>sp|P27635|RL10_HUMAN 60S ribosomal protein L10 OS=Homo sapiens GN=RPL10 PE=1 SV=4;>tr|F8W7C6|F8W7C6_HUMAN 60S ribosomal protein L10 OS=Homo sapiens GN=RPL10 PE=4 SV=1;>sp|Q96L21|RL10L_HUMAN 60S ribosomal protein L10-like OS=Homo sapiens GN=RPL10L PE=1 SV=
0.221287	0.330169	0.161539	0.154484			0.229361	0.502674	6	18	18	50.3	40	43	1.74e-227	17.435	17.203	17.387	21.059	9643300000	5133700000	4509600000	Q02878;F8W181;F8VZ45;F8VR69;F8VWR1;F8VZA3	60S ribosomal protein L6	RPL6	>sp|Q02878|RL6_HUMAN 60S ribosomal protein L6 OS=Homo sapiens GN=RPL6 PE=1 SV=3;>tr|F8W181|F8W181_HUMAN 60S ribosomal protein L6 (Fragment) OS=Homo sapiens GN=RPL6 PE=3 SV=1
0.24859	0.0759254	0.162261	0.287459			0.175926	0.500262	5	7	7	59.1	23	25	3.12e-42	32.664	24.852	12.843	17.042	4147100000	1715400000	2431700000	P21291;B3KVC9;E9PS42;E9PP21;E9PND2	Cysteine and glycine-rich protein 1	CSRP1	>sp|P21291|CSRP1_HUMAN Cysteine and glycine-rich protein 1 OS=Homo sapiens GN=CSRP1 PE=1 SV=3;>tr|B3KVC9|B3KVC9_HUMAN Cysteine and glycine-rich protein 1 OS=Homo sapiens GN=CSRP1 PE=2 SV=1;>tr|E9PS42|E9PS42_HUMAN Cysteine and glycine-rich protein 1 OS=Homo
-0.108143	0.0710052	0.162283	0.0587708			0.750571	0.437878	2	3	3	5.1	4	3	2.13e-13	11.335	5.8789	5.2982	13.299	43543000	21245000	22298000	Q99615;Q7Z784	DnaJ homolog subfamily C member 7	DNAJC7	>sp|Q99615|DNJC7_HUMAN DnaJ homolog subfamily C member 7 OS=Homo sapiens GN=DNAJC7 PE=1 SV=2;>tr|Q7Z784|Q7Z784_HUMAN DNAJC7 protein OS=Homo sapiens GN=DNAJC7 PE=2 SV=1
0.117968	0.131621	0.163006	0.164529			0.529303	0.497775	3	10	10	41.9	18	16	1.52e-61	22.531	19.166	11.603	19.12	2578000000	1535700000	1042300000	P36542;P36542-2;B4DL14	ATP synthase subunit gamma, mitochondrial;ATP synthase gamma chain	ATP5C1	>sp|P36542|ATPG_HUMAN ATP synthase subunit gamma, mitochondrial OS=Homo sapiens GN=ATP5C1 PE=1 SV=1;>sp|P36542-2|ATPG_HUMAN Isoform Heart of ATP synthase subunit gamma, mitochondrial OS=Homo sapiens GN=ATP5C1;>tr|B4DL14|B4DL14_HUMAN ATP synthase gamma chai
0.0384561	0.177916	0.167158	0.158825			0.850755	0.484045	3	8	8	17.7	29	25	1.4e-109	21.179	17.945	15.097	18.118	7809000000	4624700000	3184300000	Q8NEY8-3;F8W6A0;Q8NEY8	Periphilin-1	PPHLN1	>sp|Q8NEY8-3|PPHLN_HUMAN Isoform 3 of Periphilin-1 OS=Homo sapiens GN=PPHLN1;>tr|F8W6A0|F8W6A0_HUMAN Periphilin-1 OS=Homo sapiens GN=PPHLN1 PE=4 SV=1;>sp|Q8NEY8|PPHLN_HUMAN Periphilin-1 OS=Homo sapiens GN=PPHLN1 PE=1 SV=2
0.262946	0.385715	0.16807	0.126443			0.151853	0.481059	4	6	6	37.8	19	15	1.55e-82	16.61	14.399	9.4299	9.5308	2758100000	1571200000	1186900000	P46776;E9PLL6;E9PJD9;E9PLX7	60S ribosomal protein L27a	RPL27A	>sp|P46776|RL27A_HUMAN 60S ribosomal protein L27a OS=Homo sapiens GN=RPL27A PE=1 SV=2;>tr|E9PLL6|E9PLL6_HUMAN 60S ribosomal protein L27a OS=Homo sapiens GN=RPL27A PE=3 SV=1;>tr|E9PJD9|E9PJD9_HUMAN 60S ribosomal protein L27a OS=Homo sapiens GN=RPL27A PE=3 S
-0.176873	0.062502	0.169955	0.129354			0.358806	0.474913	9	23	23	73.4	150	156	0	17.699	14.579	13.578	14.193	87338000000	44151000000	43187000000	Q6FI81;Q6FI81-3;H3BV90;H3BT65;H3BUG4;H3BPG7;H3BQ23;Q6FI81-2;H3BTZ8	Anamorsin	CIAPIN1	>sp|Q6FI81|CPIN1_HUMAN Anamorsin OS=Homo sapiens GN=CIAPIN1 PE=1 SV=2;>sp|Q6FI81-3|CPIN1_HUMAN Isoform 3 of Anamorsin OS=Homo sapiens GN=CIAPIN1;>tr|H3BV90|H3BV90_HUMAN Anamorsin OS=Homo sapiens GN=CIAPIN1 PE=4 SV=1;>tr|H3BT65|H3BT65_HUMAN Anamorsin OS=Hom
0.0154845	0.19727	0.17052	0.0696013			0.951541	0.473083	5	8	8	9	18	17	1.83e-70	16.957	17.756	17.538	24.139	1018200000	456730000	561500000	O75882;C9IZD4;O75882-2;O75882-3;H7BXY8	Attractin	ATRN	>sp|O75882|ATRN_HUMAN Attractin OS=Homo sapiens GN=ATRN PE=1 SV=2;>tr|C9IZD4|C9IZD4_HUMAN Uncharacterized protein OS=Homo sapiens GN=ATRN PE=4 SV=1;>sp|O75882-2|ATRN_HUMAN Isoform 2 of Attractin OS=Homo sapiens GN=ATRN;>sp|O75882-3|ATRN_HUMAN Isoform 3 of
0.104731	0.116473	0.171215	0.0906279			0.578439	0.470832	2	83	83	60.9	149	173	0	13.52	13.913	17.053	17.261	16954000000	5991400000	10963000000	Q15075;H0YG06	Early endosome antigen 1	EEA1	>sp|Q15075|EEA1_HUMAN Early endosome antigen 1 OS=Homo sapiens GN=EEA1 PE=1 SV=2
0.220766	0.435532	0.171326	0.0428353			0.230482	0.470474	1	7	7	69.7	26	22	9.51e-110	23.999	18.093	12.816	14.314	982820000	513040000	469790000	P62841	40S ribosomal protein S15	RPS15	>sp|P62841|RS15_HUMAN 40S ribosomal protein S15 OS=Homo sapiens GN=RPS15 PE=1 SV=2
0.124328	0.399304	0.171581	0.16544			0.506473	0.469649	3	13	13	47.7	23	21	4.54e-73	22.845	17.092	12.732	17.453	3041800000	1923900000	1117900000	P62424;Q5T8U2;Q5T8U3	60S ribosomal protein L7a	RPL7A	>sp|P62424|RL7A_HUMAN 60S ribosomal protein L7a OS=Homo sapiens GN=RPL7A PE=1 SV=2;>tr|Q5T8U2|Q5T8U2_HUMAN 60S ribosomal protein L7a OS=Homo sapiens GN=RPL7A PE=4 SV=1;>tr|Q5T8U3|Q5T8U3_HUMAN 60S ribosomal protein L7a (Fragment) OS=Homo sapiens GN=RPL7A PE
-0.107297	0.127721	0.17175	0.176976			0.571613	0.469106	3	26	26	85.8	150	143	0	17.427	16.085	16.367	14.898	40286000000	24415000000	15871000000	Q96HS1;Q96HS1-2;F5GXG4	Serine/threonine-protein phosphatase PGAM5, mitochondrial	PGAM5	>sp|Q96HS1|PGAM5_HUMAN Serine/threonine-protein phosphatase PGAM5, mitochondrial OS=Homo sapiens GN=PGAM5 PE=1 SV=2;>sp|Q96HS1-2|PGAM5_HUMAN Isoform 2 of Serine/threonine-protein phosphatase PGAM5, mitochondrial OS=Homo sapiens GN=PGAM5
-0.158373	0.122272	0.174005	0.196264			0.612209	0.410142	3	3	3	8.4	3	2	6.93e-06	12.058	5.2532	11.401	9.197	72282000	39446000	32836000	Q9NWB6;Q9NWB6-2;E7EUG0	Arginine and glutamate-rich protein 1	ARGLU1	>sp|Q9NWB6|ARGL1_HUMAN Arginine and glutamate-rich protein 1 OS=Homo sapiens GN=ARGLU1 PE=1 SV=1;>sp|Q9NWB6-2|ARGL1_HUMAN Isoform 2 of Arginine and glutamate-rich protein 1 OS=Homo sapiens GN=ARGLU1;>tr|E7EUG0|E7EUG0_HUMAN Arginine and glutamate-rich prote
0.0620584	0.0925248	0.176398	0.284441			0.749699	0.454244	5	44	44	26.9	70	69	0	11.497	23.978	20.19	27.002	7412200000	3432900000	3979200000	P27708;F8VPD4;H7C2E4;H7C3Z5;H7BZB3	CAD protein;Glutamine-dependent carbamoyl-phosphate synthase;Aspartate carbamoyltransferase;Dihydroorotase	CAD	>sp|P27708|PYR1_HUMAN CAD protein OS=Homo sapiens GN=CAD PE=1 SV=3;>tr|F8VPD4|F8VPD4_HUMAN Dihydroorotase OS=Homo sapiens GN=CAD PE=3 SV=1
0.088679	0.100472	0.17763	0.267133			0.598269	0.401781	9	2	2	3.4	2	2	7.1e-05	3.3238	4.5615	25.217	4.4574	100230000	49386000	50839000	A6NLP3;Q9C035;Q9C035-2;Q9C035-3;F8W6N8;Q9C035-4;Q9C035-5;E7EQQ5;H7C134	Tripartite motif-containing protein 5	TRIM5	>tr|A6NLP3|A6NLP3_HUMAN Tripartite motif-containing protein 5 OS=Homo sapiens GN=TRIM5 PE=4 SV=2;>sp|Q9C035|TRIM5_HUMAN Tripartite motif-containing protein 5 OS=Homo sapiens GN=TRIM5 PE=1 SV=1;>sp|Q9C035-2|TRIM5_HUMAN Isoform Beta of Tripartite motif-conta
0.174195	0.162554	0.178345	0.103079			0.346774	0.448098	3	4	4	15.9	10	7	6.66e-25	12.849	14.226	20.861	22.618	885230000	535250000	349980000	Q13155;F8W950;A8MU58	Aminoacyl tRNA synthase complex-interacting multifunctional protein 2	AIMP2	>sp|Q13155|AIMP2_HUMAN Aminoacyl tRNA synthase complex-interacting multifunctional protein 2 OS=Homo sapiens GN=AIMP2 PE=1 SV=2;>tr|F8W950|F8W950_HUMAN Aminoacyl tRNA synthase complex-interacting multifunctional protein 2 OS=Homo sapiens GN=AIMP2 PE=4 SV=1
-0.0462022	0.0899919	0.180123	0.102065			0.932435	0.396091	1	5	5	11.6	6	11	7.19e-25	24.832	14.102	11.556	16.872	534110000	195190000	338930000	Q96LD4	Tripartite motif-containing protein 47	TRIM47	>sp|Q96LD4|TRI47_HUMAN Tripartite motif-containing protein 47 OS=Homo sapiens GN=TRIM47 PE=1 SV=2
0.0254563	0.153489	0.180857	0.0363934			0.817779	0.394426	9	3	3	15.5	5	5	4.13e-12	8.7016	21.607	9.2361	7.7679	99582000	59029000	40553000	Q9Y2Q9;H7C5V3;H0YAT2;F5H0B0;E5RFH3;E5RK86;E5RGC7;H0YC42;E5RFT8	28S ribosomal protein S28, mitochondrial	MRPS28	>sp|Q9Y2Q9|RT28_HUMAN 28S ribosomal protein S28, mitochondrial OS=Homo sapiens GN=MRPS28 PE=1 SV=1;>tr|H7C5V3|H7C5V3_HUMAN 28S ribosomal protein S28, mitochondrial (Fragment) OS=Homo sapiens GN=MRPS28 PE=4 SV=1;>tr|H0YAT2|H0YAT2_HUMAN 28S ribosomal protein
0.0087259	0.0356554	0.182195	0.0766405			0.981417	0.436089	7	21	21	70.3	61	61	0	15.453	12.372	12.688	16.477	12352000000	6977800000	5373900000	Q9H871;Q9H871-2;Q96G75;F5H6G4;Q96G75-2;D6RIF9;D6RER3	Protein RMD5 homolog A	RMND5A	>sp|Q9H871|RMD5A_HUMAN Protein RMD5 homolog A OS=Homo sapiens GN=RMND5A PE=1 SV=1
0.0345937	0.828491	0.183008	0.108852			0.867577	0.433575	2	15	14	46.7	34	19	8.12e-132	19.2	12.672	9.4445	24.349	1988300000	1509200000	479150000	P22626;P22626-2	Heterogeneous nuclear ribonucleoproteins A2/B1	HNRNPA2B1	>sp|P22626|ROA2_HUMAN Heterogeneous nuclear ribonucleoproteins A2/B1 OS=Homo sapiens GN=HNRNPA2B1 PE=1 SV=2;>sp|P22626-2|ROA2_HUMAN Isoform A2 of Heterogeneous nuclear ribonucleoproteins A2/B1 OS=Homo sapiens GN=HNRNPA2B1
0.112027	0.27774	0.184474	0.0751413			0.55109	0.429068	2	13	13	69.2	43	32	4.96e-58	11.663	8.2691	10.473	10.629	7919700000	4415300000	3504400000	P62249;Q6IPX4	40S ribosomal protein S16	RPS16	>sp|P62249|RS16_HUMAN 40S ribosomal protein S16 OS=Homo sapiens GN=RPS16 PE=1 SV=2
0.214839	0.311384	0.184704	0.0393552			0.243515	0.42836	5	3	3	16.3	5	5	4.69e-08	8.87	9.6039	14.537	15.226	895170000	492180000	402990000	A6NE05;P61254;Q9UNX3;E5RIT6;E5RHH1	60S ribosomal protein L26;60S ribosomal protein L26-like 1	RPL26;RPL26L1	>tr|A6NE05|A6NE05_HUMAN Uncharacterized protein OS=Homo sapiens GN=RPL26 PE=3 SV=1;>sp|P61254|RL26_HUMAN 60S ribosomal protein L26 OS=Homo sapiens GN=RPL26 PE=1 SV=1;>sp|Q9UNX3|RL26L_HUMAN 60S ribosomal protein L26-like 1 OS=Homo sapiens GN=RPL26L1 PE=1 SV
0.203679	0.302987	0.185161	0.159653			0.269436	0.426963	8	10	10	42.4	28	27	1.57e-49	11.931	16.449	10.256	14.73	4419900000	2583300000	1836600000	H0YKD8;E9PB24;P46779-2;P46779;H0YMF4;G5E9L2;C9JB50;H0YLP6	60S ribosomal protein L28	RPL28	>tr|H0YKD8|H0YKD8_HUMAN 60S ribosomal protein L28 OS=Homo sapiens GN=RPL28 PE=4 SV=1;>tr|E9PB24|E9PB24_HUMAN 60S ribosomal protein L28 OS=Homo sapiens GN=RPL28 PE=4 SV=1;>sp|P46779-2|RL28_HUMAN Isoform 2 of 60S ribosomal protein L28 OS=Homo sapiens GN=RPL2
-0.303167	NaN	0.18597	NaN			0.292877	0.382939	3	2	2	13.4	2	2	3.67e-05	0	0	NaN	NaN	47938000	37157000	10781000	H0Y9R1;Q8IYR6-2;Q8IYR6	Tomoregulin-1	MSANTD3-TMEFF1;TMEFF1	>tr|H0Y9R1|H0Y9R1_HUMAN Protein MSANTD3-TMEFF1 (Fragment) OS=Homo sapiens GN=MSANTD3-TMEFF1 PE=4 SV=1;>sp|Q8IYR6-2|TEFF1_HUMAN Isoform 2 of Tomoregulin-1 OS=Homo sapiens GN=TMEFF1;>sp|Q8IYR6|TEFF1_HUMAN Tomoregulin-1 OS=Homo sapiens GN=TMEFF1 PE=1 SV=1
0.255767	0.423258	0.185974	0.0761949			0.163557	0.424482	4	8	8	37.4	23	27	1.8e-61	17.586	14.894	12.32	14.858	4886000000	2901700000	1984400000	P26373;F5H1S2;H3BTH3;H3BUK8	60S ribosomal protein L13	RPL13	>sp|P26373|RL13_HUMAN 60S ribosomal protein L13 OS=Homo sapiens GN=RPL13 PE=1 SV=4;>tr|F5H1S2|F5H1S2_HUMAN 60S ribosomal protein L13 OS=Homo sapiens GN=RPL13 PE=3 SV=1
0.229765	0.223212	0.18633	0.102079			0.234624	0.382136	6	8	8	22.1	8	10	4.91e-49	10.92	13.449	13.957	11.54	213710000	104040000	109670000	P22695;H3BRG4;H3BSJ9;H3BP04;H3BUI9;H3BUE4	Cytochrome b-c1 complex subunit 2, mitochondrial	UQCRC2	>sp|P22695|QCR2_HUMAN Cytochrome b-c1 complex subunit 2, mitochondrial OS=Homo sapiens GN=UQCRC2 PE=1 SV=3;>tr|H3BRG4|H3BRG4_HUMAN Cytochrome b-c1 complex subunit 2, mitochondrial OS=Homo sapiens GN=UQCRC2 PE=3 SV=1;>tr|H3BSJ9|H3BSJ9_HUMAN Cytochrome b-c1
0.0905746	0.404471	0.186915	0.203265			0.633243	0.421619	1	5	5	32.4	9	10	1.35e-236	13.323	18.062	8.726	10.104	2351000000	854700000	1496300000	P46782	40S ribosomal protein S5;40S ribosomal protein S5, N-terminally processed	RPS5	>sp|P46782|RS5_HUMAN 40S ribosomal protein S5 OS=Homo sapiens GN=RPS5 PE=1 SV=4
-0.22763	0.31099	0.18899	0.235088			0.240233	0.41535	8	9	9	47.2	11	15	2.6e-102	32.476	32.708	35.93	23.857	1320900000	327410000	993450000	H7BY58;P22061-2;P22061;B7Z972;C9J0F2;F8WAX2;F8WAV5;F8WDT3	Protein-L-isoaspartate O-methyltransferase;Protein-L-isoaspartate(D-aspartate) O-methyltransferase	PCMT1	>tr|H7BY58|H7BY58_HUMAN Protein-L-isoaspartate O-methyltransferase OS=Homo sapiens GN=PCMT1 PE=3 SV=1;>sp|P22061-2|PIMT_HUMAN Isoform 2 of Protein-L-isoaspartate(D-aspartate) O-methyltransferase OS=Homo sapiens GN=PCMT1;>sp|P22061|PIMT_HUMAN Protein-L-isoa
0.170773	0.0130494	0.190702	0.0597855			0.361831	0.372491	1	2	1	17.4	3	3	1.52e-05	3.4322	17.117	15.953	3.6067	29956000	18547000	11409000	Q9UC07-2			>sp|Q9UC07-2|ZNF69_HUMAN Isoform 2 of Zinc finger protein 69 OS=Homo sapiens GN=ZNF69
-0.023674	0.136122	0.191007	0.0547266			1	0.371822	9	5	5	11.5	6	7	6.64e-29	7.9991	18.968	11.441	18.226	389340000	205450000	183890000	P17987;E7EQR6;F5H282;E7ERF2;F5H136;F5H676;F5GZI8;F5H726;F5GYL4	T-complex protein 1 subunit alpha	TCP1	>sp|P17987|TCPA_HUMAN T-complex protein 1 subunit alpha OS=Homo sapiens GN=TCP1 PE=1 SV=1;>tr|E7EQR6|E7EQR6_HUMAN T-complex protein 1 subunit alpha OS=Homo sapiens GN=TCP1 PE=3 SV=1;>tr|F5H282|F5H282_HUMAN T-complex protein 1 subunit alpha OS=Homo sapiens
0.159127	0.333064	0.191558	0.00630449			0.391273	0.407665	2	11	11	63.4	20	24	9.66e-145	18.2	7.3742	13.456	27.042	7545200000	3247100000	4298100000	P62081;B5MCP9	40S ribosomal protein S7	RPS7	>sp|P62081|RS7_HUMAN 40S ribosomal protein S7 OS=Homo sapiens GN=RPS7 PE=1 SV=1;>tr|B5MCP9|B5MCP9_HUMAN 40S ribosomal protein S7 OS=Homo sapiens GN=RPS7 PE=4 SV=1
0.0051329	0.0432603	0.193287	0.363601			0.892538	0.366858	12	3	3	5.9	4	4	9.28e-09	12.787	11.4	10.607	11.597	148370000	84384000	63989000	G8JLI3;Q5H9R7-5;Q5H9R7;Q5H9R7-2;Q5H9R7-6;E9PKF6;H7BXH2;Q5H9R7-4;Q5H9R7-3;E9PQP7;H0YEN2;H0YDW1	Serine/threonine-protein phosphatase 6 regulatory subunit 3	PPP6R3	>tr|G8JLI3|G8JLI3_HUMAN Serine/threonine-protein phosphatase 6 regulatory subunit 3 OS=Homo sapiens GN=PPP6R3 PE=4 SV=1;>sp|Q5H9R7-5|PP6R3_HUMAN Isoform 5 of Serine/threonine-protein phosphatase 6 regulatory subunit 3 OS=Homo sapiens GN=PPP6R3;>sp|Q5H9R7|P
-0.115949	0.13171	0.193381	0.185845			0.728392	0.366656	5	5	5	37.1	5	7	4.13e-57	3.2162	22.922	12.893	5.8345	372080000	131920000	240160000	P56537;B7ZBG9;B7ZBH1;F8WDS6;F8WD20	Eukaryotic translation initiation factor 6	EIF6	>sp|P56537|IF6_HUMAN Eukaryotic translation initiation factor 6 OS=Homo sapiens GN=EIF6 PE=1 SV=1;>tr|B7ZBG9|B7ZBG9_HUMAN Eukaryotic translation initiation factor 6 OS=Homo sapiens GN=EIF6 PE=3 SV=1;>tr|B7ZBH1|B7ZBH1_HUMAN Eukaryotic translation initiation
0.138754	0.270526	0.193734	0.0328641			0.456672	0.40122	6	8	8	13.9	16	10	1.43e-35	11.807	15.025	14.369	17.52	900010000	429330000	470670000	P33993;F5H776;F5H4S2;A4D2A2;P33993-2;C9J8M6	DNA replication licensing factor MCM7	MCM7	>sp|P33993|MCM7_HUMAN DNA replication licensing factor MCM7 OS=Homo sapiens GN=MCM7 PE=1 SV=4;>tr|F5H776|F5H776_HUMAN DNA replication licensing factor MCM7 OS=Homo sapiens GN=MCM7 PE=3 SV=1;>tr|F5H4S2|F5H4S2_HUMAN DNA replication licensing factor MCM7 OS=H
0.399202	0.461039	0.19389	0.0922825			0.0473538	0.365552	4	3	3	2.8	2	2	5.74e-08	29.682	23.497	35.352	29.212	25192000	12315000	12878000	Q9Y2K7;Q9Y2K7-2;E9PIL6;D4QA03	Lysine-specific demethylase 2A	KDM2A;kdm2a	>sp|Q9Y2K7|KDM2A_HUMAN Lysine-specific demethylase 2A OS=Homo sapiens GN=KDM2A PE=1 SV=3;>sp|Q9Y2K7-2|KDM2A_HUMAN Isoform 2 of Lysine-specific demethylase 2A OS=Homo sapiens GN=KDM2A;>tr|E9PIL6|E9PIL6_HUMAN Lysine-specific demethylase 2A OS=Homo sapiens GN
0.0873251	0.10244	0.194521	0.0383697			0.646128	0.398906	3	14	14	24.8	29	29	2.25e-55	16.258	19.949	11.844	12.819	2974600000	1522000000	1452600000	P09958;H0YNB5;H0YLH7	Furin	FURIN	>sp|P09958|FURIN_HUMAN Furin OS=Homo sapiens GN=FURIN PE=1 SV=2
-0.248972	0.162919	0.194898	0.154064			0.396506	0.363376	44	8	8	14.5	13	8	5.03e-24	15.311	35.186	20.435	19.317	217440000	131860000	85579000	Q12968;Q12968-2;Q12968-3;Q12968-4;Q12968-6;Q12968-5;H3BU30;Q14934-2;Q14934-3;O95644;Q14934-4;Q14934-5;O95644-6;Q13469;Q13469-2;Q14934-6;E7EP33;Q14934-7;E7EMS4;Q14934;Q13469-3;Q14934-8;Q14934-9;Q14934-10;Q14934-11;Q14934-12;Q14934-13;Q14934-14;O95644-4;O95644-5;Q14934-15;Q14934-16;Q14934-17;Q14934-18;O95644-2;B5B2M6;O95644-3;O95644-8;B5B2S4;B5B2S3;F8W8G4;G3V4U6;H3BRM3;F8VPH9	Nuclear factor of activated T-cells, cytoplasmic 3	NFATC3	>sp|Q12968|NFAC3_HUMAN Nuclear factor of activated T-cells, cytoplasmic 3 OS=Homo sapiens GN=NFATC3 PE=1 SV=1;>sp|Q12968-2|NFAC3_HUMAN Isoform 2 of Nuclear factor of activated T-cells, cytoplasmic 3 OS=Homo sapiens GN=NFATC3;>sp|Q12968-3|NFAC3_HUMAN Isofor
0.0298743	0.236775	0.194933	0.132134			0.888212	0.397697	15	29	29	73.1	234	241	0	29.047	23.161	13.446	15.618	67198000000	38044000000	29154000000	F5GWR5;Q13642-4;Q13642-5;Q13642-1;B7Z5V0;Q5JXI8;Q13642;B7Z6U8;Q5JXI3;Q5JXH7;Q5JXH8;Q5JXI2;Q13642-3;Q5JXH9;Q5JXI0	Four and a half LIM domains protein 1	FHL1	>tr|F5GWR5|F5GWR5_HUMAN Four and a half LIM domains protein 1 OS=Homo sapiens GN=FHL1 PE=4 SV=1;>sp|Q13642-4|FHL1_HUMAN Isoform 4 of Four and a half LIM domains protein 1 OS=Homo sapiens GN=FHL1;>sp|Q13642-5|FHL1_HUMAN Isoform 5 of Four and a half LIM doma
0.207145	0.228084	0.195177	0.216574			0.261189	0.396982	2	3	3	20.6	5	5	1.3e-13	10.753	8.4466	6.2658	12.41	911080000	369120000	541960000	P46778;G3V1B3	60S ribosomal protein L21	RPL21	>sp|P46778|RL21_HUMAN 60S ribosomal protein L21 OS=Homo sapiens GN=RPL21 PE=1 SV=2;>tr|G3V1B3|G3V1B3_HUMAN 60S ribosomal protein L21 OS=Homo sapiens GN=RPL21 PE=4 SV=1
0.208049	0.305486	0.196919	0.029205			0.259067	0.3919	2	12	12	36.5	88	89	1.31e-205	16.237	12.703	17.402	23.74	31458000000	17764000000	13694000000	Q9NPF0;F5H6D3	CD320 antigen	CD320	>sp|Q9NPF0|CD320_HUMAN CD320 antigen OS=Homo sapiens GN=CD320 PE=1 SV=1;>tr|F5H6D3|F5H6D3_HUMAN CD320 antigen OS=Homo sapiens GN=CD320 PE=4 SV=1
-0.0814683	0.2974	0.19709	0.0247302			0.663551	0.391402	5	12	2	22.3	18	20	4.53e-105	13.427	15.438	13.554	13.175	2696500000	1305600000	1391000000	P10515;H0YDD4;E9PEJ4;E7ESJ9;F5H0X9	Dihydrolipoyllysine-residue acetyltransferase component of pyruvate dehydrogenase complex, mitochondrial	DLAT	>sp|P10515|ODP2_HUMAN Dihydrolipoyllysine-residue acetyltransferase component of pyruvate dehydrogenase complex, mitochondrial OS=Homo sapiens GN=DLAT PE=1 SV=3;>tr|H0YDD4|H0YDD4_HUMAN Dihydrolipoyllysine-residue acetyltransferase component of pyruvate deh
0.0761151	0.136636	0.198257	0.0396989			0.691378	0.388023	8	51	51	49.5	119	115	0	15.373	19.532	25.195	26.335	12935000000	5827700000	7107100000	P41252;F5H1M4;Q5TCC4;Q5TCD1;F5H434;Q5TCC5;Q5TCD2;Q5TCC6	Isoleucine--tRNA ligase, cytoplasmic	IARS	>sp|P41252|SYIC_HUMAN Isoleucine--tRNA ligase, cytoplasmic OS=Homo sapiens GN=IARS PE=1 SV=2;>tr|F5H1M4|F5H1M4_HUMAN Uncharacterized protein OS=Homo sapiens GN=IARS PE=3 SV=1
-0.0363387	0.0144156	0.198598	0.195646			0.961986	0.355455	6	6	6	8	12	13	1.37e-18	12.1	15.55	16.005	14.234	326990000	111650000	215340000	O15164;O15164-2;B4DYZ9;E7ES63;C9JPT4;F8WCX0	Transcription intermediary factor 1-alpha	TRIM24	>sp|O15164|TIF1A_HUMAN Transcription intermediary factor 1-alpha OS=Homo sapiens GN=TRIM24 PE=1 SV=3;>sp|O15164-2|TIF1A_HUMAN Isoform Short of Transcription intermediary factor 1-alpha OS=Homo sapiens GN=TRIM24;>tr|B4DYZ9|B4DYZ9_HUMAN Transcription interme
0.270441	0.239625	0.198897	0.0267399			0.167807	0.354821	7	5	5	8.4	14	10	6.79e-37	9.292	12.746	13.325	11.68	634300000	311450000	322850000	B5MD86;C9J7E5;Q9Y5L0-1;Q9Y5L0;Q9Y5L0-3;C9IZM0;E9PFH4	Transportin-3	TNPO3	>tr|B5MD86|B5MD86_HUMAN Uncharacterized protein OS=Homo sapiens GN=TNPO3 PE=4 SV=2;>tr|C9J7E5|C9J7E5_HUMAN Transportin-3 OS=Homo sapiens GN=TNPO3 PE=4 SV=1;>sp|Q9Y5L0-1|TNPO3_HUMAN Isoform 1 of Transportin-3 OS=Homo sapiens GN=TNPO3;>sp|Q9Y5L0|TNPO3_HUMAN
-0.0080589	0.0448642	0.199956	0.00201752			0.949241	0.383134	2	22	22	64.8	106	113	0	21.736	18.892	13.986	13.188	24510000000	11432000000	13078000000	P52292;A8MYJ9	Importin subunit alpha-2	KPNA2	>sp|P52292|IMA2_HUMAN Importin subunit alpha-2 OS=Homo sapiens GN=KPNA2 PE=1 SV=1
-0.0622717	0.221382	0.200279	0.0438048			0.735434	0.38221	4	7	7	19.3	16	13	4.5e-72	26.237	6.7163	8.5562	38.044	1746200000	864660000	881570000	Q96HD1;Q96HD1-2;F8WBY3;H7C2L3	Cysteine-rich with EGF-like domain protein 1	CRELD1	>sp|Q96HD1|CREL1_HUMAN Cysteine-rich with EGF-like domain protein 1 OS=Homo sapiens GN=CRELD1 PE=1 SV=3;>sp|Q96HD1-2|CREL1_HUMAN Isoform 2 of Cysteine-rich with EGF-like domain protein 1 OS=Homo sapiens GN=CRELD1
-0.154039	0.203675	0.200555	0.254507			0.422477	0.381422	3	10	10	24.1	14	16	7.16e-81	12.223	19.554	22.919	24.397	1424500000	679350000	745120000	Q9BTE3;Q9BTE3-2;Q9BTE3-3	Mini-chromosome maintenance complex-binding protein	MCMBP	>sp|Q9BTE3|MCMBP_HUMAN Mini-chromosome maintenance complex-binding protein OS=Homo sapiens GN=MCMBP PE=1 SV=2;>sp|Q9BTE3-2|MCMBP_HUMAN Isoform 2 of Mini-chromosome maintenance complex-binding protein OS=Homo sapiens GN=MCMBP;>sp|Q9BTE3-3|MCMBP_HUMAN Isofor
0.168598	0.210851	0.201672	0.138968			0.362912	0.378236	1	26	26	92.1	517	484	0	13.792	16.631	16.496	12.28	408140000000	236070000000	172060000000	Q13643	Four and a half LIM domains protein 3	FHL3	>sp|Q13643|FHL3_HUMAN Four and a half LIM domains protein 3 OS=Homo sapiens GN=FHL3 PE=1 SV=4
0.307559	NaN	0.202958	NaN			0.120339	0.346264	6	2	2	5.3	1	3	8.68e-05	NaN	NaN	1.7478	31.85	17558000	4233600	13324000	O75521;O75521-2;C9JB63;F1LLU7;F8W6J1;F8WAW4	Enoyl-CoA delta isomerase 2, mitochondrial	ECI2	>sp|O75521|ECI2_HUMAN Enoyl-CoA delta isomerase 2, mitochondrial OS=Homo sapiens GN=ECI2 PE=1 SV=4;>sp|O75521-2|ECI2_HUMAN Isoform 2 of Enoyl-CoA delta isomerase 2, mitochondrial OS=Homo sapiens GN=ECI2;>tr|C9JB63|C9JB63_HUMAN Enoyl-CoA delta isomerase 2,
0.193788	0.300682	0.203008	0.141413			0.293941	0.37445	2	7	7	30.1	10	8	2.7e-26	18.438	11.918	6.2457	9.4858	1195700000	630260000	565440000	Q02543;B4DM74	60S ribosomal protein L18a	RPL18A	>sp|Q02543|RL18A_HUMAN 60S ribosomal protein L18a OS=Homo sapiens GN=RPL18A PE=1 SV=2;>tr|B4DM74|B4DM74_HUMAN 60S ribosomal protein L18a OS=Homo sapiens GN=RPL18A PE=2 SV=1
0.103242	0.165493	0.204117	0.0526739			0.584097	0.371324	2	26	26	49.9	52	53	0	9.9295	11.525	9.6434	15.538	17108000000	8384200000	8723500000	P25705;A8K092	ATP synthase subunit alpha, mitochondrial;ATP synthase subunit alpha	ATP5A1	>sp|P25705|ATPA_HUMAN ATP synthase subunit alpha, mitochondrial OS=Homo sapiens GN=ATP5A1 PE=1 SV=1;>tr|A8K092|A8K092_HUMAN ATP synthase subunit alpha OS=Homo sapiens GN=ATP5A1 PE=2 SV=1
0.530914	0.832386	0.205205	0.153515			0.00930063	0.341586	7	3	3	15.7	5	6	1.34e-10	9.9666	8.1128	26.569	10.16	157800000	70744000	87051000	H0YK83;P67812;H0YK72;H0YNG3;H0YNA5;H0YNX5;H0YKT4	Signal peptidase complex catalytic subunit SEC11A	SEC11A	>tr|H0YK83|H0YK83_HUMAN Signal peptidase complex catalytic subunit SEC11A OS=Homo sapiens GN=SEC11A PE=4 SV=1;>sp|P67812|SC11A_HUMAN Signal peptidase complex catalytic subunit SEC11A OS=Homo sapiens GN=SEC11A PE=1 SV=1;>tr|H0YK72|H0YK72_HUMAN SEC11-like 1
-0.140133	0.0185697	0.206155	0.126049			0.661185	0.339621	2	2	2	5.4	2	2	1.79e-05	4.4967	6.2401	2.4481	15.628	22604000	11933000	10671000	O60547;E9PI88	GDP-mannose 4,6 dehydratase	GMDS	>sp|O60547|GMDS_HUMAN GDP-mannose 4,6 dehydratase OS=Homo sapiens GN=GMDS PE=1 SV=1;>tr|E9PI88|E9PI88_HUMAN GDP-mannose 4,6 dehydratase OS=Homo sapiens GN=GMDS PE=4 SV=1
-0.0485635	0.290809	0.206543	0.0562088			0.788268	0.364543	7	9	9	20.3	14	12	3.02e-38	15.195	35.157	12.815	15.673	2040900000	962690000	1078200000	P55084;B4E2W0;F5GZQ3;B5MD38;C9JE81;C9JEY0;C9K0M0	Trifunctional enzyme subunit beta, mitochondrial;3-ketoacyl-CoA thiolase	HADHB	>sp|P55084|ECHB_HUMAN Trifunctional enzyme subunit beta, mitochondrial OS=Homo sapiens GN=HADHB PE=1 SV=3;>tr|B4E2W0|B4E2W0_HUMAN 3-ketoacyl-CoA thiolase OS=Homo sapiens GN=HADHB PE=2 SV=1;>tr|F5GZQ3|F5GZQ3_HUMAN 3-ketoacyl-CoA thiolase OS=Homo sapiens GN=
0.131776	0.101426	0.209682	0.115853			0.466003	0.332388	4	5	5	7	10	14	7.42e-39	5.6395	8.5688	11.218	11.236	535420000	186770000	348650000	O43592;F5GZM3;F8WDU6;F5GYW6	Exportin-T	XPOT	>sp|O43592|XPOT_HUMAN Exportin-T OS=Homo sapiens GN=XPOT PE=1 SV=2
0.201054	0.413459	0.209698	0.0154537			0.275798	0.35584	7	10	9	13.7	29	27	3.25e-53	15.176	12.548	16.395	16.633	1577600000	808500000	769060000	Q14114;Q14114-3;Q14114-4;Q14114-2;E9PP15;H0YEV6;H0YEA5	Low-density lipoprotein receptor-related protein 8	LRP8	>sp|Q14114|LRP8_HUMAN Low-density lipoprotein receptor-related protein 8 OS=Homo sapiens GN=LRP8 PE=1 SV=4;>sp|Q14114-3|LRP8_HUMAN Isoform 3 of Low-density lipoprotein receptor-related protein 8 OS=Homo sapiens GN=LRP8;>sp|Q14114-4|LRP8_HUMAN Isoform 4 of
0.26478	0.0227717	0.21016	0.193138			0.17614	0.331415	8	4	4	4.3	6	8	3.3e-10	10.033	22.016	9.2438	16.995	276080000	120720000	155360000	P43246;B4E2Z2;B4DSB9;E9PHA6;B4DL39;E7EU21;E7EQQ1;E9PCI8	DNA mismatch repair protein Msh2	MSH2	>sp|P43246|MSH2_HUMAN DNA mismatch repair protein Msh2 OS=Homo sapiens GN=MSH2 PE=1 SV=1;>tr|B4E2Z2|B4E2Z2_HUMAN DNA mismatch repair protein Msh2 OS=Homo sapiens GN=MSH2 PE=2 SV=1;>tr|B4DSB9|B4DSB9_HUMAN DNA mismatch repair protein Msh2 OS=Homo sapiens GN=
0.11834	0.258496	0.210818	0.0408091			0.527954	0.352782	15	15	15	69.5	26	28	1.65e-91	20.873	15.606	19.19	27.362	4829400000	2627900000	2201500000	P23396;E9PL09;E9PL45;E9PPU1;H0YEU2;H0YCJ7;F2Z2S8;H0YF32;E9PK82;E9PJH4;E9PQ96;E9PSF4;E9PQX2;H0YES8;E9PJN9	40S ribosomal protein S3	RPS3	>sp|P23396|RS3_HUMAN 40S ribosomal protein S3 OS=Homo sapiens GN=RPS3 PE=1 SV=2;>tr|E9PL09|E9PL09_HUMAN 40S ribosomal protein S3 OS=Homo sapiens GN=RPS3 PE=3 SV=1;>tr|E9PL45|E9PL45_HUMAN 40S ribosomal protein S3 OS=Homo sapiens GN=RPS3 PE=4 SV=1;>tr|E9PPU1
0.21189	0.286131	0.212405	0.210949			0.250187	0.348478	3	6	6	31.8	15	15	1.52e-54	14.895	8.4164	16.915	30.222	4751300000	2484100000	2267200000	P83731;C9JNW5;C9JXB8	60S ribosomal protein L24	RPL24	>sp|P83731|RL24_HUMAN 60S ribosomal protein L24 OS=Homo sapiens GN=RPL24 PE=1 SV=1;>tr|C9JNW5|C9JNW5_HUMAN 60S ribosomal protein L24 OS=Homo sapiens GN=RPL24 PE=4 SV=1;>tr|C9JXB8|C9JXB8_HUMAN 60S ribosomal protein L24 OS=Homo sapiens GN=RPL24 PE=4 SV=1
0.21803	0.409884	0.214023	0.0218418			0.236436	0.344125	1	6	6	27	10	12	1.72e-112	11.721	12.124	11.399	14.034	1382200000	569400000	812840000	P84098	60S ribosomal protein L19	RPL19	>sp|P84098|RL19_HUMAN 60S ribosomal protein L19 OS=Homo sapiens GN=RPL19 PE=1 SV=1
0.0899567	0.00165887	0.214155	0.222523			0.635685	0.343772	4	11	2	24.5	57	62	2.75e-156	14.971	14.38	13.801	14.383	34581000000	16306000000	18276000000	Q3ZCM7;Q5SQY0;C9JAA5;F5H0I4	Tubulin beta-8 chain	TUBB8;RP11-631M21.2	>sp|Q3ZCM7|TBB8_HUMAN Tubulin beta-8 chain OS=Homo sapiens GN=TUBB8 PE=1 SV=2;>tr|Q5SQY0|Q5SQY0_HUMAN Novel protein similar to beta-tubulin 4Q (TUBB4Q) (LOC253936) OS=Homo sapiens GN=RP11-631M21.2 PE=3 SV=1;>tr|C9JAA5|C9JAA5_HUMAN Tubulin beta-8 chain OS=H
-0.0442087	0.0632416	0.215429	0.00291024			0.805271	0.340372	6	37	2	82.4	235	243	0	17.836	20.265	13.505	18.292	72319000000	33487000000	38832000000	Q9UGI8;H0Y2M4;F8W7T0;B7Z6L5;H7BYK1;F8WDI4	Testin	TES	>sp|Q9UGI8|TES_HUMAN Testin OS=Homo sapiens GN=TES PE=1 SV=1;>tr|H0Y2M4|H0Y2M4_HUMAN Testin OS=Homo sapiens GN=TES PE=4 SV=1
0.496315	0.425247	0.217197	0.000728603			0.0147465	0.317311	14	3	3	5.5	5	3	9.22e-12	16.443	20.949	14.166	17.04	235500000	152230000	83273000	O43707;D6PXK4;B7TY16;P12814-3;P12814;P12814-2;H9KV75;F5GXS2;H7C144;E7EV83;H7C5W8;H0YJW3;G3V2W4;H0YJ11	Alpha-actinin-4;Alpha-actinin-1	ACTN4;ACTN1	>sp|O43707|ACTN4_HUMAN Alpha-actinin-4 OS=Homo sapiens GN=ACTN4 PE=1 SV=2;>tr|D6PXK4|D6PXK4_HUMAN Alpha actinin 4 short isoform OS=Homo sapiens GN=ACTN4 PE=2 SV=1;>tr|B7TY16|B7TY16_HUMAN Actinin alpha 1 isoform 3 OS=Homo sapiens GN=ACTN1 PE=2 SV=1;>sp|P128
0.189563	0.0706944	0.217935	0.0424975			0.317311	0.315855	2	3	3	3.4	2	3	5.6e-08	4.4669	7.2873	9.4833	7.8869	52596000	21828000	30767000	Q8TA92;Q9Y4W6	AFG3-like protein 2	AFG3L2	>tr|Q8TA92|Q8TA92_HUMAN AFG3-like protein 2 (Fragment) OS=Homo sapiens GN=AFG3L2 PE=2 SV=1;>sp|Q9Y4W6|AFG32_HUMAN AFG3-like protein 2 OS=Homo sapiens GN=AFG3L2 PE=1 SV=2
0.0542724	0.0363821	0.218197	0.12958			0.71471	0.31534	4	3	3	10.2	6	5	1.79e-23	8.2884	12.266	11.457	8.4014	506920000	309880000	197040000	O00743-3;O00743;O00743-2;B7Z3E2	Serine/threonine-protein phosphatase 6 catalytic subunit	PPP6C	>sp|O00743-3|PPP6_HUMAN Isoform 3 of Serine/threonine-protein phosphatase 6 catalytic subunit OS=Homo sapiens GN=PPP6C;>sp|O00743|PPP6_HUMAN Serine/threonine-protein phosphatase 6 catalytic subunit OS=Homo sapiens GN=PPP6C PE=1 SV=1;>sp|O00743-2|PPP6_HUMAN
0.242172	0.124571	0.218346	0.0288375			0.187566	0.332666	6	31	31	49	224	229	0	16.206	17.532	15.235	16.72	22913000000	10349000000	12564000000	P22681;Q13191;E7ENW2;Q13191-2;B5MC15;Q13191-3	E3 ubiquitin-protein ligase CBL	CBL	>sp|P22681|CBL_HUMAN E3 ubiquitin-protein ligase CBL OS=Homo sapiens GN=CBL PE=1 SV=2
0.126783	0.290733	0.219168	0.241864			0.497801	0.330515	1	20	2	78.1	408	382	0	15.182	11.066	13.415	12.897	176110000000	81772000000	94341000000	P62633-4			>sp|P62633-4|CNBP_HUMAN Isoform 4 of Cellular nucleic acid-binding protein OS=Homo sapiens GN=CNBP
0.0789448	0.19109	0.220082	0.0910309			0.679843	0.328134	1	6	6	31.2	18	12	8.57e-69	12.157	5.2881	4.1676	6.5229	6567000000	3765700000	2801400000	P62851	40S ribosomal protein S25	RPS25	>sp|P62851|RS25_HUMAN 40S ribosomal protein S25 OS=Homo sapiens GN=RPS25 PE=1 SV=1
0.220204	0.437927	0.220202	0.0365962			0.231697	0.327822	8	8	8	42.6	18	20	1.97e-146	16.338	21.373	8.2876	16.401	3887200000	1892200000	1995000000	Q07020;H0YHA7;G3V203;F8VWC5;F8VYV2;E7EW92;F8VUA6;F8VXR6	60S ribosomal protein L18	RPL18	>sp|Q07020|RL18_HUMAN 60S ribosomal protein L18 OS=Homo sapiens GN=RPL18 PE=1 SV=2;>tr|H0YHA7|H0YHA7_HUMAN 60S ribosomal protein L18 (Fragment) OS=Homo sapiens GN=RPL18 PE=3 SV=1;>tr|G3V203|G3V203_HUMAN 60S ribosomal protein L18 OS=Homo sapiens GN=RPL18 PE
0.0078624	0.139848	0.220949	0.0766463			0.882427	0.309953	6	2	2	4.2	2	2	6.39e-05	20.194	11.102	10.72	5.1088	43900000	16441000	27459000	Q9Y305-4;Q9Y305;Q9Y305-2;Q9Y305-3;H7C5Q2;C9J7L8	Acyl-coenzyme A thioesterase 9, mitochondrial	ACOT9	>sp|Q9Y305-4|ACOT9_HUMAN Isoform 4 of Acyl-coenzyme A thioesterase 9, mitochondrial OS=Homo sapiens GN=ACOT9;>sp|Q9Y305|ACOT9_HUMAN Acyl-coenzyme A thioesterase 9, mitochondrial OS=Homo sapiens GN=ACOT9 PE=1 SV=2;>sp|Q9Y305-2|ACOT9_HUMAN Isoform 2 of Acyl-
0.0821856	0.34343	0.221242	0.127856			0.619584	0.309383	3	9	9	12.8	18	21	2.39e-65	16.749	17.773	27.855	31.473	701990000	326900000	375090000	Q9NZV1;H7C2T6;H7C1Z0	Cysteine-rich motor neuron 1 protein;Processed cysteine-rich motor neuron 1 protein	CRIM1	>sp|Q9NZV1|CRIM1_HUMAN Cysteine-rich motor neuron 1 protein OS=Homo sapiens GN=CRIM1 PE=1 SV=1
-0.116209	0.225126	0.222372	0.176349			0.541359	0.322217	14	8	8	17.6	15	15	1.7e-32	13.276	8.5857	8.6266	13.679	993670000	596230000	397440000	P27824;B4E2T8;F5H856;H0Y9Q7;D6RDP7;D6RB85;D6RAU8;E7ETH2;D6RGY2;H0Y9H1;D6RFL1;D6RAQ8;D6RD16;D6RHJ3	Calnexin	CANX	>sp|P27824|CALX_HUMAN Calnexin OS=Homo sapiens GN=CANX PE=1 SV=2;>tr|B4E2T8|B4E2T8_HUMAN Calnexin OS=Homo sapiens GN=CANX PE=2 SV=1;>tr|F5H856|F5H856_HUMAN Calnexin OS=Homo sapiens GN=CANX PE=3 SV=1;>tr|H0Y9Q7|H0Y9Q7_HUMAN Calnexin (Fragment) OS=Homo sapie
0.203552	0.415137	0.223039	0.102577			0.286605	0.305906	2	2	2	1.5	5	7	7.4e-32	11.991	24.475	9.6429	19.432	120920000	43746000	77173000	Q5VYK3;B3KXF2	Proteasome-associated protein ECM29 homolog	ECM29;KIAA0368	>sp|Q5VYK3|ECM29_HUMAN Proteasome-associated protein ECM29 homolog OS=Homo sapiens GN=ECM29 PE=1 SV=2;>tr|B3KXF2|B3KXF2_HUMAN Protein KIAA0368 OS=Homo sapiens GN=KIAA0368 PE=2 SV=1
0.221952	0.20689	0.224097	0.196693			0.227936	0.317808	8	14	14	18.5	24	25	6.38e-124	15.848	17.907	10.573	20.79	1351100000	632520000	718630000	F5H2R7;Q9NQC7;Q9NQC7-2;H3BUV1;H3BS09;H3BSW9;H3BTB8;H3BPZ5	Ubiquitin carboxyl-terminal hydrolase CYLD	CYLD	>tr|F5H2R7|F5H2R7_HUMAN Ubiquitin carboxyl-terminal hydrolase CYLD OS=Homo sapiens GN=CYLD PE=4 SV=1;>sp|Q9NQC7|CYLD_HUMAN Ubiquitin carboxyl-terminal hydrolase CYLD OS=Homo sapiens GN=CYLD PE=1 SV=1;>sp|Q9NQC7-2|CYLD_HUMAN Isoform 2 of Ubiquitin carboxyl-
-0.0142419	0.0718115	0.224292	0.0640731			0.924364	0.317311	3	45	45	70.5	393	394	0	17.818	16.973	18.674	19.938	107170000000	50571000000	56600000000	Q14974;B7ZAV6;F5H4R7	Importin subunit beta-1	KPNB1	>sp|Q14974|IMB1_HUMAN Importin subunit beta-1 OS=Homo sapiens GN=KPNB1 PE=1 SV=2;>tr|B7ZAV6|B7ZAV6_HUMAN Importin subunit beta-1 OS=Homo sapiens GN=KPNB1 PE=2 SV=1;>tr|F5H4R7|F5H4R7_HUMAN Importin subunit beta-1 OS=Homo sapiens GN=KPNB1 PE=4 SV=1
0.223304	0.359318	0.225307	0.123214			0.225058	0.314736	3	5	5	24.7	13	15	5.76e-67	13.09	8.4913	10.103	7.26	3506500000	1688200000	1818300000	P50914;B7Z6S8;E7EPB3	60S ribosomal protein L14	RPL14	>sp|P50914|RL14_HUMAN 60S ribosomal protein L14 OS=Homo sapiens GN=RPL14 PE=1 SV=4;>tr|B7Z6S8|B7Z6S8_HUMAN 60S ribosomal protein L14 OS=Homo sapiens GN=RPL14 PE=2 SV=1;>tr|E7EPB3|E7EPB3_HUMAN 60S ribosomal protein L14 OS=Homo sapiens GN=RPL14 PE=4 SV=1
0.197353	0.47119	0.22574	0.056914			0.284942	0.313643	8	10	10	57.6	21	17	1.89e-153	11.003	9.05	7.7167	10.785	3067500000	1805500000	1262000000	P62899;B7Z4C8;P62899-2;P62899-3;B7Z4E3;C9JU56;H7C2W9;B8ZZK4	60S ribosomal protein L31	RPL31	>sp|P62899|RL31_HUMAN 60S ribosomal protein L31 OS=Homo sapiens GN=RPL31 PE=1 SV=1;>tr|B7Z4C8|B7Z4C8_HUMAN 60S ribosomal protein L31 OS=Homo sapiens GN=RPL31 PE=2 SV=1;>sp|P62899-2|RL31_HUMAN Isoform 2 of 60S ribosomal protein L31 OS=Homo sapiens GN=RPL31;
0.124642	0.289062	0.228136	0.0210998			0.505358	0.307637	2	36	36	91.3	758	753	0	16.898	14.965	16.598	14.539	271570000000	146920000000	124650000000	Q96GX9;C9JEQ4	Probable methylthioribulose-1-phosphate dehydratase	APIP	>sp|Q96GX9|MTNB_HUMAN Probable methylthioribulose-1-phosphate dehydratase OS=Homo sapiens GN=APIP PE=1 SV=1;>tr|C9JEQ4|C9JEQ4_HUMAN Uncharacterized protein OS=Homo sapiens GN=APIP PE=4 SV=1
0.0423668	0.408546	0.228757	0.269447			0.833792	0.306091	2	7	7	30.1	14	12	1.71e-96	29.488	21.083	32.833	10.555	934690000	479110000	455590000	Q5T440;G5EA38	Putative transferase CAF17, mitochondrial	IBA57	>sp|Q5T440|CAF17_HUMAN Putative transferase CAF17, mitochondrial OS=Homo sapiens GN=IBA57 PE=1 SV=1;>tr|G5EA38|G5EA38_HUMAN Chromosome 1 open reading frame 69 OS=Homo sapiens GN=IBA57 PE=4 SV=1
0.110085	0.251977	0.229307	0.0137467			0.558307	0.304728	3	33	33	75.2	380	370	0	23.101	21.738	19.186	14.936	170780000000	86168000000	84613000000	Q6PJ69;H0YGS7;H0YG27	Tripartite motif-containing protein 65	TRIM65	>sp|Q6PJ69|TRI65_HUMAN Tripartite motif-containing protein 65 OS=Homo sapiens GN=TRIM65 PE=1 SV=3;>tr|H0YGS7|H0YGS7_HUMAN Tripartite motif-containing protein 65 (Fragment) OS=Homo sapiens GN=TRIM65 PE=4 SV=1
0.0779356	0.2318	0.230567	0.0593757			0.683949	0.301619	4	10	1	13.8	22	23	1.02e-211	23.19	11.502	12.757	19.912	1696400000	756180000	940170000	E9PDK2;Q9H9P5;Q9H9P5-6;Q9H9P5-5		UNKL	>tr|E9PDK2|E9PDK2_HUMAN Putative E3 ubiquitin-protein ligase UNKL OS=Homo sapiens GN=UNKL PE=4 SV=1
0.134348	0.0850558	0.231727	0.17549			0.471586	0.298776	3	12	12	60	62	58	1.72e-253	13.459	16.364	14.911	10.523	25908000000	14606000000	11302000000	P62829;C9JD32;B9ZVP7	60S ribosomal protein L23	RPL23	>sp|P62829|RL23_HUMAN 60S ribosomal protein L23 OS=Homo sapiens GN=RPL23 PE=1 SV=1;>tr|C9JD32|C9JD32_HUMAN 60S ribosomal protein L23 (Fragment) OS=Homo sapiens GN=RPL23 PE=3 SV=1;>tr|B9ZVP7|B9ZVP7_HUMAN 60S ribosomal protein L23 OS=Homo sapiens GN=RPL23 PE
-0.173989	0.204169	0.231967	0.0776727			0.3665	0.29819	5	33	33	67.2	163	206	0	19.219	26.956	15.56	24.304	65501000000	30417000000	35084000000	Q9C037;Q9C037-2;B4DEC5;Q9C037-3;H7C0Q6	Tripartite motif-containing protein 4	TRIM4	>sp|Q9C037|TRIM4_HUMAN Tripartite motif-containing protein 4 OS=Homo sapiens GN=TRIM4 PE=2 SV=2;>sp|Q9C037-2|TRIM4_HUMAN Isoform Beta of Tripartite motif-containing protein 4 OS=Homo sapiens GN=TRIM4;>tr|B4DEC5|B4DEC5_HUMAN Tripartite motif-containing prot
0.173407	0.49248	0.233395	0.00539636			0.349017	0.294718	4	17	17	25.5	43	36	2.62e-192	74.473	72.263	50.958	17.968	4618300000	2519700000	2098600000	Q00839;B3KX72;Q00839-2;Q5RI18	Heterogeneous nuclear ribonucleoprotein U	HNRNPU	>sp|Q00839|HNRPU_HUMAN Heterogeneous nuclear ribonucleoprotein U OS=Homo sapiens GN=HNRNPU PE=1 SV=6;>tr|B3KX72|B3KX72_HUMAN Heterogeneous nuclear ribonucleoprotein U OS=Homo sapiens GN=HNRNPU PE=2 SV=1;>sp|Q00839-2|HNRPU_HUMAN Isoform Short of Heterogeneo
-0.315424	0.175408	0.234299	0.261899			0.105549	0.292534	5	13	13	31.4	34	39	5.5e-110	14.212	12.198	13.632	13.16	4340800000	1879700000	2461100000	O95544;Q5QPS4;F5GXR5;Q5QPS5;A8MSP7	NAD kinase	NADK	>sp|O95544|NADK_HUMAN NAD kinase OS=Homo sapiens GN=NADK PE=1 SV=1;>tr|Q5QPS4|Q5QPS4_HUMAN NAD kinase OS=Homo sapiens GN=NADK PE=2 SV=1;>tr|F5GXR5|F5GXR5_HUMAN NAD kinase OS=Homo sapiens GN=NADK PE=3 SV=1
0.261407	0.0686514	0.235735	0.113323			0.154307	0.289088	6	10	10	13.5	17	15	1.49e-72	13.569	20.395	11.063	16.953	867780000	433870000	433910000	Q9H4L7-2;Q9H4L7;Q9H4L7-3;F5GZR2;D6RAY8;F8W9M2	SWI/SNF-related matrix-associated actin-dependent regulator of chromatin subfamily A containing DEAD/H box 1	SMARCAD1	>sp|Q9H4L7-2|SMRCD_HUMAN Isoform 2 of SWI/SNF-related matrix-associated actin-dependent regulator of chromatin subfamily A containing DEAD/H box 1 OS=Homo sapiens GN=SMARCAD1;>sp|Q9H4L7|SMRCD_HUMAN SWI/SNF-related matrix-associated actin-dependent regulato
0.0338964	NaN	0.236924	NaN			0.787173	0.279899	2	4	2	15.1	2	1	1.61e-12	0.76117	0.13471	NaN	NaN	109500000	54330000	55170000	P16415;C9J2N8	Zinc finger protein 823	ZNF823	>sp|P16415|ZN823_HUMAN Zinc finger protein 823 OS=Homo sapiens GN=ZNF823 PE=2 SV=2;>tr|C9J2N8|C9J2N8_HUMAN Zinc finger protein 823 (Fragment) OS=Homo sapiens GN=ZNF823 PE=4 SV=1
0.0959764	0.677857	0.237504	0.299854			0.57472	0.278846	8	3	3	26.4	2	3	1.9e-10	31.759	26.979	14.602	6.4122	10305000	6242500	4062700	Q96A72;P61326;A6NEC0;F5H6P7;F5H6N1;B1ARP8;F5H124;F5H3U9	Protein mago nashi homolog 2;Protein mago nashi homolog	MAGOHB;MAGOH	>sp|Q96A72|MGN2_HUMAN Protein mago nashi homolog 2 OS=Homo sapiens GN=MAGOHB PE=1 SV=1;>sp|P61326|MGN_HUMAN Protein mago nashi homolog OS=Homo sapiens GN=MAGOH PE=1 SV=1;>tr|A6NEC0|A6NEC0_HUMAN Protein mago nashi homolog 2 OS=Homo sapiens GN=MAGOHB PE=4 SV
-0.0939685	0.118702	0.238243	0.041508			0.618307	0.283137	8	12	12	57.1	24	21	6.43e-184	14.071	8.5566	7.598	11.625	2245000000	1597200000	647820000	Q96PM5;E7ETW5;Q96PM5-2;Q2KN33;Q96PM5-3;E7EMC8;H0YAI4;D6RAF6	RING finger and CHY zinc finger domain-containing protein 1	RCHY1	>sp|Q96PM5|ZN363_HUMAN RING finger and CHY zinc finger domain-containing protein 1 OS=Homo sapiens GN=RCHY1 PE=1 SV=1;>tr|E7ETW5|E7ETW5_HUMAN RING finger and CHY zinc finger domain-containing protein 1 OS=Homo sapiens GN=RCHY1 PE=4 SV=1;>sp|Q96PM5-2|ZN363_
0.353853	0.47733	0.241153	0.529651			0.0766518	0.272285	16	7	4	4.9	5	5	2.05e-44	6.9636	5.9062	36.622	15.971	158480000	74470000	84010000	P35579;P35579-2;G8JLL9;Q7Z406-2;B1PS43;F2Z2U8;Q7Z406-6;Q7Z406;P35749-2;P35749;P35749-3;Q3MIV8;F2Z2U9;Q7Z406-4;F2Z2S7;Q7Z406-5	Myosin-9	MYH9	>sp|P35579|MYH9_HUMAN Myosin-9 OS=Homo sapiens GN=MYH9 PE=1 SV=4;>sp|P35579-2|MYH9_HUMAN Isoform 2 of Myosin-9 OS=Homo sapiens GN=MYH9
0.0833352	0.0597678	0.24137	0.167171			0.615786	0.271899	4	3	3	3.5	5	3	2.36e-12	26.466	20.93	23.531	14.285	96496000	76029000	20467000	Q9Y2L1;Q9Y2L1-2;G3V1J5;F2Z2C0	Exosome complex exonuclease RRP44	DIS3	>sp|Q9Y2L1|RRP44_HUMAN Exosome complex exonuclease RRP44 OS=Homo sapiens GN=DIS3 PE=1 SV=2;>sp|Q9Y2L1-2|RRP44_HUMAN Isoform 2 of Exosome complex exonuclease RRP44 OS=Homo sapiens GN=DIS3;>tr|G3V1J5|G3V1J5_HUMAN Exosome complex exonuclease RRP44 OS=Homo sap
-0.0133443	0.00970759	0.241938	0.217484			0.927971	0.27452	1	21	21	44.1	106	96	7.26e-245	16.771	14.68	15.599	13.648	11160000000	5642100000	5517600000	Q14145	Kelch-like ECH-associated protein 1	KEAP1	>sp|Q14145|KEAP1_HUMAN Kelch-like ECH-associated protein 1 OS=Homo sapiens GN=KEAP1 PE=1 SV=2
[truncated: 126 more rows]

## Sheet: Gab2 IP; 0.01µM; protein groups
log2 ratio Dasa 0.01 µM	Std dev Dasa 0.01µM	Proteins	Peptides	Unique peptides	Sequence coverage (%)	PEP	Ratio Dasa 0.01µM variability (%) Exp1	Ratio Dasa 0.01µM variability (%) Exp2	Intensity Exp1	Intensity Exp2	Protein IDs	Protein names	Gene names	Fasta headers
[truncated: 1,001 more rows]
